# Supplementary material for: Rare de novo damaging DNA variants are enriched in attention-deficit/hyperactivity disorder and implicate risk genes
Source: Nat Commun. 2024 Jul 12;15:5870. doi: 10.1038/s41467-024-50247-7 (PMC11245598; doi:10.1038/s41467-024-50247-7)
Supplement: Supplementary file 4 — Supplementary Data 1 [file 41467_2024_50247_MOESM4_ESM.xlsx]

## Sheet: Keys
Supplementary data 1.1: Sample information and metrics for ADHD and control parent-child trios
	column name	description
	family_id	family identifier
	id	individual identifier
	pheno	phenotype of individual (case, control or parent)
	sex	biological sex
	site	site where sample was collected
	capture_platform	capture platform used for sample
	sequencing_instrument	sequencing instrument used for sample
	countable_coverage	the number of exome “callable” base pairs per family determined by the GATK DepthofCoverage tool, requiring callable bases to have a sequencing depth of at least 20x in all family members and mapping quality 30
	exclusion	notes about reason for sample exclusion
	nalt	number of non-reference genotypes
	nmin	number of genotypes with a minor allele
	nhet	number of heterozygous genotypes for individual
	nvar	total number of called variants for individual
	rate	genotyping rate for individual
	sing	number of singletons individual has
	titv	mean Ti/Tv for variants for which individual has a nonreference genotype
	pass	number of variants PASS'ing for which individual has a nonreference genotype
	pass_s	number of singletons PASS'ing for which individual has a (singleton) nonreference genotype
	qual	mean QUAL for variants for which individual has a nonreference genotype
	dp	mean variant DP for variants for which individual has a nonreference genotype
		*Note, columns H-R are individual summary statistics from PLINK/SEQ (https://atgu.mgh.harvard.edu/plinkseq/stats.shtml#ind) used for principal components analysis
Supplementary Data 1.2: Exome metrics for ADHD parent-child trio samples
	column name	description
	id	individual identifier
	read_length	read length (bp)
	num_reads_m	total reads per sample (million)
	num_bases_g	number of bases
	mean_coverage	mean coverage
	median_coverage	median coverage
	pcr_duplicates	% PCR duplicate reads
	multiply_mapped	% multiply mapped reads
	unmapped	% unmapped reads
	reads_on_target	% reads on target
	bases_on_target	% bases on target
	mean_error_rate	% mean error rate
	x1x_target_base_coverage	% target base coverage at 1x
	x2x_target_base_coverage	% target base coverage at 2x
	x4x_target_base_coverage	% target base coverage at 4x
	x8x_target_base_coverage	% target base coverage at 8x
	x10x_target_base_coverage	% target base coverage at 10x
	x15x_target_base_coverage	% target base coverage at 15x
	x20x_target_base_coverage	% target base coverage at 20x
	x30x_target_base_coverage	% target base coverage at 30x
	x40x_target_base_coverage	% target base coverage at 40x
	x50x_target_base_coverage	% target base coverage at 50x
	x100x_target_base_coverage	% target base coverage at 100x
Supplementary Data 1.3: Results from principal component analysis
	column name	description
	id	individual identifier
	cc_status	case or control status
	Dim.1	principal component 1 dimension value
	Dim.2	principal component 2 dimension value
	Dim.3	principal component 3 dimension value
	Dim.4	principal component 4 dimension value
	Dim.5	principal component 5 dimension value
	Dim.6	principal component 6 dimension value
	Dim.7	principal component 7 dimension value
	Dim.8	principal component 8 dimension value
	Dim.9	principal component 9 dimension value
	Dim.10	principal component 10 dimension value
Supplementary Data 1.4: Principal component outliers
	column name	description
	id	individual identifier
	5 SD outlier dimension	principal component dimension where sample is an outlier defined as greater than 5 standard deviations in first three components

## Sheet: 1.1_Sample Info and metrics
Supplementary data 1.1: Sample Information and metrics for ADHD and control parent-child trios
family_id	id	pheno	sex	site	capture_platform	sequencing_instrument	countable_coverage	exclusion	nalt	nmin	nhet	nvar	rate	sing	titv	pass	pass_s	qual	dp
ADHD99	ADHD99.p1	case	male	Québec	Agilent SureSelect All Exon V7	NovaSeq6000	30337366		22075	16532	13498	700029	0.996382	7	3.18262	16053	1	2030000	206102
ADHD99	ADHD99.mo	parent	female	Québec	Agilent SureSelect All Exon V7	NovaSeq6000	30337366		22391	16872	14090	700630	0.997237	85	3.16732	16362	82	2020000	204060
ADHD99	ADHD99.fa	parent	male	Québec	Agilent SureSelect All Exon V7	NovaSeq6000	30337366		21892	16329	13428	699257	0.995283	84	3.12773	15812	76	2050000	204325
ADHD98	ADHD98.p1	case	male	Québec	Agilent SureSelect All Exon V7	NovaSeq6000	31069966		22187	16687	14045	700389	0.996894	3	3.15095	16204	2	2030000	203099
ADHD98	ADHD98.mo	parent	female	Québec	Agilent SureSelect All Exon V7	NovaSeq6000	31069966		22074	16519	13933	700608	0.997206	85	3.19586	16011	77	2030000	202478
ADHD98	ADHD98.fa	parent	male	Québec	Agilent SureSelect All Exon V7	NovaSeq6000	31069966		21734	16470	13467	700553	0.997128	70	3.14803	16007	66	2050000	204136
ADHD97	ADHD97.p1	case	male	Québec	Agilent SureSelect All Exon V7	NovaSeq6000	31140184		22287	16588	13836	700345	0.996832	5	3.18515	16028	1	1990000	202732
ADHD97	ADHD97.mo	parent	female	Québec	Agilent SureSelect All Exon V7	NovaSeq6000	31140184		22332	16558	13912	700005	0.996348	85	3.25034	16012	85	1970000	201102
ADHD97	ADHD97.fa	parent	male	Québec	Agilent SureSelect All Exon V7	NovaSeq6000	31140184		21970	16209	13418	699895	0.996191	75	3.20817	15699	70	2010000	203779
ADHD96	ADHD96.p1	case	male	Québec	Agilent SureSelect All Exon V7	NovaSeq6000	31073523		22142	16341	13786	700834	0.997528	2	3.17845	15837	0	2030000	204193
ADHD96	ADHD96.mo	parent	female	Québec	Agilent SureSelect All Exon V7	NovaSeq6000	31073523		22271	16370	13811	700820	0.997508	92	3.20005	15832	86	2010000	203130
ADHD96	ADHD96.fa	parent	male	Québec	Agilent SureSelect All Exon V7	NovaSeq6000	31073523		21994	16290	13453	700548	0.997121	70	3.16247	15743	67	2040000	206751
ADHD95	ADHD95.p1	case	male	Québec	Agilent SureSelect All Exon V7	NovaSeq6000	31124446		22607	16905	14084	700790	0.997465	7	3.12326	16332	2	2000000	207450
ADHD95	ADHD95.mo	parent	female	Québec	Agilent SureSelect All Exon V7	NovaSeq6000	31124446		22218	16613	13847	700729	0.997378	93	3.21808	16086	89	2030000	207238
ADHD95	ADHD95.fa	parent	male	Québec	Agilent SureSelect All Exon V7	NovaSeq6000	31124446		22321	16692	13856	700566	0.997146	62	3.13802	16151	60	2000000	204602
ADHD94	ADHD94.p1	case	male	Québec	Agilent SureSelect All Exon V7	NovaSeq6000	31071463		22079	16280	13681	700808	0.997491	2	3.2374	15789	2	2040000	204305
ADHD94	ADHD94.mo	parent	female	Québec	Agilent SureSelect All Exon V7	NovaSeq6000	31071463		22022	16424	13763	700481	0.997025	90	3.27305	15992	90	2050000	204476
ADHD94	ADHD94.fa	parent	male	Québec	Agilent SureSelect All Exon V7	NovaSeq6000	31071463		22090	16477	13745	700646	0.99726	76	3.13604	15966	74	2050000	203662
ADHD93	ADHD93.p1	case	male	Québec	Agilent SureSelect All Exon V7	NovaSeq6000	31301357		21862	16313	13585	700474	0.997015	3	3.14555	15837	0	2060000	203658
ADHD93	ADHD93.mo	parent	female	Québec	Agilent SureSelect All Exon V7	NovaSeq6000	31301357		22440	16738	14152	700727	0.997375	87	3.10104	16145	81	2000000	205834
ADHD93	ADHD93.fa	parent	male	Québec	Agilent SureSelect All Exon V7	NovaSeq6000	31301357		22121	16495	13879	700800	0.997479	85	3.15888	15968	80	2040000	205096
ADHD92	ADHD92.p1	case	male	Québec	Agilent SureSelect All Exon V7	NovaSeq6000	31047151		21881	16325	13507	700310	0.996782	4	3.26462	15840	0	2050000	205237
ADHD92	ADHD92.mo	parent	female	Québec	Agilent SureSelect All Exon V7	NovaSeq6000	31047151		22239	16706	14082	700147	0.99655	89	3.17253	16176	83	2040000	206293
ADHD92	ADHD92.fa	parent	male	Québec	Agilent SureSelect All Exon V7	NovaSeq6000	31047151		22164	16558	13804	700912	0.997639	94	3.18818	16005	89	2020000	205547
ADHD91	ADHD91.p1	case	male	Québec	Agilent SureSelect All Exon V7	NovaSeq6000	31126063		22198	16628	13812	700783	0.997455	1	3.19851	16110	1	2020000	201464
ADHD91	ADHD91.mo	parent	female	Québec	Agilent SureSelect All Exon V7	NovaSeq6000	31126063		22569	16975	14304	700411	0.996926	112	3.0945	16421	97	2010000	202787
ADHD91	ADHD91.fa	parent	male	Québec	Agilent SureSelect All Exon V7	NovaSeq6000	31126063		22139	16620	13664	700641	0.997253	83	3.28451	16094	81	2010000	202946
ADHD90	ADHD90.p1	case	female	Québec	Agilent SureSelect All Exon V7	NovaSeq6000	30285485		21941	16355	13806	696484	0.991336	2	3.22216	15956	2	2040000	210474
ADHD90	ADHD90.mo	parent	female	Québec	Agilent SureSelect All Exon V7	NovaSeq6000	30285485		22429	16814	14084	700751	0.99741	90	3.14543	16227	88	1980000	207233
ADHD90	ADHD90.fa	parent	male	Québec	Agilent SureSelect All Exon V7	NovaSeq6000	30285485		22247	16633	13849	700814	0.997499	86	3.10683	16087	81	2020000	203808
ADHD9	ADHD9.p1	case	female	Brazil	IDT xGen V1	NovaSeq6000	31506370		24143	18766	16098	701454	0.99841	6	3.24514	18047	1	1860000	202412
ADHD9	ADHD9.mo	parent	female	Brazil	IDT xGen V1	NovaSeq6000	31506370		25367	20202	17378	700791	0.997466	196	3.14112	19318	178	1770000	201557
ADHD9	ADHD9.fa	parent	male	Brazil	IDT xGen V1	NovaSeq6000	31506370		22918	17623	14717	701106	0.997915	142	3.1298	16950	136	1960000	203259
ADHD89	ADHD89.p1	case	male	Québec	Agilent SureSelect All Exon V7	NovaSeq6000	31305118		22328	16659	13873	700927	0.99766	6	3.16271	16186	0	2030000	204786
ADHD89	ADHD89.mo	parent	female	Québec	Agilent SureSelect All Exon V7	NovaSeq6000	31305118		22383	16502	13880	700800	0.997479	101	3.23058	16000	97	1990000	202563
ADHD89	ADHD89.fa	parent	male	Québec	Agilent SureSelect All Exon V7	NovaSeq6000	31305118		22039	16411	13664	700797	0.997475	73	3.17922	15901	71	2060000	204196
ADHD88	ADHD88.p1	case	female	Québec	Agilent SureSelect All Exon V7	NovaSeq6000	31260069		22154	16686	13867	700240	0.996682	1	3.181	16168	0	2030000	205477
ADHD88	ADHD88.mo	parent	female	Québec	Agilent SureSelect All Exon V7	NovaSeq6000	31260069		22417	16740	13952	700504	0.997058	91	3.19019	16235	89	2000000	204418
ADHD88	ADHD88.fa	parent	male	Québec	Agilent SureSelect All Exon V7	NovaSeq6000	31260069		22101	16557	13819	700484	0.997029	62	3.12023	16012	59	2030000	205531
ADHD87	ADHD87.p1	case	female	Québec	Agilent SureSelect All Exon V7	NovaSeq6000	31168621		22023	16469	13783	700730	0.99738	3	3.15448	15972	1	2040000	205483
ADHD87	ADHD87.mo	parent	female	Québec	Agilent SureSelect All Exon V7	NovaSeq6000	31168621		22144	16582	13868	700565	0.997145	52	3.13235	16047	49	2030000	203927
ADHD87	ADHD87.fa	parent	male	Québec	Agilent SureSelect All Exon V7	NovaSeq6000	31168621		22134	16422	13638	700587	0.997176	67	3.17974	15881	65	2010000	204700
ADHD86	ADHD86.p1	case	female	Québec	Agilent SureSelect All Exon V7	NovaSeq6000	30638601		22069	16496	13818	699950	0.996269	11	3.1331	16001	6	2060000	205779
ADHD86	ADHD86.mo	parent	female	Québec	Agilent SureSelect All Exon V7	NovaSeq6000	30638601		21971	16321	13504	700341	0.996826	84	3.13543	15816	79	2030000	203673
ADHD86	ADHD86.fa	parent	male	Québec	Agilent SureSelect All Exon V7	NovaSeq6000	30638601		22237	16611	13584	700335	0.996817	61	3.22288	16116	56	2020000	204126
ADHD85	ADHD85.p1	case	male	Québec	Agilent SureSelect All Exon V7	NovaSeq6000	30910184		22347	16734	13933	700083	0.996459	14	3.06974	16236	2	2000000	205031
ADHD85	ADHD85.mo	parent	female	Québec	Agilent SureSelect All Exon V7	NovaSeq6000	30910184		22360	16779	14052	700055	0.996419	74	3.11506	16267	68	2000000	203186
ADHD85	ADHD85.fa	parent	male	Québec	Agilent SureSelect All Exon V7	NovaSeq6000	30910184		22192	16542	13949	700136	0.996534	74	3.13506	16106	71	2010000	204214
ADHD84	ADHD84.p1	case	male	Québec	Agilent SureSelect All Exon V7	NovaSeq6000	31274175		22541	16826	14023	700499	0.997051	7	3.13591	16295	3	1980000	203108
ADHD84	ADHD84.mo	parent	female	Québec	Agilent SureSelect All Exon V7	NovaSeq6000	31274175		22303	16678	14126	700398	0.996907	103	3.14293	16140	98	2030000	207541
ADHD84	ADHD84.fa	parent	male	Québec	Agilent SureSelect All Exon V7	NovaSeq6000	31274175		22454	16717	13882	700558	0.997135	89	3.15008	16197	83	1990000	203976
ADHD83	ADHD83.p1	case	female	Québec	Agilent SureSelect All Exon V7	NovaSeq6000	31113821		22134	16488	13725	700112	0.9965	3	3.17896	15961	1	2030000	205643
ADHD83	ADHD83.mo	parent	female	Québec	Agilent SureSelect All Exon V7	NovaSeq6000	31113821		22267	16441	13752	700024	0.996375	77	3.19552	15951	77	1990000	202362
ADHD83	ADHD83.fa	parent	male	Québec	Agilent SureSelect All Exon V7	NovaSeq6000	31113821		22063	16423	13639	699923	0.996231	80	3.20038	15944	78	2020000	205745
ADHD82	ADHD82.p1	case	male	Québec	Agilent SureSelect All Exon V7	NovaSeq6000	31185309		22134	16214	13577	700919	0.997649	4	3.13369	15686	0	2010000	203480
ADHD82	ADHD82.mo	parent	female	Québec	Agilent SureSelect All Exon V7	NovaSeq6000	31185309		21948	16248	13673	700455	0.996988	76	3.12977	15688	73	2030000	203071
ADHD82	ADHD82.fa	parent	male	Québec	Agilent SureSelect All Exon V7	NovaSeq6000	31185309		22076	16306	13380	700798	0.997476	92	3.11588	15799	88	2000000	205781
ADHD81	ADHD81.p1	case	male	Québec	Agilent SureSelect All Exon V7	NovaSeq6000	31054450		22243	16628	13815	700921	0.997651	0	3.19274	16079	0	2020000	204951
ADHD81	ADHD81.mo	parent	female	Québec	Agilent SureSelect All Exon V7	NovaSeq6000	31054450		22140	16607	13886	700350	0.996839	89	3.21816	16085	86	2040000	204516
ADHD81	ADHD81.fa	parent	male	Québec	Agilent SureSelect All Exon V7	NovaSeq6000	31054450		22244	16528	13730	700196	0.99662	94	3.16542	16018	71	2000000	203327
ADHD80	ADHD80.p1	case	male	Florida	IDT xGen V1	NovaSeq6000	20902667		22221	16733	14016	701383	0.998309	6	3.15068	16222	4	2010000	204131
ADHD80	ADHD80.mo	parent	female	Florida	IDT xGen V1	NovaSeq6000	20902667		22234	16824	14485	700356	0.996847	98	3.15795	16331	85	2050000	201714
ADHD80	ADHD80.fa	parent	male	Florida	IDT xGen V1	NovaSeq6000	20902667		22429	16930	14014	700695	0.99733	110	3.22334	16360	106	1960000	202356
ADHD8	ADHD8.p1	case	male	Brazil	IDT xGen V1	NovaSeq6000	31483478		22911	17209	14373	700389	0.996894	14	3.15569	16461	8	1930000	202697
ADHD8	ADHD8.mo	parent	female	Brazil	IDT xGen V1	NovaSeq6000	31483478		22929	17239	14541	700718	0.997363	100	3.07029	16463	96	1970000	206379
ADHD8	ADHD8.fa	parent	male	Brazil	IDT xGen V1	NovaSeq6000	31483478		22987	17266	14519	700749	0.997407	118	3.15675	16477	113	1930000	202453
ADHD79	ADHD79.p1	case	male	Florida	IDT xGen V1	NovaSeq6000	31708989	pca_outlier	22993	17397	14753	701144	0.997969	4	3.24164	16809	2	1950000	202894
ADHD79	ADHD79.mo	parent	female	Florida	IDT xGen V1	NovaSeq6000	31708989	pca_outlier	22247	16403	13735	700416	0.996933	88	3.17414	15856	86	2000000	201616
ADHD79	ADHD79.fa	parent	male	Florida	IDT xGen V1	NovaSeq6000	31708989	pca_outlier	24565	19267	16226	701273	0.998152	1451	3.06694	17408	218	1780000	200959
ADHD78	ADHD78.p1	case	male	Florida	IDT xGen V1	NovaSeq6000	31725373		22530	16862	14124	701508	0.998487	0	3.16361	16285	0	2010000	203617
ADHD78	ADHD78.mo	parent	female	Florida	IDT xGen V1	NovaSeq6000	31725373		22372	16755	14162	700922	0.997653	80	3.24859	16186	80	2030000	202999
ADHD78	ADHD78.fa	parent	male	Florida	IDT xGen V1	NovaSeq6000	31725373		22279	16717	14004	701337	0.998244	70	3.223	16131	68	2020000	202992
ADHD77	ADHD77.p1	case	male	Florida	IDT xGen V1	NovaSeq6000	31686988		23284	17744	15018	701150	0.997977	4	3.11253	17049	1	1930000	201646
ADHD77	ADHD77.mo	parent	female	Florida	IDT xGen V1	NovaSeq6000	31686988		22876	17175	14647	700158	0.996565	112	3.17213	16582	110	1960000	205651
ADHD77	ADHD77.fa	parent	male	Florida	IDT xGen V1	NovaSeq6000	31686988		23289	17816	14845	700921	0.997651	140	3.14085	17140	138	1900000	201617
ADHD76	ADHD76.p1	case	male	Florida	IDT xGen V1	NovaSeq6000	31706285		24081	18661	15708	701516	0.998498	3	3.11293	17965	0	1870000	205467
ADHD76	ADHD76.mo	parent	female	Florida	IDT xGen V1	NovaSeq6000	31706285		23616	18294	15419	701146	0.997972	163	3.12803	17616	139	1890000	204169
ADHD76	ADHD76.fa	parent	male	Florida	IDT xGen V1	NovaSeq6000	31706285		23679	18147	15013	700277	0.996735	125	3.17683	17560	121	1880000	203635
ADHD75	ADHD75.p1	case	male	Florida	IDT xGen V1	NovaSeq6000	31720894		24904	19834	16768	701263	0.998138	5	3.14377	19194	2	1810000	205152
ADHD75	ADHD75.mo	parent	female	Florida	IDT xGen V1	NovaSeq6000	31720894		24554	19282	16424	700911	0.997637	161	3.17746	18675	159	1800000	201575
ADHD75	ADHD75.fa	parent	male	Florida	IDT xGen V1	NovaSeq6000	31720894		25490	20362	17039	700579	0.997165	193	3.22622	19734	188	1760000	205489
ADHD74	ADHD74.p1	case	male	Florida	IDT xGen V1	NovaSeq6000	31690957		22848	17214	14356	700549	0.997122	2	3.28166	16600	0	1940000	200737
ADHD74	ADHD74.mo	parent	female	Florida	IDT xGen V1	NovaSeq6000	31690957		22931	17367	14630	700255	0.996704	123	3.21406	16800	120	1950000	203056
ADHD74	ADHD74.fa	parent	male	Florida	IDT xGen V1	NovaSeq6000	31690957		22847	17222	14370	700949	0.997691	116	3.17108	16651	113	1990000	204587
ADHD73	ADHD73.p1	case	male	Florida	IDT xGen V1	NovaSeq6000	31708570	relatedness	22531	17045	14119	701303	0.998195	249	3.23438	16504	245	1970000	202167
ADHD73	ADHD73.mo	parent	female	Florida	IDT xGen V1	NovaSeq6000	31708570	relatedness	23357	17749	14974	701154	0.997983	274	3.24271	17163	273	1930000	204637
ADHD73	ADHD73.fa	parent	male	Florida	IDT xGen V1	NovaSeq6000	31708570	relatedness	23087	17719	14725	701408	0.998345	275	3.23289	17184	269	1970000	204744
ADHD72	ADHD72.p1	case	male	Florida	IDT xGen V1	NovaSeq6000	31729539	relatedness	23077	17728	14372	701123	0.997939	281	3.17323	17140	276	1970000	207867
ADHD72	ADHD72.mo	parent	female	Florida	IDT xGen V1	NovaSeq6000	31729539	relatedness	22119	16568	13948	701323	0.998224	187	3.16102	16041	185	2050000	205175
ADHD72	ADHD72.fa	parent	male	Florida	IDT xGen V1	NovaSeq6000	31729539	relatedness	23408	17786	14971	701368	0.998288	241	3.1724	17152	239	1940000	205740
ADHD71	ADHD71.p1	case	male	Florida	IDT xGen V1	NovaSeq6000	31709361		22960	17278	14417	701190	0.998034	5	3.20914	16697	3	1980000	204618
ADHD71	ADHD71.mo	parent	female	Florida	IDT xGen V1	NovaSeq6000	31709361		22926	17450	14564	701102	0.997909	73	3.15549	16860	71	1950000	204900
ADHD71	ADHD71.fa	parent	male	Florida	IDT xGen V1	NovaSeq6000	31709361		22639	16913	14116	700742	0.997397	58	3.20712	16365	56	1990000	205545
ADHD70	ADHD70.p1	case	male	Florida	IDT xGen V1	NovaSeq6000	31720448		23061	17375	14634	701315	0.998212	4	3.18433	16829	3	1950000	204649
ADHD70	ADHD70.mo	parent	female	Florida	IDT xGen V1	NovaSeq6000	31720448		22907	17297	14582	700942	0.997681	108	3.2498	16779	106	1960000	204153
ADHD70	ADHD70.fa	parent	male	Florida	IDT xGen V1	NovaSeq6000	31720448		22847	17268	14368	701070	0.997864	105	3.23689	16674	105	1960000	203631
ADHD7	ADHD7.p1	case	male	Brazil	IDT xGen V1	NovaSeq6000	30955185		22985	17459	14683	701103	0.997911	5	3.13278	16721	2	1960000	205340
ADHD7	ADHD7.mo	parent	female	Brazil	IDT xGen V1	NovaSeq6000	30955185		22877	17143	14320	700739	0.997392	136	3.12158	16362	133	1940000	204845
ADHD7	ADHD7.fa	parent	male	Brazil	IDT xGen V1	NovaSeq6000	30955185		23050	17659	14863	700729	0.997378	138	3.16717	16977	136	1960000	204114
ADHD69	ADHD69.p1	case	female	Florida	IDT xGen V1	NovaSeq6000	31735128		22946	17439	14802	700528	0.997092	3	3.16747	16909	1	1960000	201746
ADHD69	ADHD69.mo	parent	female	Florida	IDT xGen V1	NovaSeq6000	31735128		23059	17507	14590	700595	0.997187	155	3.17599	16819	148	1920000	202737
ADHD69	ADHD69.fa	parent	male	Florida	IDT xGen V1	NovaSeq6000	31735128		22889	17502	14724	700897	0.997617	106	3.13773	16971	102	1970000	201629
ADHD68	ADHD68.p1	case	male	Florida	IDT xGen V1	NovaSeq6000	31691162		23299	17702	14950	700859	0.997563	19	3.08592	17018	1	1930000	204891
ADHD68	ADHD68.mo	parent	female	Florida	IDT xGen V1	NovaSeq6000	31691162		22821	17128	14489	700870	0.997579	96	3.23585	16577	96	1960000	202998
ADHD68	ADHD68.fa	parent	male	Florida	IDT xGen V1	NovaSeq6000	31691162		23379	17843	14936	700594	0.997186	131	3.19975	17284	129	1940000	203734
ADHD67	ADHD67.p1	case	female	Toronto	IDT xGen V1	NovaSeq6000	31234730		22209	16343	13608	699770	0.996013	7	3.12567	15727	4	1980000	200005
ADHD67	ADHD67.mo	parent	female	Toronto	IDT xGen V1	NovaSeq6000	31234730		22322	16470	13870	700041	0.996399	78	3.12864	15874	71	2000000	202731
ADHD67	ADHD67.fa	parent	male	Toronto	IDT xGen V1	NovaSeq6000	31234730		22415	16722	14060	700980	0.997735	67	3.17489	16036	65	2030000	202925
ADHD66	ADHD66.p1	case	male	Toronto	IDT xGen V1	NovaSeq6000	31721823		23636	18365	15417	701329	0.998232	4	3.09162	17622	0	1900000	204651
ADHD66	ADHD66.mo	parent	female	Toronto	IDT xGen V1	NovaSeq6000	31721823		23466	17982	15131	701531	0.99852	132	3.07639	17234	128	1930000	204756
ADHD66	ADHD66.fa	parent	male	Toronto	IDT xGen V1	NovaSeq6000	31721823		23926	18668	15534	700990	0.99775	200	3.11546	17965	191	1870000	205358
ADHD65	ADHD65.p1	case	male	Toronto	IDT xGen V1	NovaSeq6000	31716762		22542	16936	14094	701191	0.998036	3	3.11938	16239	1	1990000	201488
ADHD65	ADHD65.mo	parent	female	Toronto	IDT xGen V1	NovaSeq6000	31716762		22555	17051	14174	700879	0.997592	81	3.05736	16369	79	1980000	202453
ADHD65	ADHD65.fa	parent	male	Toronto	IDT xGen V1	NovaSeq6000	31716762		22507	16807	13894	701064	0.997855	69	3.23914	16133	66	1970000	201493
ADHD64	ADHD64.p1	case	male	Toronto	IDT xGen V1	NovaSeq6000	31022846		22713	16897	14219	700469	0.997008	4	3.19915	16263	3	1960000	201296
ADHD64	ADHD64.mo	parent	female	Toronto	IDT xGen V1	NovaSeq6000	31022846		22566	16815	14105	700448	0.996978	51	3.16971	16137	41	1960000	202697
ADHD64	ADHD64.fa	parent	male	Toronto	IDT xGen V1	NovaSeq6000	31022846		22363	16774	14058	701073	0.997868	44	3.13876	16113	41	1990000	200057
ADHD63	ADHD63.p1	case	female	Toronto	IDT xGen V1	NovaSeq6000	31661840		22813	17028	14252	701353	0.998266	4	3.19149	16244	1	1960000	202529
ADHD63	ADHD63.mo	parent	female	Toronto	IDT xGen V1	NovaSeq6000	31661840		22543	16835	14141	701101	0.997908	81	3.14925	16178	68	1980000	204086
ADHD63	ADHD63.fa	parent	male	Toronto	IDT xGen V1	NovaSeq6000	31661840		22408	16770	13958	701359	0.998275	76	3.11918	16108	74	2010000	201460
ADHD62	ADHD62.p1	case	male	Toronto	IDT xGen V1	NovaSeq6000	31749206		22599	16840	13938	701016	0.997787	4	3.11559	16100	1	1970000	204220
ADHD62	ADHD62.mo	parent	female	Toronto	IDT xGen V1	NovaSeq6000	31749206		22577	16856	14203	701247	0.998115	70	3.13457	16132	68	1980000	202053
ADHD62	ADHD62.fa	parent	male	Toronto	IDT xGen V1	NovaSeq6000	31749206		22402	16858	14043	701117	0.99793	70	3.11111	16222	69	2000000	203135
ADHD61	ADHD61.p1	case	female	Toronto	IDT xGen V1	NovaSeq6000	31590141		22618	16999	14119	700321	0.996797	10	3.11936	16276	2	1970000	204963
ADHD61	ADHD61.mo	parent	female	Toronto	IDT xGen V1	NovaSeq6000	31590141		22550	16898	14202	700685	0.997316	73	3.14547	16239	62	1960000	203499
ADHD61	ADHD61.fa	parent	male	Toronto	IDT xGen V1	NovaSeq6000	31590141		22462	16896	13963	700441	0.996968	75	3.10258	16257	70	1990000	205248
ADHD60	ADHD60.p1	case	male	Toronto	IDT xGen V1	NovaSeq6000	30939158	relatedness	22260	16532	13772	696488	0.991342	70	3.21892	15921	69	1990000	203963
ADHD60	ADHD60.mo	parent	female	Toronto	IDT xGen V1	NovaSeq6000	30939158	relatedness	22618	16889	14254	696747	0.99171	6	3.23352	16238	1	1970000	206678
ADHD60	ADHD60.fa	parent	male	Toronto	IDT xGen V1	NovaSeq6000	30939158	relatedness	21823	16454	13626	694870	0.989039	80	3.20532	15845	79	2040000	204586
ADHD6	ADHD6.p1	case	male	Brazil	IDT xGen V1	NovaSeq6000	31641193		24810	19461	16509	700844	0.997542	14	3.13714	18611	9	1790000	200320
ADHD6	ADHD6.mo	parent	female	Brazil	IDT xGen V1	NovaSeq6000	31641193		24657	19271	16439	700968	0.997718	178	3.13455	18430	163	1850000	204130
ADHD6	ADHD6.fa	parent	male	Brazil	IDT xGen V1	NovaSeq6000	31641193		24930	19665	16533	701355	0.998269	198	3.15313	18867	183	1780000	199616
ADHD59	ADHD59.p1	case	male	Toronto	IDT xGen V1	NovaSeq6000	29424734		22367	16665	13915	701140	0.997963	3	3.06574	15959	0	2010000	201704
ADHD59	ADHD59.mo	parent	female	Toronto	IDT xGen V1	NovaSeq6000	29424734		22483	16734	14168	700645	0.997259	69	3.07263	16065	65	1990000	201070
ADHD59	ADHD59.fa	parent	male	Toronto	IDT xGen V1	NovaSeq6000	29424734		22416	16751	14054	700032	0.996386	87	3.01714	16070	83	2010000	203362
ADHD58	ADHD58.p1	case	male	Toronto	IDT xGen V1	NovaSeq6000	30006855		22840	16972	14244	701148	0.997975	11	3.16279	16263	4	1950000	204446
ADHD58	ADHD58.mo	parent	female	Toronto	IDT xGen V1	NovaSeq6000	30006855		23014	17190	14487	700880	0.997593	157	3.18776	16465	149	1900000	201806
ADHD58	ADHD58.fa	parent	male	Toronto	IDT xGen V1	NovaSeq6000	30006855		22992	17158	14524	701294	0.998182	5	3.16351	16440	4	1940000	204122
ADHD57	ADHD57.p1	case	male	Toronto	IDT xGen V1	NovaSeq6000	31171331		22372	16793	13946	696926	0.991965	8	3.20736	16190	2	2020000	204677
ADHD57	ADHD57.mo	parent	female	Toronto	IDT xGen V1	NovaSeq6000	31171331		22625	17026	14238	696944	0.991991	103	3.22853	16344	97	1990000	202992
ADHD57	ADHD57.fa	parent	male	Toronto	IDT xGen V1	NovaSeq6000	31171331		22285	16692	13724	701318	0.998217	93	3.18272	16023	91	1980000	200397
ADHD56	ADHD56.p1	case	male	Toronto	IDT xGen V1	NovaSeq6000	30577554		22808	17137	14293	700442	0.99697	3	3.13779	16407	0	1940000	203471
ADHD56	ADHD56.mo	parent	female	Toronto	IDT xGen V1	NovaSeq6000	30577554		22859	17115	14380	700514	0.997072	162	3.09755	16399	158	1970000	206912
ADHD56	ADHD56.fa	parent	male	Toronto	IDT xGen V1	NovaSeq6000	30577554		22740	17008	14182	701264	0.99814	157	3.19521	16247	144	1950000	202262
ADHD55	ADHD55.p1	case	female	Toronto	IDT xGen V1	NovaSeq6000	31413240		22351	16906	14217	701000	0.997764	3	3.15366	16253	2	2020000	203837
ADHD55	ADHD55.mo	parent	female	Toronto	IDT xGen V1	NovaSeq6000	31413240		22487	17065	14409	700626	0.997232	85	3.22078	16389	84	2010000	202832
ADHD55	ADHD55.fa	parent	male	Toronto	IDT xGen V1	NovaSeq6000	31413240		22357	16793	13948	701104	0.997912	86	3.06925	16100	76	2010000	204215
ADHD54	ADHD54.p1	case	male	Toronto	IDT xGen V1	NovaSeq6000	28391901		22587	16887	14134	700645	0.997259	13	3.06474	16088	4	1980000	203517
ADHD54	ADHD54.mo	parent	female	Toronto	IDT xGen V1	NovaSeq6000	28391901		22022	16457	13649	698607	0.994358	108	3.08628	15847	95	2010000	206008
ADHD54	ADHD54.fa	parent	male	Toronto	IDT xGen V1	NovaSeq6000	28391901		22145	16529	13863	700008	0.996352	116	3.21659	15961	108	2020000	202859
ADHD53	ADHD53.p1	case	male	Toronto	IDT xGen V1	NovaSeq6000	29014071		22706	16952	14352	700458	0.996992	2	3.18361	16314	2	1990000	203387
ADHD53	ADHD53.mo	parent	female	Toronto	IDT xGen V1	NovaSeq6000	29014071		22798	16970	14273	700881	0.997595	87	3.18132	16223	82	1960000	202965
ADHD53	ADHD53.fa	parent	male	Toronto	IDT xGen V1	NovaSeq6000	29014071		21996	16539	13644	699460	0.995572	77	3.22773	15994	68	2020000	203898
ADHD52	ADHD52.p1	case	male	Toronto	IDT xGen V1	NovaSeq6000	31215435		22332	16670	14004	700700	0.997337	0	3.16698	16005	0	2000000	200407
ADHD52	ADHD52.mo	parent	female	Toronto	IDT xGen V1	NovaSeq6000	31215435		22037	16281	13798	697376	0.992606	91	3.15861	15677	88	1990000	202013
ADHD52	ADHD52.fa	parent	male	Toronto	IDT xGen V1	NovaSeq6000	31215435		22384	16731	13896	701231	0.998093	86	3.2103	16036	82	1970000	200636
ADHD51	ADHD51.p1	case	male	Toronto	IDT xGen V1	NovaSeq6000	30250691		22569	17011	14304	701119	0.997933	17	3.09956	16286	7	1990000	205011
ADHD51	ADHD51.mo	parent	female	Toronto	IDT xGen V1	NovaSeq6000	30250691		22431	16766	14204	700628	0.997234	69	3.14742	16063	62	1990000	202428
ADHD51	ADHD51.fa	parent	male	Toronto	IDT xGen V1	NovaSeq6000	30250691		22479	16964	14064	700486	0.997032	91	3.04054	16268	67	1980000	206900
ADHD50	ADHD50.p1	case	male	Toronto	IDT xGen V1	NovaSeq6000	30639305		22291	16780	13906	700595	0.997187	4	3.17164	16197	2	2010000	205295
ADHD50	ADHD50.mo	parent	female	Toronto	IDT xGen V1	NovaSeq6000	30639305		22419	16918	14182	700202	0.996628	80	3.09778	16329	78	2050000	205360
ADHD50	ADHD50.fa	parent	male	Toronto	IDT xGen V1	NovaSeq6000	30639305		22275	16655	13868	700624	0.997229	69	3.16915	16000	69	1990000	201947
ADHD5	ADHD5.p1	case	male	Brazil	IDT xGen V1	NovaSeq6000	31468577	relatedness	24440	19101	16195	701028	0.997804	76	3.10353	18296	65	1840000	201160
ADHD5	ADHD5.mo	parent	female	Brazil	IDT xGen V1	NovaSeq6000	31468577	relatedness	24420	19072	16105	701225	0.998084	52	3.0692	18258	47	1840000	201431
ADHD5	ADHD5.fa	parent	male	Brazil	IDT xGen V1	NovaSeq6000	31468577	relatedness	24917	19980	17047	701115	0.997928	91	3.2164	19258	83	1820000	199769
ADHD49	ADHD49.p1	case	female	Toronto	IDT xGen V1	NovaSeq6000	30560261		23362	18161	15370	700807	0.997489	6	3.20764	17532	3	1980000	205715
ADHD49	ADHD49.mo	parent	female	Toronto	IDT xGen V1	NovaSeq6000	30560261		22731	17095	14490	700554	0.997129	84	3.18984	16329	77	1990000	203064
ADHD49	ADHD49.fa	parent	male	Toronto	IDT xGen V1	NovaSeq6000	30560261		22679	17752	13402	701499	0.998474	232	3.05112	16986	224	1930000	203063
ADHD48	ADHD48.p1	case	male	Toronto	IDT xGen V1	NovaSeq6000	29871442		22608	16947	14131	700987	0.997745	6	3.14319	16339	2	1970000	205776
ADHD48	ADHD48.mo	parent	female	Toronto	IDT xGen V1	NovaSeq6000	29871442		22776	17117	14406	700500	0.997052	87	3.19483	16404	82	1970000	203756
ADHD48	ADHD48.fa	parent	male	Toronto	IDT xGen V1	NovaSeq6000	29871442		22520	16953	14044	700624	0.997229	67	3.12646	16329	60	1970000	206150
ADHD47	ADHD47.p1	case	male	Toronto	IDT xGen V1	NovaSeq6000	30388963		22629	16985	14050	701499	0.998474	4	3.1128	16314	1	1970000	200157
ADHD47	ADHD47.mo	parent	female	Toronto	IDT xGen V1	NovaSeq6000	30388963		22637	17028	14392	700993	0.997754	76	3.19433	16426	67	1970000	202731
ADHD47	ADHD47.fa	parent	male	Toronto	IDT xGen V1	NovaSeq6000	30388963		22884	17322	14469	700418	0.996936	63	3.18023	16673	57	1980000	205272
ADHD46	ADHD46.p1	case	male	Toronto	IDT xGen V1	NovaSeq6000	30310473		22122	16472	13631	700630	0.997237	5	3.18113	15883	3	2010000	204398
ADHD46	ADHD46.mo	parent	female	Toronto	IDT xGen V1	NovaSeq6000	30310473		22032	16561	13778	701303	0.998195	72	3.15253	15946	70	2020000	200956
ADHD46	ADHD46.fa	parent	male	Toronto	IDT xGen V1	NovaSeq6000	30310473		22675	17003	14330	700956	0.997701	69	3.13079	16316	63	1990000	204272
ADHD45	ADHD45.p1	case	male	Toronto	IDT xGen V1	NovaSeq6000	29825546		22352	16762	13931	699992	0.996329	5	3.13255	16108	0	2000000	203613
ADHD45	ADHD45.mo	parent	female	Toronto	IDT xGen V1	NovaSeq6000	29825546		22595	16998	14322	700751	0.99741	107	3.18072	16352	100	1980000	202856
ADHD45	ADHD45.fa	parent	male	Toronto	IDT xGen V1	NovaSeq6000	29825546		21925	16366	13532	700537	0.997105	73	3.26	15752	70	2040000	201123
ADHD44	ADHD44.p1	case	male	Toronto	IDT xGen V1	NovaSeq6000	30229743		22756	16751	14043	700847	0.997546	6	3.15477	16068	3	1920000	201035
ADHD44	ADHD44.mo	parent	female	Toronto	IDT xGen V1	NovaSeq6000	30229743		22525	16727	14042	700614	0.997215	96	3.16017	16060	90	1970000	202229
ADHD44	ADHD44.fa	parent	male	Toronto	IDT xGen V1	NovaSeq6000	30229743		22520	16634	13864	700427	0.996948	77	3.16022	16056	74	1970000	202034
ADHD43	ADHD43.p1	case	female	Toronto	IDT xGen V1	NovaSeq6000	29884879		22331	16669	13958	700263	0.996715	3	3.20719	16014	1	2000000	203823
ADHD43	ADHD43.mo	parent	female	Toronto	IDT xGen V1	NovaSeq6000	29884879		22174	16661	13774	701137	0.997959	91	3.1612	15898	80	1990000	201853
ADHD43	ADHD43.fa	parent	male	Toronto	IDT xGen V1	NovaSeq6000	29884879		22276	16589	13740	700625	0.99723	94	3.1264	15879	87	2010000	203096
ADHD42	ADHD42.p1	case	female	Toronto	IDT xGen V1	NovaSeq6000	29163101		22559	16826	14113	700116	0.996506	8	3.22552	16189	1	1970000	204318
ADHD42	ADHD42.mo	parent	female	Toronto	IDT xGen V1	NovaSeq6000	29163101		22851	17217	14579	700297	0.996763	127	3.15019	16478	116	1970000	204066
ADHD42	ADHD42.fa	parent	male	Toronto	IDT xGen V1	NovaSeq6000	29163101		22806	17154	14215	700192	0.996614	101	3.1437	16489	98	1940000	203163
ADHD41	ADHD41.p1	case	female	Toronto	IDT xGen V1	NovaSeq6000	28538336		22405	16832	14137	701004	0.99777	4	3.11537	16249	3	2020000	204140
ADHD41	ADHD41.mo	parent	female	Toronto	IDT xGen V1	NovaSeq6000	28538336		22053	16478	13732	699236	0.995253	100	3.25492	15954	94	2010000	201499
ADHD41	ADHD41.fa	parent	male	Toronto	IDT xGen V1	NovaSeq6000	28538336		22536	16851	14071	700230	0.996668	95	3.1224	16200	88	2010000	205491
ADHD40	ADHD40.p1	case	female	Toronto	IDT xGen V1	NovaSeq6000	28577766		22524	16896	14212	700009	0.996353	4	3.14703	16287	1	1990000	204504
ADHD40	ADHD40.mo	parent	female	Toronto	IDT xGen V1	NovaSeq6000	28577766		22530	16942	14249	700913	0.99764	91	3.27042	16307	87	1990000	201632
ADHD40	ADHD40.fa	parent	male	Toronto	IDT xGen V1	NovaSeq6000	28577766		22629	16750	13997	700475	0.997017	72	3.05752	16067	70	1940000	204544
ADHD4	ADHD4.p1	case	female	Brazil	IDT xGen V1	NovaSeq6000	31477374		25333	20215	17134	700567	0.997148	6	3.12698	19362	2	1790000	205896
ADHD4	ADHD4.mo	parent	female	Brazil	IDT xGen V1	NovaSeq6000	31477374		25374	20164	17130	700812	0.997496	179	3.06463	19371	169	1750000	203756
ADHD4	ADHD4.fa	parent	male	Brazil	IDT xGen V1	NovaSeq6000	31477374		24573	19354	16320	701389	0.998318	140	3.14849	18534	139	1850000	205762
ADHD39	ADHD39.p1	case	male	Toronto	IDT xGen V1	NovaSeq6000	29813198		22909	17676	14567	700306	0.996776	2	3.13644	16995	1	1940000	205641
ADHD39	ADHD39.mo	parent	female	Toronto	IDT xGen V1	NovaSeq6000	29813198		22663	17246	14355	699692	0.995902	159	3.09747	16621	145	1960000	203551
ADHD39	ADHD39.fa	parent	male	Toronto	IDT xGen V1	NovaSeq6000	29813198		22985	17673	14678	700544	0.997115	142	3.13352	16978	139	1940000	204362
ADHD38	ADHD38.p1	case	male	Toronto	IDT xGen V1	NovaSeq6000	30167494		22338	16803	14009	700666	0.997289	8	3.19278	16123	3	2040000	206274
ADHD38	ADHD38.mo	parent	female	Toronto	IDT xGen V1	NovaSeq6000	30167494		22472	16789	14165	699883	0.996174	98	3.12907	16078	94	2000000	205909
ADHD38	ADHD38.fa	parent	male	Toronto	IDT xGen V1	NovaSeq6000	30167494		22053	16595	13710	700811	0.997495	90	3.13055	15980	79	2050000	206458
ADHD37	ADHD37.p1	case	male	Toronto	IDT xGen V1	NovaSeq6000	30469633		22390	16916	13914	698121	0.993666	7	3.29534	16319	1	2010000	206117
ADHD37	ADHD37.mo	parent	female	Toronto	IDT xGen V1	NovaSeq6000	30469633		22876	17215	14473	701015	0.997785	77	3.19917	16522	72	1970000	205215
ADHD37	ADHD37.fa	parent	male	Toronto	IDT xGen V1	NovaSeq6000	30469633		22389	16849	13685	701134	0.997955	58	3.17902	16228	46	1990000	205911
ADHD36	ADHD36.p1	case	male	Toronto	IDT xGen V1	NovaSeq6000	31049448		22798	17145	14203	700979	0.997734	8	3.12621	16424	1	1940000	202820
ADHD36	ADHD36.mo	parent	female	Toronto	IDT xGen V1	NovaSeq6000	31049448		22833	17133	13967	700764	0.997428	78	3.00648	16254	66	1900000	202057
ADHD36	ADHD36.fa	parent	male	Toronto	IDT xGen V1	NovaSeq6000	31049448		22725	17271	14404	700860	0.997565	69	3.15422	16530	66	1980000	204708
ADHD35	ADHD35.p1	case	male	Toronto	IDT xGen V1	NovaSeq6000	30582218		22189	16521	13682	700668	0.997291	19	3.14114	15793	3	1990000	201252
ADHD35	ADHD35.mo	parent	female	Toronto	IDT xGen V1	NovaSeq6000	30582218		22393	16667	14051	700024	0.996375	85	3.09044	15978	72	1980000	201619
ADHD35	ADHD35.fa	parent	male	Toronto	IDT xGen V1	NovaSeq6000	30582218		22372	16594	13819	700858	0.997562	83	3.22237	15941	81	1990000	203264
ADHD34	ADHD34.p1	case	male	Toronto	IDT xGen V1	NovaSeq6000	31247765		22339	16700	13986	701281	0.998164	9	3.20161	16036	5	2000000	204410
ADHD34	ADHD34.mo	parent	female	Toronto	IDT xGen V1	NovaSeq6000	31247765		22360	16566	13982	701185	0.998027	41	3.21566	15924	32	2000000	200611
ADHD34	ADHD34.fa	parent	male	Toronto	IDT xGen V1	NovaSeq6000	31247765		22658	17002	14173	701145	0.99797	47	3.11639	16241	41	1950000	205544
ADHD33	ADHD33.p1	case	male	Toronto	IDT xGen V1	NovaSeq6000	31219712		22734	16925	14268	700392	0.996899	4	3.20543	16257	3	1960000	204184
ADHD33	ADHD33.mo	parent	female	Toronto	IDT xGen V1	NovaSeq6000	31219712		22849	17168	14264	700658	0.997277	73	3.14036	16376	69	1970000	205253
ADHD33	ADHD33.fa	parent	male	Toronto	IDT xGen V1	NovaSeq6000	31219712		22623	16719	14015	701135	0.997956	87	3.08691	15923	79	1940000	203734
ADHD32	ADHD32.p1	case	male	Toronto	IDT xGen V1	NovaSeq6000	31348623		22447	16875	14061	701321	0.998221	0	3.19481	16165	0	1990000	202351
ADHD32	ADHD32.mo	parent	female	Toronto	IDT xGen V1	NovaSeq6000	31348623		22466	16906	14319	700356	0.996847	68	3.14748	16264	64	2010000	202312
ADHD32	ADHD32.fa	parent	male	Toronto	IDT xGen V1	NovaSeq6000	31348623		22741	16942	14232	701430	0.998376	84	3.24032	16308	80	1970000	201306
ADHD31	ADHD31.p1	case	male	Toronto	IDT xGen V1	NovaSeq6000	31551606		22901	17111	14441	701276	0.998157	4	3.11948	16291	3	1950000	204278
ADHD31	ADHD31.mo	parent	female	Toronto	IDT xGen V1	NovaSeq6000	31551606		22753	17084	14424	701178	0.998017	56	3.09704	16335	56	1990000	202386
ADHD31	ADHD31.fa	parent	male	Toronto	IDT xGen V1	NovaSeq6000	31551606		22898	17125	14366	701262	0.998137	72	3.09678	16356	68	1940000	204355
ADHD30	ADHD30.p1	case	male	Brazil	IDT xGen V1	NovaSeq6000	31436337		24187	19092	15936	701205	0.998056	11	3.13834	18183	1	1850000	202834
ADHD30	ADHD30.mo	parent	female	Brazil	IDT xGen V1	NovaSeq6000	31436337		25273	20131	17281	700890	0.997607	193	3.2362	19346	185	1780000	202097
ADHD30	ADHD30.fa	parent	male	Brazil	IDT xGen V1	NovaSeq6000	31436337		23394	18043	15006	700834	0.997528	125	3.0576	17278	114	1930000	203615
ADHD3	ADHD3.p1	case	male	Brazil	IDT xGen V1	NovaSeq6000	31637888		25572	20641	17253	700965	0.997714	6	3.21082	19819	2	1730000	201642
ADHD3	ADHD3.mo	parent	female	Brazil	IDT xGen V1	NovaSeq6000	31637888		26188	21366	18270	700414	0.99693	195	3.18036	20492	184	1730000	204445
ADHD3	ADHD3.fa	parent	male	Brazil	IDT xGen V1	NovaSeq6000	31637888		25866	21023	17606	701284	0.998168	211	3.13092	20218	205	1730000	201125
ADHD29	ADHD29.p1	case	male	Brazil	IDT xGen V1	NovaSeq6000	31349337		23749	18517	15476	700712	0.997354	10	3.15113	17859	3	1870000	201440
ADHD29	ADHD29.mo	parent	female	Brazil	IDT xGen V1	NovaSeq6000	31349337		24219	19242	16249	700699	0.997336	142	3.1638	18567	135	1870000	202650
ADHD29	ADHD29.fa	parent	male	Brazil	IDT xGen V1	NovaSeq6000	31349337		23490	18022	15188	700894	0.997613	123	3.08331	17274	117	1890000	201925
ADHD28	ADHD28.p1	case	male	Brazil	IDT xGen V1	NovaSeq6000	31514830		23308	17693	14764	700892	0.99761	4	3.16327	16917	1	1930000	204811
ADHD28	ADHD28.mo	parent	female	Brazil	IDT xGen V1	NovaSeq6000	31514830		23565	18078	15376	700960	0.997707	122	3.20693	17358	119	1920000	202088
ADHD28	ADHD28.fa	parent	male	Brazil	IDT xGen V1	NovaSeq6000	31514830		23489	17828	15175	701298	0.998188	130	3.20398	17058	128	1930000	203213
ADHD27	ADHD27.p1	case	male	Brazil	IDT xGen V1	NovaSeq6000	31432952		24849	19932	16956	701447	0.9984	6	3.17526	19187	3	1820000	201985
ADHD27	ADHD27.mo	parent	female	Brazil	IDT xGen V1	NovaSeq6000	31432952		26144	21666	17995	701183	0.998024	235	3.17562	20884	229	1700000	202840
ADHD27	ADHD27.fa	parent	male	Brazil	IDT xGen V1	NovaSeq6000	31432952		23092	17778	14873	701265	0.998141	141	3.14573	17083	134	1950000	203751
ADHD26	ADHD26.p1	case	male	Brazil	IDT xGen V1	NovaSeq6000	31208603		25294	20232	16932	700735	0.997387	5	3.15147	19395	2	1760000	203630
ADHD26	ADHD26.mo	parent	female	Brazil	IDT xGen V1	NovaSeq6000	31208603		26174	21369	18109	700727	0.997375	227	3.12129	20554	223	1700000	202015
ADHD26	ADHD26.fa	parent	male	Brazil	IDT xGen V1	NovaSeq6000	31208603		24273	18959	16030	700351	0.99684	153	3.15093	18144	148	1830000	203444
ADHD25	ADHD25.p1	case	male	Brazil	IDT xGen V1	NovaSeq6000	31515155		24448	19429	16461	701429	0.998375	12	3.12027	18676	2	1870000	202730
ADHD25	ADHD25.mo	parent	female	Brazil	IDT xGen V1	NovaSeq6000	31515155		24709	19953	16596	701240	0.998106	197	3.13461	19191	186	1790000	200853
ADHD25	ADHD25.fa	parent	male	Brazil	IDT xGen V1	NovaSeq6000	31515155		23645	17929	15079	701195	0.998041	160	3.08192	17113	149	1870000	202056
ADHD24	ADHD24.p1	case	male	Brazil	IDT xGen V1	NovaSeq6000	31622401		24171	19139	16098	700803	0.997484	1	3.14043	18383	0	1870000	201545
ADHD24	ADHD24.mo	parent	female	Brazil	IDT xGen V1	NovaSeq6000	31622401		24418	19183	16199	701283	0.998167	175	3.17221	18406	170	1840000	202481
ADHD24	ADHD24.fa	parent	male	Brazil	IDT xGen V1	NovaSeq6000	31622401		23651	18531	15596	701284	0.998168	130	3.03958	17711	122	1900000	202383
ADHD23	ADHD23.p1	case	male	Brazil	IDT xGen V1	NovaSeq6000	31015356		23737	18478	15519	700832	0.997525	5	3.15878	17688	0	1910000	204777
ADHD23	ADHD23.mo	parent	female	Brazil	IDT xGen V1	NovaSeq6000	31015356		23154	17760	15003	700462	0.996998	126	3.17747	17063	120	1930000	203348
ADHD23	ADHD23.fa	parent	male	Brazil	IDT xGen V1	NovaSeq6000	31015356		23949	18819	15806	701378	0.998302	148	3.23492	18143	144	1880000	204309
ADHD22	ADHD22.p1	case	male	Brazil	IDT xGen V1	NovaSeq6000	30933444		23778	18467	15569	701305	0.998198	6	3.15311	17702	1	1870000	201662
ADHD22	ADHD22.mo	parent	female	Brazil	IDT xGen V1	NovaSeq6000	30933444		24157	18887	16226	701532	0.998521	169	3.16359	18210	164	1850000	200260
ADHD22	ADHD22.fa	parent	male	Brazil	IDT xGen V1	NovaSeq6000	30933444		23670	18131	15453	701081	0.997879	121	3.15109	17379	118	1900000	203434
ADHD21	ADHD21.p1	case	male	Brazil	IDT xGen V1	NovaSeq6000	31387806		23369	17903	15134	701065	0.997856	9	3.18071	17179	1	1930000	202065
ADHD21	ADHD21.mo	parent	female	Brazil	IDT xGen V1	NovaSeq6000	31387806		23883	18648	15774	701220	0.998077	131	3.14718	17848	123	1890000	202641
ADHD21	ADHD21.fa	parent	male	Brazil	IDT xGen V1	NovaSeq6000	31387806		22791	17139	14390	701296	0.998185	95	3.15381	16470	92	1970000	203177
ADHD20	ADHD20.p1	case	male	Brazil	IDT xGen V1	NovaSeq6000	31594667		24106	18629	15840	701034	0.997812	3	3.15219	17916	1	1880000	204369
ADHD20	ADHD20.mo	parent	female	Brazil	IDT xGen V1	NovaSeq6000	31594667		22754	17009	14214	700839	0.997535	118	3.20058	16307	107	1980000	204953
ADHD20	ADHD20.fa	parent	male	Brazil	IDT xGen V1	NovaSeq6000	31594667		25472	20618	17360	700947	0.997688	177	3.19161	19840	172	1760000	202202
ADHD2	ADHD2.p1	case	male	Brazil	IDT xGen V1	NovaSeq6000	31644115		24399	19700	16605	701410	0.998347	12	3.1054	18904	6	1850000	201937
ADHD2	ADHD2.mo	parent	female	Brazil	IDT xGen V1	NovaSeq6000	31644115		25433	20744	17645	701269	0.998147	202	3.11476	19953	190	1810000	201771
ADHD2	ADHD2.fa	parent	male	Brazil	IDT xGen V1	NovaSeq6000	31644115		24236	19145	16260	700383	0.996886	164	3.04026	18309	156	1840000	200446
ADHD19	ADHD19.p1	case	male	Brazil	IDT xGen V1	NovaSeq6000	31183274		22739	17180	14298	700864	0.99757	2	3.19035	16486	0	1980000	204253
ADHD19	ADHD19.mo	parent	female	Brazil	IDT xGen V1	NovaSeq6000	31183274		22874	17401	14703	701111	0.997922	132	3.15915	16705	129	1980000	203748
ADHD19	ADHD19.fa	parent	male	Brazil	IDT xGen V1	NovaSeq6000	31183274		22504	16792	14061	701032	0.997809	127	3.18544	16072	126	1970000	203175
ADHD18	ADHD18.p1	case	male	Brazil	IDT xGen V1	NovaSeq6000	31432309		25718	20875	17332	701299	0.99819	10	3.11188	20047	4	1750000	203331
ADHD18	ADHD18.mo	parent	female	Brazil	IDT xGen V1	NovaSeq6000	31432309		25583	20701	17256	701149	0.997976	195	3.15485	19943	190	1750000	202445
ADHD18	ADHD18.fa	parent	male	Brazil	IDT xGen V1	NovaSeq6000	31432309		26195	21558	18023	700944	0.997684	196	3.17085	20747	184	1700000	201230
ADHD17	ADHD17.p1	case	male	Brazil	IDT xGen V1	NovaSeq6000	31223863		23969	18910	16005	701374	0.998296	6	3.16628	18159	2	1880000	200859
ADHD17	ADHD17.mo	parent	female	Brazil	IDT xGen V1	NovaSeq6000	31223863		24380	19348	16418	701525	0.998511	178	3.15631	18618	170	1820000	200178
ADHD17	ADHD17.fa	parent	male	Brazil	IDT xGen V1	NovaSeq6000	31223863		23910	18635	15747	700806	0.997488	186	3.12477	17881	181	1880000	202921
ADHD16	ADHD16.p1	case	male	Brazil	IDT xGen V1	NovaSeq6000	31360184		24917	19710	16677	700778	0.997448	5	3.25138	18905	3	1800000	202946
ADHD16	ADHD16.mo	parent	female	Brazil	IDT xGen V1	NovaSeq6000	31360184		25224	20025	16922	700950	0.997693	164	3.24775	19214	158	1750000	200126
ADHD16	ADHD16.fa	parent	male	Brazil	IDT xGen V1	NovaSeq6000	31360184		24548	19222	16324	700619	0.997222	152	3.19592	18393	146	1830000	205799
ADHD152	ADHD152.p1	case	female	Québec	Agilent SureSelect All Exon V7	NovaSeq6000	30247009		22052	16287	13565	699183	0.995178	4	3.22286	15796	1	2000000	203886
ADHD152	ADHD152.mo	parent	female	Québec	Agilent SureSelect All Exon V7	NovaSeq6000	30247009		22341	16526	14011	700188	0.996608	73	3.23964	16020	70	2000000	203352
ADHD152	ADHD152.fa	parent	male	Québec	Agilent SureSelect All Exon V7	NovaSeq6000	30247009		22141	16343	13690	699870	0.996156	71	3.23066	15868	67	2010000	205653
ADHD151	ADHD151.p1	case	male	Québec	Agilent SureSelect All Exon V7	NovaSeq6000	30011933		22231	16349	13481	699790	0.996042	9	3.10156	15791	3	1980000	206555
ADHD151	ADHD151.mo	parent	female	Québec	Agilent SureSelect All Exon V7	NovaSeq6000	30011933		22191	16446	13842	699171	0.995161	85	3.22108	15969	77	2030000	206858
ADHD151	ADHD151.fa	parent	male	Québec	Agilent SureSelect All Exon V7	NovaSeq6000	30011933		21941	16313	13492	700487	0.997034	72	3.14539	15832	70	2030000	204808
ADHD150	ADHD150.p1	case	male	Québec	Agilent SureSelect All Exon V7	NovaSeq6000	30027339		22263	16690	14000	700103	0.996487	3	3.15304	16189	2	2030000	205151
ADHD150	ADHD150.mo	parent	female	Québec	Agilent SureSelect All Exon V7	NovaSeq6000	30027339		22069	16531	13895	699979	0.996311	78	3.20323	16072	76	2030000	203629
ADHD150	ADHD150.fa	parent	male	Québec	Agilent SureSelect All Exon V7	NovaSeq6000	30027339		22118	16439	13809	699126	0.995097	81	3.19055	15960	80	2050000	206376
ADHD15	ADHD15.p1	case	male	Brazil	IDT xGen V1	NovaSeq6000	31517509		23548	18002	15232	701416	0.998356	5	3.1369	17237	3	1920000	205683
ADHD15	ADHD15.mo	parent	female	Brazil	IDT xGen V1	NovaSeq6000	31517509		23054	17418	14622	700892	0.99761	112	3.11766	16731	110	1950000	202847
ADHD15	ADHD15.fa	parent	male	Brazil	IDT xGen V1	NovaSeq6000	31517509		24226	18965	15932	700808	0.997491	154	3.14402	18195	147	1870000	203831
ADHD149	ADHD149.p1	case	male	Québec	Agilent SureSelect All Exon V7	NovaSeq6000	29414321		21740	16007	13196	697834	0.993258	6	3.14501	15539	1	2000000	207873
ADHD149	ADHD149.mo	parent	female	Québec	Agilent SureSelect All Exon V7	NovaSeq6000	29414321		21938	16340	13554	698990	0.994903	89	3.18459	15853	84	2030000	207196
ADHD149	ADHD149.fa	parent	male	Québec	Agilent SureSelect All Exon V7	NovaSeq6000	29414321		22245	16398	13782	699802	0.996059	89	3.16103	15874	86	2030000	208730
ADHD148	ADHD148.p1	case	male	Québec	Agilent SureSelect All Exon V7	NovaSeq6000	30190936		22035	16399	13540	699567	0.995724	5	3.24342	15902	4	2020000	203533
ADHD148	ADHD148.mo	parent	female	Québec	Agilent SureSelect All Exon V7	NovaSeq6000	30190936		22134	16451	13770	699811	0.996072	81	3.09802	15960	75	2020000	205032
ADHD148	ADHD148.fa	parent	male	Québec	Agilent SureSelect All Exon V7	NovaSeq6000	30190936		21906	16404	13471	699978	0.996309	102	3.22552	15894	94	2010000	203293
ADHD147	ADHD147.p1	case	male	Québec	Agilent SureSelect All Exon V7	NovaSeq6000	30916901		22510	16619	13793	700777	0.997447	4	3.09053	16080	1	1960000	205849
ADHD147	ADHD147.mo	parent	female	Québec	Agilent SureSelect All Exon V7	NovaSeq6000	30916901		22399	16550	13703	699819	0.996083	92	3.20289	16075	84	2010000	208814
ADHD147	ADHD147.fa	parent	male	Québec	Agilent SureSelect All Exon V7	NovaSeq6000	30916901		22345	16621	13739	700960	0.997707	58	3.11035	16083	55	1970000	205212
ADHD146	ADHD146.p1	case	male	Québec	Agilent SureSelect All Exon V7	NovaSeq6000	30214934		21877	16173	13274	700890	0.997607	5	3.32164	15645	3	2000000	202805
ADHD146	ADHD146.mo	parent	female	Québec	Agilent SureSelect All Exon V7	NovaSeq6000	30214934		21889	16168	13357	700513	0.997071	80	3.30691	15714	72	2030000	203927
ADHD146	ADHD146.fa	parent	male	Québec	Agilent SureSelect All Exon V7	NovaSeq6000	30214934		21974	16317	13653	699921	0.996228	66	3.30789	15797	65	2040000	205680
ADHD145	ADHD145.p1	case	male	Québec	Agilent SureSelect All Exon V7	NovaSeq6000	30858212		22427	16506	13726	700532	0.997098	4	3.22198	15995	1	1970000	204639
ADHD145	ADHD145.mo	parent	female	Québec	Agilent SureSelect All Exon V7	NovaSeq6000	30858212		22381	16566	13944	700770	0.997437	63	3.13955	16074	62	2000000	203885
ADHD145	ADHD145.fa	parent	male	Québec	Agilent SureSelect All Exon V7	NovaSeq6000	30858212		21883	16252	13182	700539	0.997108	60	3.23534	15769	57	2040000	204637
ADHD144	ADHD144.p1	case	male	Québec	Agilent SureSelect All Exon V7	NovaSeq6000	30695138		21855	16315	13507	700347	0.996834	3	3.19679	15812	3	2030000	205032
ADHD144	ADHD144.mo	parent	female	Québec	Agilent SureSelect All Exon V7	NovaSeq6000	30695138		22289	16579	13971	700830	0.997522	96	3.23397	16054	89	2010000	206537
ADHD144	ADHD144.fa	parent	male	Québec	Agilent SureSelect All Exon V7	NovaSeq6000	30695138		21744	16147	13310	700029	0.996382	79	3.19319	15639	73	2050000	206629
ADHD143	ADHD143.p1	case	male	Québec	Agilent SureSelect All Exon V7	NovaSeq6000	30545359		22063	16368	13541	700433	0.996957	3	3.27074	15882	2	2010000	204347
ADHD143	ADHD143.mo	parent	female	Québec	Agilent SureSelect All Exon V7	NovaSeq6000	30545359		22049	16417	13630	699890	0.996184	83	3.26731	15931	79	2020000	206991
ADHD143	ADHD143.fa	parent	male	Québec	Agilent SureSelect All Exon V7	NovaSeq6000	30545359		22115	16424	13514	700351	0.99684	105	3.18047	15946	104	2010000	203374
ADHD142	ADHD142.p1	case	male	Québec	Agilent SureSelect All Exon V7	NovaSeq6000	27892753		20652	15009	11062	698370	0.994021	3	3.23033	14587	2	2040000	204726
ADHD142	ADHD142.mo	parent	female	Québec	Agilent SureSelect All Exon V7	NovaSeq6000	27892753		21637	15978	13274	698714	0.99451	78	3.18795	15522	70	2010000	202564
ADHD142	ADHD142.fa	parent	male	Québec	Agilent SureSelect All Exon V7	NovaSeq6000	27892753		22217	16560	13778	700640	0.997252	84	3.12807	16014	80	2020000	206232
ADHD141	ADHD141.p1	case	male	Québec	Agilent SureSelect All Exon V7	NovaSeq6000	30681407		21487	16016	13201	700264	0.996716	5	3.25957	15610	2	2060000	204393
ADHD141	ADHD141.mo	parent	female	Québec	Agilent SureSelect All Exon V7	NovaSeq6000	30681407		21965	16430	13821	700301	0.996769	70	3.22743	15984	67	2060000	203990
ADHD141	ADHD141.fa	parent	male	Québec	Agilent SureSelect All Exon V7	NovaSeq6000	30681407		21857	16285	13591	700238	0.996679	78	3.2018	15816	76	2050000	205151
ADHD140	ADHD140.p1	case	male	Québec	Agilent SureSelect All Exon V7	NovaSeq6000	30561886		22063	16450	13727	700642	0.997254	3	3.19326	15925	1	2010000	202665
ADHD140	ADHD140.mo	parent	female	Québec	Agilent SureSelect All Exon V7	NovaSeq6000	30561886		21915	16250	13433	700084	0.99646	81	3.16196	15725	75	2030000	203379
ADHD140	ADHD140.fa	parent	male	Québec	Agilent SureSelect All Exon V7	NovaSeq6000	30561886		22259	16689	14003	700308	0.996779	80	3.23566	16180	74	2010000	204258
ADHD14	ADHD14.p1	case	male	Brazil	IDT xGen V1	NovaSeq6000	31551619		24072	18793	15864	700877	0.997589	13	3.2126	18027	2	1860000	207160
ADHD14	ADHD14.mo	parent	female	Brazil	IDT xGen V1	NovaSeq6000	31551619		24797	19775	16911	701472	0.998436	156	3.17824	19049	149	1830000	204280
ADHD14	ADHD14.fa	parent	male	Brazil	IDT xGen V1	NovaSeq6000	31551619		23574	18128	15186	700790	0.997465	131	3.11884	17386	121	1920000	206744
ADHD139	ADHD139.p1	case	female	Québec	Agilent SureSelect All Exon V7	NovaSeq6000	28814956		22399	16601	14059	700743	0.997398	9	3.30107	16038	6	2020000	204021
ADHD139	ADHD139.mo	parent	female	Québec	Agilent SureSelect All Exon V7	NovaSeq6000	28814956		21919	16291	13454	699268	0.995299	86	3.21273	15808	82	2010000	204500
ADHD139	ADHD139.fa	parent	male	Québec	Agilent SureSelect All Exon V7	NovaSeq6000	28814956		21995	16247	13343	700157	0.996564	85	3.22467	15721	84	2030000	205864
ADHD138	ADHD138.p1	case	male	Québec	Agilent SureSelect All Exon V7	NovaSeq6000	30598415		22104	16291	13754	700227	0.996664	5	3.17547	15823	1	2020000	205116
ADHD138	ADHD138.mo	parent	female	Québec	Agilent SureSelect All Exon V7	NovaSeq6000	30598415		21979	16271	13683	699893	0.996188	81	3.22405	15791	78	2040000	205221
ADHD138	ADHD138.fa	parent	male	Québec	Agilent SureSelect All Exon V7	NovaSeq6000	30598415		22031	16296	13592	700562	0.997141	85	3.22274	15878	81	2050000	206935
ADHD137	ADHD137.p1	case	male	Québec	Agilent SureSelect All Exon V7	NovaSeq6000	30545978		21983	16374	13649	700624	0.997229	7	3.26281	15893	2	2040000	203713
ADHD137	ADHD137.mo	parent	female	Québec	Agilent SureSelect All Exon V7	NovaSeq6000	30545978		21671	15990	13226	699734	0.995962	77	3.18554	15539	75	2050000	203578
ADHD137	ADHD137.fa	parent	male	Québec	Agilent SureSelect All Exon V7	NovaSeq6000	30545978		22114	16433	13600	700568	0.997149	93	3.29493	15967	91	2050000	207816
ADHD136	ADHD136.p1	case	male	Québec	Agilent SureSelect All Exon V7	NovaSeq6000	30997979		21931	16236	13593	700732	0.997382	5	3.17895	15762	4	2030000	206244
ADHD136	ADHD136.mo	parent	female	Québec	Agilent SureSelect All Exon V7	NovaSeq6000	30997979		22165	16468	13734	700446	0.996975	83	3.26467	15979	79	2010000	206471
ADHD136	ADHD136.fa	parent	male	Québec	Agilent SureSelect All Exon V7	NovaSeq6000	30997979		21891	16192	13435	700374	0.996873	73	3.23134	15772	71	2020000	205018
ADHD135	ADHD135.p1	case	male	Québec	Agilent SureSelect All Exon V7	NovaSeq6000	30895967		22036	16336	13589	700700	0.997337	5	3.22231	15891	3	2020000	205733
ADHD135	ADHD135.mo	parent	female	Québec	Agilent SureSelect All Exon V7	NovaSeq6000	30895967		22184	16471	13768	700089	0.996467	92	3.27457	16038	90	2010000	202873
ADHD135	ADHD135.fa	parent	male	Québec	Agilent SureSelect All Exon V7	NovaSeq6000	30895967		22206	16507	13796	700944	0.997684	90	3.22952	16036	83	2020000	206479
ADHD134	ADHD134.p1	case	male	Québec	Agilent SureSelect All Exon V7	NovaSeq6000	30684128		22114	16401	13769	700385	0.996889	11	3.12533	15900	2	2050000	204761
ADHD134	ADHD134.mo	parent	female	Québec	Agilent SureSelect All Exon V7	NovaSeq6000	30684128		22282	16598	13932	700465	0.997002	97	3.19492	16113	97	2010000	204071
ADHD134	ADHD134.fa	parent	male	Québec	Agilent SureSelect All Exon V7	NovaSeq6000	30684128		22702	17306	15228	700834	0.997528	86	3.06592	16824	80	2040000	201618
ADHD133	ADHD133.p1	case	male	Québec	Agilent SureSelect All Exon V7	NovaSeq6000	30839226		22075	16540	13521	700302	0.99677	3	3.15597	16044	2	2020000	202658
ADHD133	ADHD133.mo	parent	female	Québec	Agilent SureSelect All Exon V7	NovaSeq6000	30839226		22100	16384	13684	700361	0.996854	66	3.19637	15925	60	2010000	202933
ADHD133	ADHD133.fa	parent	male	Québec	Agilent SureSelect All Exon V7	NovaSeq6000	30839226		22283	16646	13879	700506	0.997061	75	3.16896	16171	73	2040000	207121
ADHD132	ADHD132.p1	case	male	Québec	Agilent SureSelect All Exon V7	NovaSeq6000	30399060		22017	16269	13394	699850	0.996127	10	3.18728	15723	2	2020000	205108
ADHD132	ADHD132.mo	parent	female	Québec	Agilent SureSelect All Exon V7	NovaSeq6000	30399060		22006	16403	13782	700200	0.996625	85	3.24324	15941	81	2040000	202267
ADHD132	ADHD132.fa	parent	male	Québec	Agilent SureSelect All Exon V7	NovaSeq6000	30399060		22146	16362	13698	700403	0.996914	75	3.13883	15836	74	2000000	203367
ADHD131	ADHD131.p1	case	male	Québec	Agilent SureSelect All Exon V7	NovaSeq6000	29586498		21465	15938	13030	698520	0.994234	6	3.22263	15523	4	2070000	205683
ADHD131	ADHD131.mo	parent	female	Québec	Agilent SureSelect All Exon V7	NovaSeq6000	29586498		22009	16424	13708	699991	0.996328	66	3.24836	15922	63	2040000	205091
ADHD131	ADHD131.fa	parent	male	Québec	Agilent SureSelect All Exon V7	NovaSeq6000	29586498		22016	16291	13514	699943	0.996259	83	3.16545	15842	78	2030000	205018
ADHD130	ADHD130.p1	case	male	Québec	Agilent SureSelect All Exon V7	NovaSeq6000	30874499		22462	16734	14015	700205	0.996632	8	3.22225	16210	2	1990000	204070
ADHD130	ADHD130.mo	parent	female	Québec	Agilent SureSelect All Exon V7	NovaSeq6000	30874499		22047	16369	13653	700197	0.996621	94	3.18573	15936	90	2030000	205584
ADHD130	ADHD130.fa	parent	male	Québec	Agilent SureSelect All Exon V7	NovaSeq6000	30874499		22401	16778	14052	700573	0.997156	78	3.29927	16199	76	2010000	205264
ADHD13	ADHD13.p1	case	male	Brazil	IDT xGen V1	NovaSeq6000	31441613		24020	18798	15846	701466	0.998427	3	3.17711	18086	3	1880000	202356
ADHD13	ADHD13.mo	parent	female	Brazil	IDT xGen V1	NovaSeq6000	31441613		23849	18573	16003	701144	0.997969	140	3.10905	17796	132	1900000	203398
ADHD13	ADHD13.fa	parent	male	Brazil	IDT xGen V1	NovaSeq6000	31441613		24053	18699	15881	701128	0.997946	128	3.11893	17933	122	1860000	202210
ADHD129	ADHD129.p1	case	male	Québec	Agilent SureSelect All Exon V7	NovaSeq6000	31097444		21753	16232	13357	700362	0.996856	7	3.20911	15797	5	2060000	204292
ADHD129	ADHD129.mo	parent	female	Québec	Agilent SureSelect All Exon V7	NovaSeq6000	31097444		22427	16749	13992	700706	0.997345	65	3.20773	16223	58	2030000	206102
ADHD129	ADHD129.fa	parent	male	Québec	Agilent SureSelect All Exon V7	NovaSeq6000	31097444		21962	16510	13822	700660	0.99728	89	3.20922	16048	84	2050000	203353
ADHD128	ADHD128.p1	case	male	Québec	Agilent SureSelect All Exon V7	NovaSeq6000	29941209		22211	16616	13847	700116	0.996506	3	3.22569	16077	2	2000000	203224
ADHD128	ADHD128.mo	parent	female	Québec	Agilent SureSelect All Exon V7	NovaSeq6000	29941209		22377	16690	14115	700123	0.996516	79	3.29771	16226	78	1990000	203016
ADHD128	ADHD128.fa	parent	male	Québec	Agilent SureSelect All Exon V7	NovaSeq6000	29941209		21878	16291	13433	699586	0.995751	69	3.20399	15804	67	2050000	204089
ADHD127	ADHD127.p1	case	male	Québec	Agilent SureSelect All Exon V7	NovaSeq6000	30781869		22311	16645	13997	700830	0.997522	3	3.17361	16158	2	1990000	203470
ADHD127	ADHD127.mo	parent	female	Québec	Agilent SureSelect All Exon V7	NovaSeq6000	30781869		21943	16274	13586	700367	0.996863	81	3.19962	15865	77	2020000	203529
ADHD127	ADHD127.fa	parent	male	Québec	Agilent SureSelect All Exon V7	NovaSeq6000	30781869		22075	16484	13632	700358	0.99685	91	3.22066	15984	86	1990000	204554
ADHD126	ADHD126.p1	case	male	Québec	Agilent SureSelect All Exon V7	NovaSeq6000	24585705		21939	16498	13575	700274	0.996731	14	3.17013	16015	7	2010000	203541
ADHD126	ADHD126.mo	parent	female	Québec	Agilent SureSelect All Exon V7	NovaSeq6000	24585705		21512	16191	13245	698853	0.994708	87	3.25457	15822	84	2050000	206393
ADHD126	ADHD126.fa	parent	male	Québec	Agilent SureSelect All Exon V7	NovaSeq6000	24585705		22040	16345	13591	700652	0.997269	83	3.13589	15854	78	2030000	204814
ADHD125	ADHD125.p1	case	male	Québec	Agilent SureSelect All Exon V7	NovaSeq6000	30619552		22145	16392	13810	700234	0.996674	8	3.15102	15894	3	2030000	206145
ADHD125	ADHD125.mo	parent	female	Québec	Agilent SureSelect All Exon V7	NovaSeq6000	30619552		21920	16140	13463	699556	0.995709	97	3.17955	15662	94	2030000	203915
ADHD125	ADHD125.fa	parent	male	Québec	Agilent SureSelect All Exon V7	NovaSeq6000	30619552		22209	16421	13657	700373	0.996871	82	3.20022	15959	81	2000000	205903
ADHD124	ADHD124.p1	case	male	Québec	Agilent SureSelect All Exon V7	NovaSeq6000	30772328		22738	16959	14260	700414	0.99693	5	3.15558	16452	3	1980000	203470
ADHD124	ADHD124.mo	parent	female	Québec	Agilent SureSelect All Exon V7	NovaSeq6000	30772328		23238	17855	15165	700234	0.996674	124	3.15892	17325	116	1960000	206639
ADHD124	ADHD124.fa	parent	male	Québec	Agilent SureSelect All Exon V7	NovaSeq6000	30772328		22440	16547	13888	700733	0.997384	98	3.17175	15983	95	1990000	205113
ADHD123	ADHD123.p1	case	male	Québec	Agilent SureSelect All Exon V7	NovaSeq6000	30902704		22197	16466	13605	700337	0.99682	3	3.1437	15968	3	1990000	205075
ADHD123	ADHD123.mo	parent	female	Québec	Agilent SureSelect All Exon V7	NovaSeq6000	30902704		21968	16228	13619	700086	0.996463	91	3.09677	15745	87	2010000	203634
ADHD123	ADHD123.fa	parent	male	Québec	Agilent SureSelect All Exon V7	NovaSeq6000	30902704		22065	16461	13559	700907	0.997632	85	3.22582	15937	82	2030000	204051
ADHD122	ADHD122.p1	case	male	Québec	Agilent SureSelect All Exon V7	NovaSeq6000	30715011		22162	16543	13942	699770	0.996013	16	3.14554	15998	2	2020000	206037
ADHD122	ADHD122.mo	parent	female	Québec	Agilent SureSelect All Exon V7	NovaSeq6000	30715011		21729	16026	13353	699941	0.996257	87	3.1556	15538	83	2040000	204462
ADHD122	ADHD122.fa	parent	male	Québec	Agilent SureSelect All Exon V7	NovaSeq6000	30715011		22285	16719	13799	700214	0.996645	88	3.14832	16208	81	2000000	204344
ADHD121	ADHD121.p1	case	male	Québec	Agilent SureSelect All Exon V7	NovaSeq6000	30705772		21795	16229	13377	700092	0.996472	5	3.10856	15700	1	2050000	206458
ADHD121	ADHD121.mo	parent	female	Québec	Agilent SureSelect All Exon V7	NovaSeq6000	30705772		22016	16500	13733	700750	0.997408	85	3.13752	16007	81	2050000	207153
ADHD121	ADHD121.fa	parent	male	Québec	Agilent SureSelect All Exon V7	NovaSeq6000	30705772		21969	16326	13692	700545	0.997116	88	3.18794	15824	86	2040000	205268
ADHD120	ADHD120.p1	case	male	Québec	Agilent SureSelect All Exon V7	NovaSeq6000	30479232		22312	16656	13929	699883	0.996174	3	3.17405	16162	0	2010000	204376
ADHD120	ADHD120.mo	parent	female	Québec	Agilent SureSelect All Exon V7	NovaSeq6000	30479232		21990	16235	13511	700124	0.996517	72	3.21605	15754	69	2020000	202418
ADHD120	ADHD120.fa	parent	male	Québec	Agilent SureSelect All Exon V7	NovaSeq6000	30479232		22092	16466	13683	700518	0.997078	58	3.22605	15991	57	2020000	206017
ADHD12	ADHD12.p1	case	female	Brazil	IDT xGen V1	NovaSeq6000	31480108		23750	18461	15689	701201	0.99805	4	3.14043	17695	1	1930000	203858
ADHD12	ADHD12.mo	parent	female	Brazil	IDT xGen V1	NovaSeq6000	31480108		23486	18196	15483	701053	0.997839	125	3.09677	17400	118	1940000	204841
ADHD12	ADHD12.fa	parent	male	Brazil	IDT xGen V1	NovaSeq6000	31480108		23814	18530	15381	701392	0.998322	214	3.07203	17785	205	1880000	203303
ADHD119	ADHD119.p1	case	male	Québec	Agilent SureSelect All Exon V7	NovaSeq6000	30387240		21860	16112	13280	699115	0.995081	8	3.20127	15594	2	2000000	204702
ADHD119	ADHD119.mo	parent	female	Québec	Agilent SureSelect All Exon V7	NovaSeq6000	30387240		22117	16435	13719	700249	0.996695	98	3.25308	15964	88	2000000	206301
ADHD119	ADHD119.fa	parent	male	Québec	Agilent SureSelect All Exon V7	NovaSeq6000	30387240		21884	16421	13653	700555	0.997131	78	3.1258	15928	76	2060000	205056
ADHD118	ADHD118.p1	case	male	Québec	Agilent SureSelect All Exon V7	NovaSeq6000	30977522		22535	16756	13955	700493	0.997042	1	3.1723	16201	0	1960000	202825
ADHD118	ADHD118.mo	parent	female	Québec	Agilent SureSelect All Exon V7	NovaSeq6000	30977522		22377	16619	13825	700287	0.996749	90	3.22852	16119	85	1980000	203905
ADHD118	ADHD118.fa	parent	male	Québec	Agilent SureSelect All Exon V7	NovaSeq6000	30977522		22269	16586	13973	700324	0.996802	89	3.19652	16101	87	2020000	203385
ADHD117	ADHD117.p1	case	male	Québec	Agilent SureSelect All Exon V7	NovaSeq6000	30137940		22139	16525	13805	700001	0.996342	104	3.06705	15944	20	2010000	203563
ADHD117	ADHD117.mo	parent	female	Québec	Agilent SureSelect All Exon V7	NovaSeq6000	30137940		22268	16545	13815	699228	0.995242	115	3.0777	15959	103	2000000	205886
ADHD117	ADHD117.fa	parent	male	Québec	Agilent SureSelect All Exon V7	NovaSeq6000	30137940		21899	16278	13363	699535	0.995679	75	3.17461	15777	69	2030000	205203
ADHD116	ADHD116.p1	case	male	Québec	Agilent SureSelect All Exon V7	NovaSeq6000	30054628		21680	16224	13532	699205	0.995209	4	3.1883	15771	1	2070000	206981
ADHD116	ADHD116.mo	parent	female	Québec	Agilent SureSelect All Exon V7	NovaSeq6000	30054628		22156	16479	13862	699547	0.995696	82	3.15909	16009	80	2020000	206347
ADHD116	ADHD116.fa	parent	male	Québec	Agilent SureSelect All Exon V7	NovaSeq6000	30054628		21889	16264	13451	699145	0.995124	93	3.18706	15788	91	2040000	206574
ADHD115	ADHD115.p1	case	male	Québec	Agilent SureSelect All Exon V7	NovaSeq6000	31142102		21935	16240	13304	700754	0.997414	5	3.18585	15754	2	1990000	202684
ADHD115	ADHD115.mo	parent	female	Québec	Agilent SureSelect All Exon V7	NovaSeq6000	31142102		22278	16459	13883	700536	0.997103	67	3.2567	15989	64	2020000	204434
ADHD115	ADHD115.fa	parent	male	Québec	Agilent SureSelect All Exon V7	NovaSeq6000	31142102		21828	16341	13515	700592	0.997183	71	3.14006	15830	70	2030000	202351
ADHD114	ADHD114.p1	case	female	Québec	Agilent SureSelect All Exon V7	NovaSeq6000	30956059		22134	16714	13953	700220	0.996654	5	3.14211	16207	2	2060000	205410
ADHD114	ADHD114.mo	parent	female	Québec	Agilent SureSelect All Exon V7	NovaSeq6000	30956059		22216	16702	14030	700560	0.997138	95	3.18129	16224	85	2040000	206433
ADHD114	ADHD114.fa	parent	male	Québec	Agilent SureSelect All Exon V7	NovaSeq6000	30956059		22071	16461	13589	700336	0.996819	84	3.17642	16033	77	2030000	203538
ADHD113	ADHD113.p1	case	male	Québec	Agilent SureSelect All Exon V7	NovaSeq6000	30426005		22074	16435	13748	700727	0.997375	8	3.2164	15944	3	2050000	205512
ADHD113	ADHD113.mo	parent	female	Québec	Agilent SureSelect All Exon V7	NovaSeq6000	30426005		21993	16306	13632	699212	0.995219	93	3.22892	15890	86	2010000	206553
ADHD113	ADHD113.fa	parent	male	Québec	Agilent SureSelect All Exon V7	NovaSeq6000	30426005		22118	16510	13873	699898	0.996195	82	3.17348	16006	78	2050000	205451
ADHD112	ADHD112.p1	case	female	Québec	Agilent SureSelect All Exon V7	NovaSeq6000	30946605		21878	16389	13558	699739	0.995969	9	3.18393	15900	3	2030000	205869
ADHD112	ADHD112.mo	parent	female	Québec	Agilent SureSelect All Exon V7	NovaSeq6000	30946605		22330	16932	14238	700045	0.996405	84	3.17275	16501	81	2050000	206856
ADHD112	ADHD112.fa	parent	male	Québec	Agilent SureSelect All Exon V7	NovaSeq6000	30946605		22033	16294	13401	700624	0.997229	56	3.27685	15791	54	2030000	205568
ADHD111	ADHD111.p1	case	male	Québec	Agilent SureSelect All Exon V7	NovaSeq6000	31139034		22264	16634	13865	701107	0.997916	3	3.23423	16089	0	2020000	204859
ADHD111	ADHD111.mo	parent	female	Québec	Agilent SureSelect All Exon V7	NovaSeq6000	31139034		22183	16630	13934	700393	0.9969	77	3.23717	16091	76	2020000	204215
ADHD111	ADHD111.fa	parent	male	Québec	Agilent SureSelect All Exon V7	NovaSeq6000	31139034		22292	16695	13993	701045	0.997828	75	3.14447	16117	70	2050000	206502
ADHD110	ADHD110.p1	case	male	Québec	Agilent SureSelect All Exon V7	NovaSeq6000	31056004		22649	16942	14259	700559	0.997136	5	3.2384	16380	5	1990000	205543
ADHD110	ADHD110.mo	parent	female	Québec	Agilent SureSelect All Exon V7	NovaSeq6000	31056004		22097	16401	13709	700448	0.996978	67	3.18664	15853	64	2030000	203343
ADHD110	ADHD110.fa	parent	male	Québec	Agilent SureSelect All Exon V7	NovaSeq6000	31056004		22078	16534	13556	699999	0.996339	95	3.22622	16013	93	2020000	208472
ADHD11	ADHD11.p1	case	male	Brazil	IDT xGen V1	NovaSeq6000	31457788		22864	17209	14391	701158	0.997989	6	3.20146	16479	3	1950000	205389
ADHD11	ADHD11.mo	parent	female	Brazil	IDT xGen V1	NovaSeq6000	31457788		22727	17155	14484	701189	0.998033	121	3.16933	16386	111	1990000	204339
ADHD11	ADHD11.fa	parent	male	Brazil	IDT xGen V1	NovaSeq6000	31457788		23036	17404	14741	700670	0.997294	132	3.15381	16683	122	1940000	203413
ADHD109	ADHD109.p1	case	male	Québec	Agilent SureSelect All Exon V7	NovaSeq6000	31146872		22333	16647	13781	700259	0.996709	1	3.12595	16139	0	1980000	204319
ADHD109	ADHD109.mo	parent	female	Québec	Agilent SureSelect All Exon V7	NovaSeq6000	31146872		22270	16479	13871	700782	0.997454	75	3.1837	15973	73	1990000	202063
ADHD109	ADHD109.fa	parent	male	Québec	Agilent SureSelect All Exon V7	NovaSeq6000	31146872		22404	16781	13978	700710	0.997351	66	3.21855	16273	65	2010000	204988
ADHD108	ADHD108.p1	case	female	Québec	Agilent SureSelect All Exon V7	NovaSeq6000	31060020		21978	16341	13605	699366	0.995438	8	3.1473	15864	2	2040000	204017
ADHD108	ADHD108.mo	parent	female	Québec	Agilent SureSelect All Exon V7	NovaSeq6000	31060020		22206	16372	13557	700006	0.996349	75	3.17021	15820	71	1990000	203436
ADHD108	ADHD108.fa	parent	male	Québec	Agilent SureSelect All Exon V7	NovaSeq6000	31060020		22135	16448	13713	700416	0.996933	84	3.24421	15934	83	2020000	204039
ADHD107	ADHD107.p1	case	male	Québec	Agilent SureSelect All Exon V7	NovaSeq6000	31081701		21903	15990	13327	700537	0.997105	3	3.15771	15527	1	2010000	203089
ADHD107	ADHD107.mo	parent	female	Québec	Agilent SureSelect All Exon V7	NovaSeq6000	31081701		22443	16570	13992	700485	0.997031	83	3.13009	16033	75	1990000	205250
ADHD107	ADHD107.fa	parent	male	Québec	Agilent SureSelect All Exon V7	NovaSeq6000	31081701		21925	16246	13509	700385	0.996889	109	3.09137	15693	98	2020000	203101
ADHD106	ADHD106.p1	case	female	Québec	Agilent SureSelect All Exon V7	NovaSeq6000	31112594		22187	16428	13823	700381	0.996883	3	3.16814	15942	1	2030000	202829
ADHD106	ADHD106.mo	parent	female	Québec	Agilent SureSelect All Exon V7	NovaSeq6000	31112594		22109	16380	13869	700197	0.996621	79	3.25041	15868	76	2020000	202088
ADHD106	ADHD106.fa	parent	male	Québec	Agilent SureSelect All Exon V7	NovaSeq6000	31112594		22374	16650	13718	700194	0.996617	88	3.11506	16122	87	1980000	204851
ADHD105	ADHD105.p1	case	male	Québec	Agilent SureSelect All Exon V7	NovaSeq6000	31168662		22353	16588	13829	700676	0.997303	10	3.09906	15966	1	1990000	204841
ADHD105	ADHD105.mo	parent	female	Québec	Agilent SureSelect All Exon V7	NovaSeq6000	31168662		22098	16681	13929	700187	0.996607	77	3.19129	16170	75	2060000	204001
ADHD105	ADHD105.fa	parent	male	Québec	Agilent SureSelect All Exon V7	NovaSeq6000	31168662		22062	16170	13471	700111	0.996499	95	3.2171	15677	90	2000000	204887
ADHD104	ADHD104.p1	case	female	Québec	Agilent SureSelect All Exon V7	NovaSeq6000	31222405		22233	16412	13666	700409	0.996923	4	3.21974	15895	2	2000000	202601
ADHD104	ADHD104.mo	parent	female	Québec	Agilent SureSelect All Exon V7	NovaSeq6000	31222405		22443	16721	14122	700251	0.996698	79	3.2698	16217	73	2010000	203016
ADHD104	ADHD104.fa	parent	male	Québec	Agilent SureSelect All Exon V7	NovaSeq6000	31222405		22092	16308	13558	700846	0.997545	80	3.16225	15828	76	2030000	204438
ADHD103	ADHD103.p1	case	male	Québec	Agilent SureSelect All Exon V7	NovaSeq6000	31013458		22429	16862	14075	700690	0.997323	4	3.18516	16341	1	2020000	205772
ADHD103	ADHD103.mo	parent	female	Québec	Agilent SureSelect All Exon V7	NovaSeq6000	31013458		22214	16676	13960	700360	0.996853	94	3.22067	16142	89	2020000	205770
ADHD103	ADHD103.fa	parent	male	Québec	Agilent SureSelect All Exon V7	NovaSeq6000	31013458		22304	16724	13781	699865	0.996148	89	3.20074	16205	76	2010000	205601
ADHD102	ADHD102.p1	case	male	Québec	Agilent SureSelect All Exon V7	NovaSeq6000	30959888		22316	16602	13788	700485	0.997031	5	3.22755	16085	3	2010000	202404
ADHD102	ADHD102.mo	parent	female	Québec	Agilent SureSelect All Exon V7	NovaSeq6000	30959888		21902	16287	13542	699475	0.995593	98	3.22921	15828	94	2030000	203871
ADHD102	ADHD102.fa	parent	male	Québec	Agilent SureSelect All Exon V7	NovaSeq6000	30959888		22157	16240	13296	700696	0.997331	71	3.19617	15720	70	1990000	202822
ADHD101	ADHD101.p1	case	male	Québec	Agilent SureSelect All Exon V7	NovaSeq6000	31100579		22460	16834	13812	700304	0.996773	3	3.32502	16301	1	2020000	202301
ADHD101	ADHD101.mo	parent	female	Québec	Agilent SureSelect All Exon V7	NovaSeq6000	31100579		22019	16537	13657	700605	0.997202	81	3.31064	16068	80	2030000	202283
ADHD101	ADHD101.fa	parent	male	Québec	Agilent SureSelect All Exon V7	NovaSeq6000	31100579		22133	16514	13606	700313	0.996786	98	3.24409	16084	94	2020000	202580
ADHD100	ADHD100.p1	case	male	Québec	Agilent SureSelect All Exon V7	NovaSeq6000	31099740		22160	16460	13640	700645	0.997259	3	3.20065	15859	1	1990000	205332
ADHD100	ADHD100.mo	parent	female	Québec	Agilent SureSelect All Exon V7	NovaSeq6000	31099740		22245	16537	13857	700312	0.996785	70	3.27579	16016	67	2000000	204976
ADHD100	ADHD100.fa	parent	male	Québec	Agilent SureSelect All Exon V7	NovaSeq6000	31099740		22042	16131	13319	700216	0.996648	85	3.20122	15610	82	1990000	205373
ADHD10	ADHD10.p1	case	male	Brazil	IDT xGen V1	NovaSeq6000	31253442		24179	18714	16031	700755	0.997415	6	3.09977	17990	3	1870000	202224
ADHD10	ADHD10.mo	parent	female	Brazil	IDT xGen V1	NovaSeq6000	31253442		22898	17131	14560	701318	0.998217	131	3.14256	16460	126	1940000	200927
ADHD10	ADHD10.fa	parent	male	Brazil	IDT xGen V1	NovaSeq6000	31253442		25000	19984	16997	701317	0.998215	186	3.16468	19302	174	1810000	201641
ADHD1	ADHD1.p1	case	male	Brazil	IDT xGen V1	NovaSeq6000	31506933		24326	19066	16002	700770	0.997437	4	3.24651	18334	2	1850000	203146
ADHD1	ADHD1.mo	parent	female	Brazil	IDT xGen V1	NovaSeq6000	31506933		23859	18425	15676	701108	0.997918	134	3.21429	17720	127	1850000	201081
ADHD1	ADHD1.fa	parent	male	Brazil	IDT xGen V1	NovaSeq6000	31506933		24592	19446	16339	701299	0.99819	124	3.16205	18661	114	1820000	203555
14698	14698.s1	control	female	SSC	Nimblegen EZ Exome V2	HiSeq2000	20471733		21840	16509	13544	687908	0.97913	8	3.17686	15943	6	2110000	225004
14698	14698.mo	parent	female	SSC	Nimblegen EZ Exome V2	HiSeq2000	20471733		21856	16464	13563	689907	0.981975	72	3.19014	15842	64	2110000	223894
14698	14698.fa	parent	male	SSC	Nimblegen EZ Exome V2	HiSeq2000	20471733		21826	16600	13643	688759	0.980341	99	3.11425	15970	98	2100000	222651
14696	14696.s1	control	male	SSC	Nimblegen EZ Exome V2	HiSeq2000	20117067		22013	16726	13862	689513	0.981414	5	3.10314	16043	3	2120000	226744
14696	14696.mo	parent	female	SSC	Nimblegen EZ Exome V2	HiSeq2000	20117067		21891	16536	13813	689231	0.981013	82	3.15553	15895	78	2110000	225392
14696	14696.fa	parent	male	SSC	Nimblegen EZ Exome V2	HiSeq2000	20117067		22035	16591	13641	687972	0.979221	76	3.17087	15907	73	2120000	230329
14692	14692.s1	control	male	SSC	Nimblegen EZ Exome V2	HiSeq2000	20566827		21972	16803	13814	689187	0.98095	7	3.23355	16199	4	2120000	225488
14692	14692.mo	parent	female	SSC	Nimblegen EZ Exome V2	HiSeq2000	20566827		21811	16628	13644	687228	0.978162	88	3.22697	16012	84	2120000	227835
14692	14692.fa	parent	male	SSC	Nimblegen EZ Exome V2	HiSeq2000	20566827		21956	16598	13815	689320	0.981139	77	3.23599	16026	69	2140000	227017
14687	14687.s1	control	female	SSC	Nimblegen EZ Exome V2	HiSeq2000	24319024		25612	20971	17698	693977	0.987768	16	3.20321	20297	14	1850000	219222
14687	14687.mo	parent	female	SSC	Nimblegen EZ Exome V2	HiSeq2000	24319024		23322	18074	14797	692615	0.985829	251	3.21053	17317	249	2000000	224529
14687	14687.fa	parent	male	SSC	Nimblegen EZ Exome V2	HiSeq2000	24319024		26824	22926	17991	693014	0.986397	251	3.23451	22184	242	1700000	220155
14686	14686.s1	control	male	SSC	Nimblegen EZ Exome V2	HiSeq2000	22398540		22746	17778	14194	692288	0.985364	15	3.15586	17105	12	2020000	224080
14686	14686.mo	parent	female	SSC	Nimblegen EZ Exome V2	HiSeq2000	22398540		23047	18266	15125	691622	0.984416	214	3.23449	17609	209	2060000	224381
14686	14686.fa	parent	male	SSC	Nimblegen EZ Exome V2	HiSeq2000	22398540		22121	17316	13075	689649	0.981608	217	3.2039	16655	214	2030000	226344
14684	14684.s1	control	female	SSC	Nimblegen EZ Exome V2	HiSeq2000	23304014		22469	17089	14513	690610	0.982975	8	3.15385	16421	4	2100000	226474
14684	14684.mo	parent	female	SSC	Nimblegen EZ Exome V2	HiSeq2000	23304014		22540	17177	14610	692443	0.985584	90	3.20415	16510	85	2060000	224304
14684	14684.fa	parent	male	SSC	Nimblegen EZ Exome V2	HiSeq2000	23304014		21900	16541	13652	693316	0.986827	92	3.16622	15907	84	2130000	223106
14682	14682.s1	control	male	SSC	Nimblegen EZ Exome V2	HiSeq2000	21402662		22929	17873	14972	691521	0.984272	13	3.08882	17184	4	2050000	224102
14682	14682.mo	parent	female	SSC	Nimblegen EZ Exome V2	HiSeq2000	21402662		23181	17953	15093	691728	0.984567	150	3.09448	17233	148	2040000	225648
14682	14682.fa	parent	male	SSC	Nimblegen EZ Exome V2	HiSeq2000	21402662		22661	17468	14625	689585	0.981516	113	3.1662	16809	109	2060000	226743
14681	14681.s1	control	female	SSC	Nimblegen EZ Exome V2	HiSeq2000	20570056		22175	16823	14043	690587	0.982943	7	3.1924	16158	1	2090000	223099
14681	14681.mo	parent	female	SSC	Nimblegen EZ Exome V2	HiSeq2000	20570056		22446	17075	14094	690941	0.983447	86	3.22782	16384	80	2070000	222894
14681	14681.fa	parent	male	SSC	Nimblegen EZ Exome V2	HiSeq2000	20570056		21907	16501	13582	689777	0.98179	74	3.16618	15811	71	2100000	227269
14680	14680.s1	control	female	SSC	Nimblegen EZ Exome V2	HiSeq2000	23975449		25391	21037	17584	692164	0.985187	13	3.30058	20319	5	1820000	218639
14680	14680.mo	parent	female	SSC	Nimblegen EZ Exome V2	HiSeq2000	23975449		26540	22403	18024	693594	0.987223	236	3.28214	21683	232	1710000	219622
14680	14680.fa	parent	male	SSC	Nimblegen EZ Exome V2	HiSeq2000	23975449		23869	18954	15885	692552	0.98574	140	3.23959	18318	138	1930000	220128
14679	14679.s1	control	male	SSC	Nimblegen EZ Exome V2	HiSeq2000	23383255		22202	16658	13957	692627	0.985846	3	3.21921	16053	1	2090000	223263
14679	14679.mo	parent	female	SSC	Nimblegen EZ Exome V2	HiSeq2000	23383255		22490	17043	14373	692434	0.985572	174	3.22524	16357	169	2050000	223496
14679	14679.fa	parent	male	SSC	Nimblegen EZ Exome V2	HiSeq2000	23383255		22021	16618	13552	692040	0.985011	56	3.24196	15971	51	2100000	224274
14678	14678.s1	control	female	SSC	Nimblegen EZ Exome V2	HiSeq2000	22958572		22515	17026	14335	691689	0.984511	6	3.19364	16395	3	2070000	227074
14678	14678.mo	parent	female	SSC	Nimblegen EZ Exome V2	HiSeq2000	22958572		22468	17104	14217	692392	0.985512	124	3.13935	16424	115	2060000	226443
14678	14678.fa	parent	male	SSC	Nimblegen EZ Exome V2	HiSeq2000	22958572		22385	16899	13964	691659	0.984468	83	3.26863	16235	72	2080000	224816
14677	14677.s1	control	male	SSC	Nimblegen EZ Exome V2	HiSeq2000	22935295		22187	16777	13918	690317	0.982558	4	3.18493	16093	1	2110000	225635
14677	14677.mo	parent	female	SSC	Nimblegen EZ Exome V2	HiSeq2000	22935295		22436	17003	14211	691367	0.984053	65	3.12818	16332	63	2080000	226854
14677	14677.fa	parent	male	SSC	Nimblegen EZ Exome V2	HiSeq2000	22935295		22026	16799	13898	690208	0.982403	82	3.16924	16158	77	2130000	226382
14675	14675.s1	control	female	SSC	Nimblegen EZ Exome V2	HiSeq2000	21130526		21661	16412	13489	688475	0.979937	5	3.1144	15725	2	2130000	226839
14675	14675.mo	parent	female	SSC	Nimblegen EZ Exome V2	HiSeq2000	21130526		21964	16727	14066	691140	0.98373	81	3.19063	16090	76	2150000	226560
14675	14675.fa	parent	male	SSC	Nimblegen EZ Exome V2	HiSeq2000	21130526		22330	16972	14174	691576	0.98435	71	3.17187	16245	66	2110000	225953
14671	14671.s1	control	female	SSC	Nimblegen EZ Exome V2	HiSeq2000	21099280		22782	17707	15094	690253	0.982467	5	3.21522	17042	3	2070000	225346
14671	14671.mo	parent	female	SSC	Nimblegen EZ Exome V2	HiSeq2000	21099280		21939	16638	13851	690619	0.982988	79	3.1007	15991	78	2140000	227562
14671	14671.fa	parent	male	SSC	Nimblegen EZ Exome V2	HiSeq2000	21099280		22326	17348	13148	690149	0.982319	220	3.16257	16571	214	2010000	226279
14634	14634.s1	control	male	SSC	Nimblegen EZ Exome V2	HiSeq2000	20943319		21875	16666	13774	691098	0.98367	4	3.23143	16055	2	2130000	224702
14634	14634.mo	parent	female	SSC	Nimblegen EZ Exome V2	HiSeq2000	20943319		21901	16702	13877	690909	0.983401	80	3.19719	16078	78	2140000	225335
14634	14634.fa	parent	male	SSC	Nimblegen EZ Exome V2	HiSeq2000	20943319		21903	16581	13801	689898	0.981962	89	3.28202	15920	85	2120000	225016
14617	14617.s1	control	male	SSC	Nimblegen EZ Exome V2	HiSeq2000	24159912		21470	16232	13605	687048	0.977905	6	3.01923	15450	3	2100000	221744
14617	14617.mo	parent	female	SSC	Nimblegen EZ Exome V2	HiSeq2000	24159912		21182	16075	13414	685028	0.97503	98	3.00393	15325	89	2110000	220865
14617	14617.fa	parent	male	SSC	Nimblegen EZ Exome V2	HiSeq2000	24159912		21427	16253	13596	685042	0.97505	94	3.01401	15503	86	2090000	222200
14607	14607.s1	control	male	SSC	Nimblegen EZ Exome V2	HiSeq2000	25804532		22671	17037	14415	695241	0.989567	3	3.16989	16397	2	2070000	222383
14607	14607.mo	parent	female	SSC	Nimblegen EZ Exome V2	HiSeq2000	25804532		22407	16879	14192	694283	0.988203	85	3.18384	16217	84	2070000	220365
14607	14607.fa	parent	male	SSC	Nimblegen EZ Exome V2	HiSeq2000	25804532		22843	17144	14392	695175	0.989473	95	3.1697	16420	92	2050000	224746
14599	14599.s1	control	female	SSC	Nimblegen EZ Exome V2	HiSeq2000	25943049		22588	17156	14455	693226	0.986699	3	3.21154	16532	1	2080000	221245
14599	14599.mo	parent	female	SSC	Nimblegen EZ Exome V2	HiSeq2000	25943049		22225	16759	14270	693911	0.987674	100	3.14234	16163	95	2110000	218349
14599	14599.fa	parent	male	SSC	Nimblegen EZ Exome V2	HiSeq2000	25943049		22773	17553	14662	694888	0.989064	149	3.19909	16871	149	2080000	221514
14595	14595.s1	control	male	SSC	Nimblegen EZ Exome V2	HiSeq2000	25835716		21584	16356	13763	689202	0.980971	9	3.07825	15614	5	2110000	218182
14595	14595.mo	parent	female	SSC	Nimblegen EZ Exome V2	HiSeq2000	25835716		21648	16231	13701	688637	0.980167	76	3.03755	15468	71	2090000	219076
14595	14595.fa	parent	male	SSC	Nimblegen EZ Exome V2	HiSeq2000	25835716		21671	16486	13807	690595	0.982954	106	3.01227	15754	105	2080000	216145
14573	14573.s1	control	male	SSC	Nimblegen EZ Exome V2	HiSeq2000	23231600		22780	17744	14396	692847	0.986159	6	3.17229	17051	1	2040000	223622
14573	14573.mo	parent	female	SSC	Nimblegen EZ Exome V2	HiSeq2000	23231600		23286	18087	15134	692423	0.985556	145	3.25472	17384	141	2040000	223921
14573	14573.fa	parent	male	SSC	Nimblegen EZ Exome V2	HiSeq2000	23231600		23033	17885	14723	693767	0.987469	136	3.13174	17141	129	2020000	224527
14568	14568.s1	control	female	SSC	Nimblegen EZ Exome V2	HiSeq2000	26462254		22314	16740	14096	694874	0.989045	2	3.16009	16139	1	2090000	220275
14568	14568.mo	parent	female	SSC	Nimblegen EZ Exome V2	HiSeq2000	26462254		22368	16659	14101	693881	0.987631	88	3.1468	16027	86	2090000	222154
14568	14568.fa	parent	male	SSC	Nimblegen EZ Exome V2	HiSeq2000	26462254		22577	17103	14285	694408	0.988381	72	3.16225	16452	71	2060000	222476
14559	14559.s1	control	male	SSC	Nimblegen EZ Exome V2	HiSeq2000	25523345		22557	17051	14222	695746	0.990286	2	3.16882	16390	2	2070000	219531
14559	14559.mo	parent	female	SSC	Nimblegen EZ Exome V2	HiSeq2000	25523345		22309	16929	14151	693398	0.986944	77	3.16853	16321	76	2120000	221050
14559	14559.fa	parent	male	SSC	Nimblegen EZ Exome V2	HiSeq2000	25523345		22441	16938	14233	694673	0.988758	75	3.13079	16264	74	2120000	223937
14541	14541.s1	control	female	SSC	Nimblegen EZ Exome V2	HiSeq2000	21420364		22416	17045	14287	694335	0.988277	4	3.14132	16314	2	2120000	222742
14541	14541.mo	parent	female	SSC	Nimblegen EZ Exome V2	HiSeq2000	21420364		22944	17452	14630	694752	0.988871	70	3.10296	16628	69	2080000	225155
14541	14541.fa	parent	male	SSC	Nimblegen EZ Exome V2	HiSeq2000	21420364		21834	16463	13602	689902	0.981968	52	3.19323	15823	51	2150000	226678
14523	14523.s1	control	female	SSC	Nimblegen EZ Exome V2	HiSeq2000	23530592		21425	16267	13653	689092	0.980815	10	3.09852	15519	2	2090000	217357
14523	14523.mo	parent	female	SSC	Nimblegen EZ Exome V2	HiSeq2000	23530592		21177	15989	13427	684670	0.974521	76	3.07489	15234	71	2110000	221048
14523	14523.fa	parent	male	SSC	Nimblegen EZ Exome V2	HiSeq2000	23530592		21500	16312	13639	688164	0.979494	77	3.05796	15546	70	2100000	218027
14498	14498.s1	control	female	SSC	Nimblegen EZ Exome V2	HiSeq2000	21019944		22485	17206	14433	690809	0.983259	7	3.18837	16515	6	2100000	225024
14498	14498.mo	parent	female	SSC	Nimblegen EZ Exome V2	HiSeq2000	21019944		22445	17118	14313	689346	0.981176	63	3.21382	16431	61	2100000	227748
14498	14498.fa	parent	male	SSC	Nimblegen EZ Exome V2	HiSeq2000	21019944		22371	17028	14159	690438	0.982731	57	3.13053	16323	56	2080000	225818
14496	14496.s1	control	male	SSC	Nimblegen EZ Exome V2	HiSeq2000	8028560	pca_outlier	22321	16995	14051	691696	0.984521	49	3.14757	16311	47	2100000	223928
14496	14496.mo	parent	female	SSC	Nimblegen EZ Exome V2	HiSeq2000	8028560	pca_outlier	6786	5071	4187	217063	0.308955	29	3.26148	4873	28	2130000	220191
14496	14496.fa	parent	male	SSC	Nimblegen EZ Exome V2	HiSeq2000	8028560	pca_outlier	22425	16990	14052	691122	0.983704	71	3.20152	16315	67	2070000	224154
14492	14492.s1	control	female	SSC	Nimblegen EZ Exome V2	HiSeq2000	23856458		22663	17366	14523	691984	0.984931	11	3.12751	16636	9	2090000	225552
14492	14492.mo	parent	female	SSC	Nimblegen EZ Exome V2	HiSeq2000	23856458		22555	17234	14498	691974	0.984917	92	3.13733	16465	88	2100000	224916
14492	14492.fa	parent	male	SSC	Nimblegen EZ Exome V2	HiSeq2000	23856458		22669	17366	14345	689867	0.981918	135	3.16434	16672	132	2080000	226689
14491	14491.s1	control	male	SSC	Nimblegen EZ Exome V2	HiSeq2000	22366033		22053	16682	13968	690454	0.982753	5	3.24014	16034	3	2120000	223187
14491	14491.mo	parent	female	SSC	Nimblegen EZ Exome V2	HiSeq2000	22366033		21747	16472	13845	690027	0.982146	72	3.256	15801	70	2170000	226816
14491	14491.fa	parent	male	SSC	Nimblegen EZ Exome V2	HiSeq2000	22366033		22045	16514	13625	689795	0.981815	69	3.23908	15904	69	2090000	222228
14490	14490.s1	control	female	SSC	Nimblegen EZ Exome V2	HiSeq2000	22935582		22245	16836	14085	690862	0.983334	4	3.25721	16182	3	2100000	224563
14490	14490.mo	parent	female	SSC	Nimblegen EZ Exome V2	HiSeq2000	22935582		22385	16891	14321	690900	0.983388	66	3.30674	16254	66	2120000	222751
14490	14490.fa	parent	male	SSC	Nimblegen EZ Exome V2	HiSeq2000	22935582		22054	16750	14011	689501	0.981397	66	3.15985	16167	65	2120000	227497
14483	14483.s1	control	male	SSC	Nimblegen EZ Exome V2	HiSeq2000	19742894		22371	16882	13944	693122	0.986551	9	3.13066	16205	7	2050000	221420
14483	14483.mo	parent	female	SSC	Nimblegen EZ Exome V2	HiSeq2000	19742894		22127	16665	14034	689937	0.982017	62	3.2922	16064	62	2100000	223496
14483	14483.fa	parent	male	SSC	Nimblegen EZ Exome V2	HiSeq2000	19742894		21394	16311	13298	682017	0.970745	81	3.10257	15678	76	2150000	228314
14482	14482.s1	control	male	SSC	Nimblegen EZ Exome V2	HiSeq2000	22967268		22083	16610	13783	692498	0.985663	4	3.10551	15982	4	2090000	223807
14482	14482.mo	parent	female	SSC	Nimblegen EZ Exome V2	HiSeq2000	22967268		22044	16707	13876	692162	0.985184	76	3.17624	16092	74	2130000	225427
14482	14482.fa	parent	male	SSC	Nimblegen EZ Exome V2	HiSeq2000	22967268		22385	17049	14250	690443	0.982738	60	3.14385	16347	57	2080000	228480
14481	14481.s1	control	male	SSC	Nimblegen EZ Exome V2	HiSeq2000	23989724		22397	16785	14163	691402	0.984103	7	3.12633	16074	5	2060000	225796
14481	14481.mo	parent	female	SSC	Nimblegen EZ Exome V2	HiSeq2000	23989724		22719	17230	14575	692818	0.986118	65	3.19073	16524	61	2060000	223516
14481	14481.fa	parent	male	SSC	Nimblegen EZ Exome V2	HiSeq2000	23989724		21548	16259	13441	691011	0.983546	70	3.15889	15618	67	2140000	224311
14480	14480.s1	control	female	SSC	Nimblegen EZ Exome V2	HiSeq2000	22797429		21801	16500	13663	691255	0.983893	5	3.20237	15906	3	2120000	228013
14480	14480.mo	parent	female	SSC	Nimblegen EZ Exome V2	HiSeq2000	22797429		22385	16988	14192	692755	0.986028	85	3.18419	16374	78	2080000	226749
14480	14480.fa	parent	male	SSC	Nimblegen EZ Exome V2	HiSeq2000	22797429		21684	16487	13787	690713	0.983122	79	3.23019	15978	74	2160000	227706
14479	14479.s1	control	female	SSC	Nimblegen EZ Exome V2	HiSeq2000	22470021		22417	16795	13975	690102	0.982252	7	3.14961	16149	6	2090000	225872
14479	14479.mo	parent	female	SSC	Nimblegen EZ Exome V2	HiSeq2000	22470021		22636	17257	14458	691829	0.98471	72	3.05594	16616	69	2110000	226074
14479	14479.fa	parent	male	SSC	Nimblegen EZ Exome V2	HiSeq2000	22470021		22224	16635	13866	691171	0.983774	67	3.17485	15946	65	2110000	224024
14478	14478.s1	control	female	SSC	Nimblegen EZ Exome V2	HiSeq2000	24148905		24298	19507	16490	693510	0.987103	10	3.09354	18828	7	1950000	221300
14478	14478.mo	parent	female	SSC	Nimblegen EZ Exome V2	HiSeq2000	24148905		25187	20507	17195	692148	0.985164	204	3.17506	19763	197	1870000	224136
14478	14478.fa	parent	male	SSC	Nimblegen EZ Exome V2	HiSeq2000	24148905		22150	17056	13177	693638	0.987285	147	3.05332	16349	146	2050000	221749
14477	14477.s1	control	male	SSC	Nimblegen EZ Exome V2	HiSeq2000	24403892		23954	19021	16048	693567	0.987184	2	3.14473	18301	2	1980000	224783
14477	14477.mo	parent	female	SSC	Nimblegen EZ Exome V2	HiSeq2000	24403892		22554	17522	14304	691667	0.98448	123	3.12084	16889	119	2070000	225504
14477	14477.fa	parent	male	SSC	Nimblegen EZ Exome V2	HiSeq2000	24403892		23901	19100	15994	693335	0.986854	121	3.24198	18414	117	1950000	224170
14473	14473.s1	control	male	SSC	Nimblegen EZ Exome V2	HiSeq2000	23799271		22248	16783	13845	692211	0.985254	5	3.18506	16112	3	2080000	225990
14473	14473.mo	parent	female	SSC	Nimblegen EZ Exome V2	HiSeq2000	23799271		22374	16761	13917	693172	0.986622	64	3.19264	16014	61	2070000	224423
14473	14473.fa	parent	male	SSC	Nimblegen EZ Exome V2	HiSeq2000	23799271		21989	16605	13708	692561	0.985752	69	3.17656	15995	69	2120000	226162
14468	14468.s1	control	female	SSC	Nimblegen EZ Exome V2	HiSeq2000	19032618		21725	16477	13780	686741	0.977468	6	3.18579	15866	1	2140000	228589
14468	14468.mo	parent	female	SSC	Nimblegen EZ Exome V2	HiSeq2000	19032618		22005	16689	13951	686059	0.976498	77	3.1513	16021	74	2130000	230847
14468	14468.fa	parent	male	SSC	Nimblegen EZ Exome V2	HiSeq2000	19032618		22314	16950	14144	687111	0.977995	80	3.18296	16243	79	2090000	229615
14467	14467.s1	control	female	SSC	Nimblegen EZ Exome V2	HiSeq2000	20235906		21704	16563	13755	688636	0.980166	6	3.12825	15891	3	2160000	226360
14467	14467.mo	parent	female	SSC	Nimblegen EZ Exome V2	HiSeq2000	20235906		21764	16467	13712	688112	0.97942	74	3.21552	15873	71	2140000	227538
14467	14467.fa	parent	male	SSC	Nimblegen EZ Exome V2	HiSeq2000	20235906		21733	16512	13667	687286	0.978244	63	3.09534	15849	58	2140000	229627
14465	14465.s1	control	female	SSC	Nimblegen EZ Exome V2	HiSeq2000	19738472		21883	16483	13818	687906	0.979127	5	3.14453	15852	3	2100000	228732
14465	14465.mo	parent	female	SSC	Nimblegen EZ Exome V2	HiSeq2000	19738472		21670	16108	13377	687771	0.978935	73	3.22278	15531	70	2100000	225197
14465	14465.fa	parent	male	SSC	Nimblegen EZ Exome V2	HiSeq2000	19738472		21637	16380	13510	687238	0.978176	83	3.1962	15715	79	2180000	230412
14463	14463.s1	control	male	SSC	Nimblegen EZ Exome V2	HiSeq2000	22682741		21957	16495	13697	689626	0.981575	7	3.19178	15920	3	2090000	227325
14463	14463.mo	parent	female	SSC	Nimblegen EZ Exome V2	HiSeq2000	22682741		21950	16686	14148	690853	0.983321	78	3.16227	16079	76	2110000	227406
14463	14463.fa	parent	male	SSC	Nimblegen EZ Exome V2	HiSeq2000	22682741		22027	16523	13752	690190	0.982378	75	3.23604	15894	73	2120000	226204
14455	14455.s1	control	male	SSC	Nimblegen EZ Exome V2	HiSeq2000	24040874		22292	16938	14220	693804	0.987522	6	3.16237	16318	3	2090000	222957
14455	14455.mo	parent	female	SSC	Nimblegen EZ Exome V2	HiSeq2000	24040874		22216	16902	14285	692128	0.985136	86	3.17884	16236	81	2120000	225179
14455	14455.fa	parent	male	SSC	Nimblegen EZ Exome V2	HiSeq2000	24040874		22085	16628	13728	692536	0.985717	75	3.26356	16055	71	2090000	223706
14454	14454.s1	control	female	SSC	Nimblegen EZ Exome V2	HiSeq2000	21541547		21433	16034	13197	687675	0.978798	6	3.24108	15455	1	2160000	230969
14454	14454.mo	parent	female	SSC	Nimblegen EZ Exome V2	HiSeq2000	21541547		22175	16669	13901	692218	0.985264	67	3.23184	16088	62	2120000	226201
14454	14454.fa	parent	male	SSC	Nimblegen EZ Exome V2	HiSeq2000	21541547		22262	16762	13956	693163	0.986609	64	3.13935	16137	60	2090000	222341
14452	14452.s1	control	male	SSC	Nimblegen EZ Exome V2	HiSeq2000	20787894		22108	16552	13677	689755	0.981758	5	3.26906	15910	2	2090000	226994
14452	14452.mo	parent	female	SSC	Nimblegen EZ Exome V2	HiSeq2000	20787894		21908	16417	13684	689371	0.981212	80	3.2734	15815	71	2110000	226427
14452	14452.fa	parent	male	SSC	Nimblegen EZ Exome V2	HiSeq2000	20787894		21782	16354	13484	687931	0.979162	84	3.26781	15742	74	2120000	227807
14449	14449.s1	control	female	SSC	Nimblegen EZ Exome V2	HiSeq2000	18939374		22330	17004	14125	689062	0.980772	19	3.1813	16369	12	2110000	224297
14449	14449.mo	parent	female	SSC	Nimblegen EZ Exome V2	HiSeq2000	18939374		21765	16381	13437	687479	0.978519	88	3.14449	15780	79	2110000	226338
14449	14449.fa	parent	male	SSC	Nimblegen EZ Exome V2	HiSeq2000	18939374		22070	16761	13730	686387	0.976965	147	3.23893	16180	141	2100000	228541
14444	14444.s1	control	female	SSC	Nimblegen EZ Exome V2	HiSeq2000	20578015		21339	16066	13447	687539	0.978604	10	3.25658	15553	3	2150000	226428
14444	14444.mo	parent	female	SSC	Nimblegen EZ Exome V2	HiSeq2000	20578015		21438	16271	13581	687973	0.979222	47	3.29905	15707	44	2150000	223867
14444	14444.fa	parent	male	SSC	Nimblegen EZ Exome V2	HiSeq2000	20578015		21743	16260	13413	688658	0.980197	73	3.13208	15651	69	2120000	225870
14440	14440.s1	control	male	SSC	Nimblegen EZ Exome V2	HiSeq2000	22501952		22261	16794	14040	689936	0.982016	10	3.18265	16147	4	2080000	223887
14440	14440.mo	parent	female	SSC	Nimblegen EZ Exome V2	HiSeq2000	22501952		22356	16933	14238	691114	0.983693	67	3.1955	16238	63	2090000	224050
14440	14440.fa	parent	male	SSC	Nimblegen EZ Exome V2	HiSeq2000	22501952		22098	16659	13892	691119	0.9837	68	3.14346	15985	63	2090000	221971
14436	14436.s1	control	male	SSC	Nimblegen EZ Exome V2	HiSeq2000	20155543		22929	17807	14855	687297	0.97826	18	3.18132	17197	5	2020000	228480
14436	14436.mo	parent	female	SSC	Nimblegen EZ Exome V2	HiSeq2000	20155543		22542	17584	14614	688264	0.979636	83	3.1161	16976	77	2060000	228191
14436	14436.fa	parent	male	SSC	Nimblegen EZ Exome V2	HiSeq2000	20155543		23314	18190	14997	687858	0.979058	126	3.20268	17513	121	1980000	227280
14435	14435.s1	control	male	SSC	Nimblegen EZ Exome V2	HiSeq2000	21002567		21917	16597	13760	688731	0.980301	12	3.19909	15987	7	2120000	227847
14435	14435.mo	parent	female	SSC	Nimblegen EZ Exome V2	HiSeq2000	21002567		22128	16815	14077	689330	0.981154	101	3.18834	16194	97	2130000	228854
14435	14435.fa	parent	male	SSC	Nimblegen EZ Exome V2	HiSeq2000	21002567		21522	16223	13333	688079	0.979373	61	3.2178	15651	57	2140000	226316
14433	14433.s1	control	male	SSC	Nimblegen EZ Exome V2	HiSeq2000	22899926		21933	16479	13470	691317	0.983982	5	3.191	15872	5	2100000	225425
14433	14433.mo	parent	female	SSC	Nimblegen EZ Exome V2	HiSeq2000	22899926		22151	16764	14093	692015	0.984975	77	3.11429	16139	74	2150000	227182
14433	14433.fa	parent	male	SSC	Nimblegen EZ Exome V2	HiSeq2000	22899926		21563	16162	13189	690323	0.982567	77	3.28567	15537	73	2100000	225820
14432	14432.s1	control	male	SSC	Nimblegen EZ Exome V2	HiSeq2000	20205485		21733	16298	13371	688166	0.979497	4	3.19755	15620	4	2120000	225425
14432	14432.mo	parent	female	SSC	Nimblegen EZ Exome V2	HiSeq2000	20205485		21896	16579	13810	689370	0.98121	65	3.22971	15907	62	2140000	226359
14432	14432.fa	parent	male	SSC	Nimblegen EZ Exome V2	HiSeq2000	20205485		21894	16526	13438	688442	0.97989	89	3.22784	15863	77	2120000	226875
14427	14427.s1	control	male	SSC	Nimblegen EZ Exome V2	HiSeq2000	20509906		22798	17416	14517	689268	0.981065	4	3.15356	16641	2	2020000	225682
14427	14427.mo	parent	female	SSC	Nimblegen EZ Exome V2	HiSeq2000	20509906		23134	17990	14998	689844	0.981885	134	3.11478	17278	132	2020000	226659
14427	14427.fa	parent	male	SSC	Nimblegen EZ Exome V2	HiSeq2000	20509906		21716	16316	13406	688113	0.979421	74	3.13485	15602	72	2090000	225842
14424	14424.s1	control	female	SSC	Nimblegen EZ Exome V2	HiSeq2000	20933684		22187	16985	13944	688537	0.980025	6	3.25629	16327	3	2090000	225102
14424	14424.mo	parent	female	SSC	Nimblegen EZ Exome V2	HiSeq2000	20933684		22276	17019	13887	687832	0.979021	110	3.28514	16370	107	2040000	224283
14424	14424.fa	parent	male	SSC	Nimblegen EZ Exome V2	HiSeq2000	20933684		22451	17273	14315	690176	0.982358	116	3.22351	16640	111	2070000	224749
14417	14417.s1	control	female	SSC	Nimblegen EZ Exome V2	HiSeq2000	20724743		21481	16287	13460	688222	0.979576	4	3.1932	15747	3	2190000	228683
14417	14417.mo	parent	female	SSC	Nimblegen EZ Exome V2	HiSeq2000	20724743		21642	16484	13659	688707	0.980267	102	3.22839	15889	95	2150000	225798
14417	14417.fa	parent	male	SSC	Nimblegen EZ Exome V2	HiSeq2000	20724743		21605	16411	13503	687876	0.979084	82	3.17747	15727	79	2140000	230647
14416	14416.s1	control	female	SSC	Nimblegen EZ Exome V2	HiSeq2000	21569290		22630	17430	14740	689401	0.981255	9	3.18714	16815	6	2090000	224663
14416	14416.mo	parent	female	SSC	Nimblegen EZ Exome V2	HiSeq2000	21569290		22195	16800	14125	688885	0.98052	72	3.27026	16214	70	2100000	223983
14416	14416.fa	parent	male	SSC	Nimblegen EZ Exome V2	HiSeq2000	21569290		22466	17503	14496	689629	0.981579	147	3.15916	16913	144	2110000	225802
14410	14410.s1	control	male	SSC	Nimblegen EZ Exome V2	HiSeq2000	25148904		22260	16821	14074	694174	0.988048	7	3.17404	16254	4	2130000	225320
14410	14410.mo	parent	female	SSC	Nimblegen EZ Exome V2	HiSeq2000	25148904		22291	16638	13913	693969	0.987756	66	3.27398	16020	61	2100000	225239
14410	14410.fa	parent	male	SSC	Nimblegen EZ Exome V2	HiSeq2000	25148904		22350	16940	13947	695501	0.989937	65	3.13737	16299	64	2080000	224301
14400	14400.s1	control	male	SSC	Nimblegen EZ Exome V2	HiSeq2000	28445653		22370	16837	14118	696378	0.991185	6	3.21302	16168	4	2090000	220515
14400	14400.mo	parent	female	SSC	Nimblegen EZ Exome V2	HiSeq2000	28445653		22467	16771	14265	694781	0.988912	71	3.22272	16095	68	2070000	220635
14400	14400.fa	parent	male	SSC	Nimblegen EZ Exome V2	HiSeq2000	28445653		22303	16838	14028	696286	0.991054	82	3.21128	16196	78	2080000	220116
14395	14395.s1	control	female	SSC	Nimblegen EZ Exome V2	HiSeq2000	28302847		23328	17780	15169	695299	0.989649	5	3.17059	17030	4	2000000	220482
14395	14395.mo	parent	female	SSC	Nimblegen EZ Exome V2	HiSeq2000	28302847		23396	18008	15350	693295	0.986797	70	3.12129	17237	67	2000000	222134
14395	14395.fa	parent	male	SSC	Nimblegen EZ Exome V2	HiSeq2000	28302847		22447	16957	14279	694981	0.989197	87	3.11943	16314	84	2090000	222823
14393	14393.s1	control	male	SSC	Nimblegen EZ Exome V2	HiSeq2000	29238898		22864	17349	14593	697013	0.992089	3	3.11833	16644	1	2090000	222035
14393	14393.mo	parent	female	SSC	Nimblegen EZ Exome V2	HiSeq2000	29238898		22712	17378	14478	697174	0.992318	83	3.15161	16615	78	2080000	222138
14393	14393.fa	parent	male	SSC	Nimblegen EZ Exome V2	HiSeq2000	29238898		22938	17309	14571	697406	0.992648	85	3.10432	16672	83	2050000	217867
14390	14390.s1	control	female	SSC	Nimblegen EZ Exome V2	HiSeq2000	25672064		22757	17511	14840	694265	0.988178	4	3.05273	16810	3	2090000	220848
14390	14390.mo	parent	female	SSC	Nimblegen EZ Exome V2	HiSeq2000	25672064		22234	16906	14090	693787	0.987497	73	3.07283	16241	68	2080000	219700
14390	14390.fa	parent	male	SSC	Nimblegen EZ Exome V2	HiSeq2000	25672064		22967	17787	14916	693586	0.987211	108	3.13348	17083	107	2070000	224731
14376	14376.s1	control	female	SSC	Nimblegen EZ Exome V2	HiSeq2000	26073237		22776	17144	14515	694300	0.988228	2	3.11215	16394	2	2050000	223075
14376	14376.mo	parent	female	SSC	Nimblegen EZ Exome V2	HiSeq2000	26073237		22589	17101	14350	694998	0.989221	68	3.09132	16367	64	2080000	223249
14376	14376.fa	parent	male	SSC	Nimblegen EZ Exome V2	HiSeq2000	26073237		22357	16885	14183	692760	0.986036	79	3.10247	16152	76	2090000	224013
14373	14373.s1	control	male	SSC	Nimblegen EZ Exome V2	HiSeq2000	26482374		22314	16821	13920	694251	0.988158	2	3.30784	16164	2	2070000	223521
14373	14373.mo	parent	female	SSC	Nimblegen EZ Exome V2	HiSeq2000	26482374		22340	16937	14068	695114	0.989386	88	3.27133	16327	83	2080000	222255
14373	14373.fa	parent	male	SSC	Nimblegen EZ Exome V2	HiSeq2000	26482374		22450	16919	14108	696390	0.991202	61	3.2197	16257	60	2060000	219848
14371	14371.s1	control	female	SSC	Nimblegen EZ Exome V2	HiSeq2000	25712997		22246	16892	14237	694135	0.987993	5	3.21692	16238	2	2120000	224281
14371	14371.mo	parent	female	SSC	Nimblegen EZ Exome V2	HiSeq2000	25712997		22303	16960	14301	694981	0.989197	100	3.24854	16335	96	2120000	223623
14371	14371.fa	parent	male	SSC	Nimblegen EZ Exome V2	HiSeq2000	25712997		21933	16568	13699	692925	0.98627	79	3.25217	15910	77	2110000	224802
14367	14367.s1	control	female	SSC	Nimblegen EZ Exome V2	HiSeq2000	27915078		23444	17941	15258	697697	0.993063	10	3.05751	17223	5	2050000	220933
14367	14367.mo	parent	female	SSC	Nimblegen EZ Exome V2	HiSeq2000	27915078		22449	17065	14239	695083	0.989342	76	3.08323	16372	76	2080000	222062
14367	14367.fa	parent	male	SSC	Nimblegen EZ Exome V2	HiSeq2000	27915078		23168	17958	14836	695317	0.989675	250	3.08321	17188	244	2020000	221875
14362	14362.s1	control	female	SSC	Nimblegen EZ Exome V2	HiSeq2000	23416213		22638	17253	14608	690074	0.982212	2	3.17341	16464	2	2060000	224285
14362	14362.mo	parent	female	SSC	Nimblegen EZ Exome V2	HiSeq2000	23416213		22355	16923	14121	693003	0.986381	69	3.26201	16184	66	2070000	224438
14362	14362.fa	parent	male	SSC	Nimblegen EZ Exome V2	HiSeq2000	23416213		22325	17134	14302	690759	0.983187	67	3.1222	16292	64	2050000	224649
14357	14357.s1	control	female	SSC	Nimblegen EZ Exome V2	HiSeq2000	20362787		22070	16870	14107	686839	0.977608	7	3.09116	16181	5	2100000	227858
14357	14357.mo	parent	female	SSC	Nimblegen EZ Exome V2	HiSeq2000	20362787		22503	17132	14426	692650	0.985879	79	3.1264	16430	76	2100000	226673
14357	14357.fa	parent	male	SSC	Nimblegen EZ Exome V2	HiSeq2000	20362787		22148	16952	14002	691493	0.984232	69	3.19451	16280	67	2120000	223309
14356	14356.s1	control	male	SSC	Nimblegen EZ Exome V2	HiSeq2000	22900439		22271	16916	14141	692374	0.985486	11	3.20747	16215	7	2130000	225493
14356	14356.mo	parent	female	SSC	Nimblegen EZ Exome V2	HiSeq2000	22900439		22101	16848	14226	690112	0.982267	91	3.18115	16136	85	2120000	225790
14356	14356.fa	parent	male	SSC	Nimblegen EZ Exome V2	HiSeq2000	22900439		22359	17032	14025	691738	0.984581	74	3.17851	16269	73	2090000	226346
14354	14354.s1	control	male	SSC	Nimblegen EZ Exome V2	HiSeq2000	22893138		22678	17495	14493	688902	0.980544	2	3.17183	16753	1	2050000	226755
14354	14354.mo	parent	female	SSC	Nimblegen EZ Exome V2	HiSeq2000	22893138		23005	17906	14495	692761	0.986037	129	3.118	17185	120	2000000	220782
14354	14354.fa	parent	male	SSC	Nimblegen EZ Exome V2	HiSeq2000	22893138		22429	16985	14311	690177	0.982359	66	3.14219	16271	61	2050000	226189
14350	14350.s1	control	male	SSC	Nimblegen EZ Exome V2	HiSeq2000	20713366		22224	16983	14075	693297	0.9868	12	3.04451	16300	7	2080000	223364
14350	14350.mo	parent	female	SSC	Nimblegen EZ Exome V2	HiSeq2000	20713366		21475	16365	13605	689325	0.981146	77	3.22388	15769	73	2180000	227915
14350	14350.fa	parent	male	SSC	Nimblegen EZ Exome V2	HiSeq2000	20713366		22087	16765	13592	688455	0.979908	66	3.06907	16163	64	2100000	227711
14348	14348.s1	control	female	SSC	Nimblegen EZ Exome V2	HiSeq2000	21039517		25753	21335	17403	690640	0.983018	10	3.29822	20609	9	1800000	224985
14348	14348.mo	parent	female	SSC	Nimblegen EZ Exome V2	HiSeq2000	21039517		24582	19971	16605	688121	0.979433	170	3.2633	19332	161	1870000	223985
14348	14348.fa	parent	male	SSC	Nimblegen EZ Exome V2	HiSeq2000	21039517		25738	21575	17215	688278	0.979656	198	3.27575	20902	191	1760000	222992
14346	14346.s1	control	male	SSC	Nimblegen EZ Exome V2	HiSeq2000	21028767		21979	16567	13747	692232	0.985284	3	3.23952	15983	3	2080000	221911
14346	14346.mo	parent	female	SSC	Nimblegen EZ Exome V2	HiSeq2000	21028767		22008	16688	13853	692229	0.98528	65	3.22931	16042	60	2100000	223952
14346	14346.fa	parent	male	SSC	Nimblegen EZ Exome V2	HiSeq2000	21028767		21858	16433	13683	688741	0.980315	101	3.1958	15855	98	2120000	224929
14339	14339.s1	control	female	SSC	Nimblegen EZ Exome V2	HiSeq2000	22381674		22160	16807	14105	691898	0.984809	7	3.20417	16138	5	2090000	222400
14339	14339.mo	parent	female	SSC	Nimblegen EZ Exome V2	HiSeq2000	22381674		21966	16622	13826	690075	0.982214	92	3.14474	15918	83	2120000	225078
14339	14339.fa	parent	male	SSC	Nimblegen EZ Exome V2	HiSeq2000	22381674		21837	16448	13585	690117	0.982274	81	3.18348	15825	72	2120000	225237
14338	14338.s1	control	female	SSC	Nimblegen EZ Exome V2	HiSeq2000	22341998		22360	16950	14243	689475	0.98136	11	3.1999	16353	2	2070000	225351
14338	14338.mo	parent	female	SSC	Nimblegen EZ Exome V2	HiSeq2000	22341998		22493	17156	14279	689784	0.9818	98	3.20746	16529	94	2060000	227233
14338	14338.fa	parent	male	SSC	Nimblegen EZ Exome V2	HiSeq2000	22341998		22028	16551	13700	689941	0.982023	119	3.21346	15923	115	2100000	226352
14334	14334.s1	control	female	SSC	Nimblegen EZ Exome V2	HiSeq2000	24525412		22513	17144	14345	694500	0.988512	9	3.17978	16480	0	2090000	223316
14334	14334.mo	parent	female	SSC	Nimblegen EZ Exome V2	HiSeq2000	24525412		22148	16741	14016	691746	0.984592	74	3.13116	16083	69	2110000	225675
14334	14334.fa	parent	male	SSC	Nimblegen EZ Exome V2	HiSeq2000	24525412		22042	16864	13918	692269	0.985337	87	3.20721	16295	74	2130000	223326
14333	14333.s1	control	male	SSC	Nimblegen EZ Exome V2	HiSeq2000	25770093		21923	16566	13608	693870	0.987615	12	3.09434	15977	2	2130000	222423
14333	14333.mo	parent	female	SSC	Nimblegen EZ Exome V2	HiSeq2000	25770093		22201	16788	14161	693714	0.987393	77	3.15945	16184	74	2140000	224445
14333	14333.fa	parent	male	SSC	Nimblegen EZ Exome V2	HiSeq2000	25770093		22373	16992	14207	693677	0.987341	68	3.11858	16320	59	2110000	221749
14329	14329.s1	control	female	SSC	Nimblegen EZ Exome V2	HiSeq2000	24107865		22311	16787	14039	691521	0.984272	10	3.1692	16143	5	2070000	222140
14329	14329.mo	parent	female	SSC	Nimblegen EZ Exome V2	HiSeq2000	24107865		22584	17208	14412	692346	0.985446	81	3.14504	16573	70	2090000	224667
14329	14329.fa	parent	male	SSC	Nimblegen EZ Exome V2	HiSeq2000	24107865		21926	16604	13767	691017	0.983555	69	3.16043	15966	63	2110000	223366
14323	14323.s1	control	male	SSC	Nimblegen EZ Exome V2	HiSeq2000	24871813		22252	16719	13944	692561	0.985752	10	3.20233	16085	1	2100000	223460
14323	14323.mo	parent	female	SSC	Nimblegen EZ Exome V2	HiSeq2000	24871813		22413	16979	14227	693927	0.987697	77	3.17047	16313	71	2140000	224549
14323	14323.fa	parent	male	SSC	Nimblegen EZ Exome V2	HiSeq2000	24871813		22440	16891	14174	692730	0.985993	89	3.16224	16181	80	2060000	224812
14320	14320.s1	control	male	SSC	Nimblegen EZ Exome V2	HiSeq2000	25403076		22401	16922	14263	692956	0.986315	13	3.17825	16237	3	2090000	224025
14320	14320.mo	parent	female	SSC	Nimblegen EZ Exome V2	HiSeq2000	25403076		22405	17042	14308	694257	0.988166	92	3.1378	16401	86	2110000	223612
14320	14320.fa	parent	male	SSC	Nimblegen EZ Exome V2	HiSeq2000	25403076		22253	16778	13901	693279	0.986774	102	3.23176	16141	84	2100000	220756
14319	14319.s1	control	male	SSC	Nimblegen EZ Exome V2	HiSeq2000	24921213		22294	16687	13839	692127	0.985135	7	3.23767	16087	2	2100000	223318
14319	14319.mo	parent	female	SSC	Nimblegen EZ Exome V2	HiSeq2000	24921213		22375	16770	14075	692839	0.986148	92	3.2054	16168	78	2090000	225558
14319	14319.fa	parent	male	SSC	Nimblegen EZ Exome V2	HiSeq2000	24921213		21746	16292	13465	691170	0.983772	75	3.20158	15687	68	2140000	225234
14316	14316.s1	control	male	SSC	Nimblegen EZ Exome V2	HiSeq2000	22726734		22175	16728	13875	690988	0.983513	9	3.21516	16122	8	2110000	225085
14316	14316.mo	parent	female	SSC	Nimblegen EZ Exome V2	HiSeq2000	22726734		21975	16528	13796	691058	0.983613	94	3.17914	15926	87	2100000	221925
14316	14316.fa	parent	male	SSC	Nimblegen EZ Exome V2	HiSeq2000	22726734		22216	17022	14117	690169	0.982348	97	3.21389	16414	92	2130000	228136
14315	14315.s1	control	male	SSC	Nimblegen EZ Exome V2	HiSeq2000	23352451		25194	20679	17462	692211	0.985254	16	3.21386	19987	8	1860000	220211
14315	14315.mo	parent	female	SSC	Nimblegen EZ Exome V2	HiSeq2000	23352451		23037	17811	15074	691951	0.984884	109	3.20438	17220	108	2010000	222216
14315	14315.fa	parent	male	SSC	Nimblegen EZ Exome V2	HiSeq2000	23352451		26041	22232	17719	690902	0.983391	265	3.25922	21577	258	1760000	221472
14314	14314.s1	control	male	SSC	Nimblegen EZ Exome V2	HiSeq2000	25111469		22008	16752	13998	692504	0.985671	6	3.22163	16095	1	2120000	226925
14314	14314.mo	parent	female	SSC	Nimblegen EZ Exome V2	HiSeq2000	25111469		22001	16535	13674	693618	0.987257	77	3.25945	15946	75	2090000	223572
14314	14314.fa	parent	male	SSC	Nimblegen EZ Exome V2	HiSeq2000	25111469		22218	16862	14106	693769	0.987472	87	3.21447	16193	81	2130000	224595
14309	14309.s1	control	female	SSC	Nimblegen EZ Exome V2	HiSeq2000	24137986		22353	16728	13897	692834	0.986141	6	3.08762	16030	5	2080000	224742
14309	14309.mo	parent	female	SSC	Nimblegen EZ Exome V2	HiSeq2000	24137986		22516	17040	14302	691883	0.984787	93	3.14128	16363	88	2070000	224375
14309	14309.fa	parent	male	SSC	Nimblegen EZ Exome V2	HiSeq2000	24137986		22098	16457	13632	692021	0.984984	64	3.14293	15775	60	2070000	222926
14306	14306.s1	control	male	SSC	Nimblegen EZ Exome V2	HiSeq2000	24298088		22248	16895	14166	692595	0.985801	10	3.16061	16297	6	2120000	224537
14306	14306.mo	parent	female	SSC	Nimblegen EZ Exome V2	HiSeq2000	24298088		21892	16474	13801	692226	0.985276	81	3.1672	15879	78	2120000	225755
14306	14306.fa	parent	male	SSC	Nimblegen EZ Exome V2	HiSeq2000	24298088		22569	17252	14416	692290	0.985367	81	3.09492	16613	77	2110000	222991
14300	14300.s1	control	male	SSC	Nimblegen EZ Exome V2	HiSeq2000	22340404		22215	17094	14230	687008	0.977849	5	3.2949	16429	4	2120000	224691
14300	14300.mo	parent	female	SSC	Nimblegen EZ Exome V2	HiSeq2000	22340404		22391	17082	14394	685888	0.976254	119	3.279	16412	114	2080000	224512
14300	14300.fa	parent	male	SSC	Nimblegen EZ Exome V2	HiSeq2000	22340404		21202	16185	13352	681613	0.97017	55	3.31893	15653	50	2190000	227811
14297	14297.s1	control	male	SSC	Nimblegen EZ Exome V2	HiSeq2000	24944869		22565	17203	14354	693224	0.986696	6	3.12193	16556	3	2090000	222498
14297	14297.mo	parent	female	SSC	Nimblegen EZ Exome V2	HiSeq2000	24944869		22389	17020	14334	693137	0.986572	94	3.12657	16384	92	2120000	222638
14297	14297.fa	parent	male	SSC	Nimblegen EZ Exome V2	HiSeq2000	24944869		22765	17380	14564	692114	0.985116	105	3.08948	16679	103	2060000	224589
14296	14296.s1	control	female	SSC	Nimblegen EZ Exome V2	HiSeq2000	23711100		22274	16743	14082	693145	0.986584	4	3.14577	16082	1	2100000	225391
14296	14296.mo	parent	female	SSC	Nimblegen EZ Exome V2	HiSeq2000	23711100		22097	16787	14225	693764	0.987465	93	3.18661	16164	89	2130000	223670
14296	14296.fa	parent	male	SSC	Nimblegen EZ Exome V2	HiSeq2000	23711100		22281	16729	13958	693808	0.987527	60	3.16233	16148	56	2110000	224106
14295	14295.s1	control	male	SSC	Nimblegen EZ Exome V2	HiSeq2000	23508302		22373	16858	14074	693845	0.98758	3	3.13948	16179	2	2090000	224144
14295	14295.mo	parent	female	SSC	Nimblegen EZ Exome V2	HiSeq2000	23508302		22329	16795	14069	694404	0.988376	77	3.10475	16173	75	2090000	221542
14295	14295.fa	parent	male	SSC	Nimblegen EZ Exome V2	HiSeq2000	23508302		22068	16632	13853	692260	0.985324	83	3.22726	16040	80	2100000	224724
14291	14291.s1	control	male	SSC	Nimblegen EZ Exome V2	HiSeq2000	23111176		22327	16887	14104	693455	0.987025	9	3.13376	16224	7	2100000	225861
14291	14291.mo	parent	female	SSC	Nimblegen EZ Exome V2	HiSeq2000	23111176		22608	17226	14406	692884	0.986212	74	3.09736	16555	72	2100000	227342
14291	14291.fa	parent	male	SSC	Nimblegen EZ Exome V2	HiSeq2000	23111176		21839	16508	13718	691892	0.9848	70	3.20145	15909	69	2150000	228926
14290	14290.s1	control	female	SSC	Nimblegen EZ Exome V2	HiSeq2000	27606131		22523	17207	14484	695416	0.989816	3	3.23227	16543	3	2120000	220759
14290	14290.mo	parent	female	SSC	Nimblegen EZ Exome V2	HiSeq2000	27606131		22546	17194	14484	696085	0.990768	89	3.20253	16580	83	2090000	221879
14290	14290.fa	parent	male	SSC	Nimblegen EZ Exome V2	HiSeq2000	27606131		22314	16809	13961	696002	0.99065	88	3.13547	16120	86	2090000	221338
14288	14288.s1	control	female	SSC	Nimblegen EZ Exome V2	HiSeq2000	27495743		22515	16969	14334	694517	0.988536	17	3.18355	16334	4	2060000	222074
14288	14288.mo	parent	female	SSC	Nimblegen EZ Exome V2	HiSeq2000	27495743		22582	16963	14229	695218	0.989534	134	3.14743	16346	131	2040000	221322
14288	14288.fa	parent	male	SSC	Nimblegen EZ Exome V2	HiSeq2000	27495743		22714	17081	14243	694673	0.988758	112	3.15513	16403	112	2050000	224337
14282	14282.s1	control	female	SSC	Nimblegen EZ Exome V2	HiSeq2000	25865229		22703	17315	14805	694068	0.987897	3	3.13026	16703	2	2080000	220747
14282	14282.mo	parent	female	SSC	Nimblegen EZ Exome V2	HiSeq2000	25865229		22571	17141	14534	693278	0.986773	94	3.21626	16481	90	2070000	223457
14282	14282.fa	parent	male	SSC	Nimblegen EZ Exome V2	HiSeq2000	25865229		22568	17169	14393	692913	0.986253	70	3.1046	16528	66	2060000	225255
14279	14279.s1	control	male	SSC	Nimblegen EZ Exome V2	HiSeq2000	26629951		22365	17198	14265	694419	0.988397	2	3.20439	16510	2	2100000	226284
14279	14279.mo	parent	female	SSC	Nimblegen EZ Exome V2	HiSeq2000	26629951		22349	16883	14160	694855	0.989017	102	3.26624	16248	101	2060000	220301
14279	14279.fa	parent	male	SSC	Nimblegen EZ Exome V2	HiSeq2000	26629951		22672	17349	14410	694903	0.989086	74	3.17298	16611	73	2080000	224775
14278	14278.s1	control	male	SSC	Nimblegen EZ Exome V2	HiSeq2000	26706176		22773	17392	14723	694233	0.988132	6	3.24638	16686	1	2100000	225031
14278	14278.mo	parent	female	SSC	Nimblegen EZ Exome V2	HiSeq2000	26706176		22677	17183	14519	694612	0.988672	79	3.22329	16482	78	2090000	221883
14278	14278.fa	parent	male	SSC	Nimblegen EZ Exome V2	HiSeq2000	26706176		22779	17199	14386	693892	0.987647	77	3.22624	16523	73	2050000	223603
14275	14275.s1	control	female	SSC	Nimblegen EZ Exome V2	HiSeq2000	25784428		22647	17075	14252	692669	0.985906	3	3.20991	16367	2	2060000	223654
14275	14275.mo	parent	female	SSC	Nimblegen EZ Exome V2	HiSeq2000	25784428		22381	16876	14218	693579	0.987201	84	3.18215	16223	81	2080000	222629
14275	14275.fa	parent	male	SSC	Nimblegen EZ Exome V2	HiSeq2000	25784428		22333	16874	14040	694168	0.98804	78	3.25334	16188	67	2090000	223027
14272	14272.s1	control	female	SSC	Nimblegen EZ Exome V2	HiSeq2000	25262874		22281	17002	14229	692645	0.985872	2	3.20637	16426	1	2110000	221058
14272	14272.mo	parent	female	SSC	Nimblegen EZ Exome V2	HiSeq2000	25262874		22463	17135	14377	692666	0.985902	67	3.20642	16480	67	2090000	220930
14272	14272.fa	parent	male	SSC	Nimblegen EZ Exome V2	HiSeq2000	25262874		22238	16666	13953	693797	0.987512	76	3.19574	16026	73	2080000	222037
14270	14270.s1	control	male	SSC	Nimblegen EZ Exome V2	HiSeq2000	22265768		22601	17463	14546	691473	0.984204	11	3.18196	16861	5	2080000	225580
14270	14270.mo	parent	female	SSC	Nimblegen EZ Exome V2	HiSeq2000	22265768		22695	17496	14659	690466	0.98277	118	3.22347	16924	115	2050000	222482
14270	14270.fa	parent	male	SSC	Nimblegen EZ Exome V2	HiSeq2000	22265768		22343	17389	14192	689947	0.982032	101	3.26772	16801	95	2080000	224928
14267	14267.s1	control	female	SSC	Nimblegen EZ Exome V2	HiSeq2000	23219002		21901	16582	13867	690918	0.983414	11	3.19787	15999	6	2130000	222222
14267	14267.mo	parent	female	SSC	Nimblegen EZ Exome V2	HiSeq2000	23219002		21932	16662	13885	691498	0.984239	66	3.1747	16015	64	2110000	227041
14267	14267.fa	parent	male	SSC	Nimblegen EZ Exome V2	HiSeq2000	23219002		22263	16789	14061	691940	0.984868	78	3.28668	16161	75	2100000	223998
14264	14264.s1	control	female	SSC	Nimblegen EZ Exome V2	HiSeq2000	21459902		22054	16778	14119	687476	0.978515	7	3.19107	16144	5	2110000	229014
14264	14264.mo	parent	female	SSC	Nimblegen EZ Exome V2	HiSeq2000	21459902		22130	16830	13954	689341	0.981169	81	3.2019	16252	77	2090000	224129
14264	14264.fa	parent	male	SSC	Nimblegen EZ Exome V2	HiSeq2000	21459902		21639	16458	13601	686918	0.97772	67	3.16038	15829	66	2110000	228287
14258	14258.s1	control	male	SSC	Nimblegen EZ Exome V2	HiSeq2000	23413416		22562	17620	14351	690539	0.982874	17	3.10911	17030	10	2070000	224064
14258	14258.mo	parent	female	SSC	Nimblegen EZ Exome V2	HiSeq2000	23413416		22807	17661	14651	691329	0.983999	194	3.16231	17095	187	2050000	224223
14258	14258.fa	parent	male	SSC	Nimblegen EZ Exome V2	HiSeq2000	23413416		22461	17376	14096	691034	0.983579	195	3.17127	16770	188	2070000	222247
14253	14253.s1	control	female	SSC	Nimblegen EZ Exome V2	HiSeq2000	21896878		22074	16820	14152	689223	0.981001	9	3.22517	16302	4	2140000	225466
14253	14253.mo	parent	female	SSC	Nimblegen EZ Exome V2	HiSeq2000	21896878		22261	16993	14148	689705	0.981687	92	3.20683	16396	91	2110000	228346
14253	14253.fa	parent	male	SSC	Nimblegen EZ Exome V2	HiSeq2000	21896878		21983	16704	13716	689942	0.982025	80	3.19156	16137	71	2110000	224316
14252	14252.s1	control	female	SSC	Nimblegen EZ Exome V2	HiSeq2000	21502154		22015	16979	13956	687773	0.978937	18	3.22231	16440	8	2110000	226745
14252	14252.mo	parent	female	SSC	Nimblegen EZ Exome V2	HiSeq2000	21502154		22140	17086	13807	689556	0.981475	150	3.14373	16498	144	2070000	227165
14252	14252.fa	parent	male	SSC	Nimblegen EZ Exome V2	HiSeq2000	21502154		22205	16977	13926	689619	0.981565	100	3.19064	16350	95	2080000	225146
14247	14247.s1	control	male	SSC	Nimblegen EZ Exome V2	HiSeq2000	25501297		22434	16953	14177	693620	0.98726	8	3.18028	16284	7	2110000	225282
14247	14247.mo	parent	female	SSC	Nimblegen EZ Exome V2	HiSeq2000	25501297		22514	17054	14291	694216	0.988108	70	3.17647	16322	69	2100000	221313
14247	14247.fa	parent	male	SSC	Nimblegen EZ Exome V2	HiSeq2000	25501297		22555	17015	14152	691620	0.984413	85	3.2055	16349	81	2080000	227157
14246	14246.s2	control	male	SSC	Nimblegen EZ Exome V2	HiSeq2000	25161083		22232	16898	14340	693168	0.986616	5	3.19345	16241	4	2120000	221782
14246	14246.mo	parent	female	SSC	Nimblegen EZ Exome V2	HiSeq2000	25161083		22097	16748	13937	691518	0.984268	92	3.18567	16087	87	2100000	224043
14246	14246.fa	parent	male	SSC	Nimblegen EZ Exome V2	HiSeq2000	25161083		22290	16995	14113	693240	0.986719	74	3.19437	16333	70	2110000	224167
14245	14245.s1	control	male	SSC	Nimblegen EZ Exome V2	HiSeq2000	20046013		21523	16397	13541	686075	0.976521	7	3.20032	15814	7	2160000	227315
14245	14245.mo	parent	female	SSC	Nimblegen EZ Exome V2	HiSeq2000	20046013		21898	16581	13726	690519	0.982846	83	3.1604	15980	82	2140000	226356
14245	14245.fa	parent	male	SSC	Nimblegen EZ Exome V2	HiSeq2000	20046013		21896	16678	13791	689366	0.981205	108	3.21423	16002	102	2100000	225994
14244	14244.s1	control	female	SSC	Nimblegen EZ Exome V2	HiSeq2000	23539304		22209	16690	14118	691520	0.984271	5	3.19484	16073	4	2130000	225113
14244	14244.mo	parent	female	SSC	Nimblegen EZ Exome V2	HiSeq2000	23539304		21842	16383	13495	691134	0.983721	84	3.24822	15817	83	2130000	223252
14244	14244.fa	parent	male	SSC	Nimblegen EZ Exome V2	HiSeq2000	23539304		21755	16257	13481	690097	0.982245	62	3.27498	15627	61	2110000	225063
14242	14242.s1	control	male	SSC	Nimblegen EZ Exome V2	HiSeq2000	24613512		22537	16818	14234	692574	0.985771	5	3.14018	16090	4	2040000	223455
14242	14242.mo	parent	female	SSC	Nimblegen EZ Exome V2	HiSeq2000	24613512		22444	16989	14415	692512	0.985683	82	3.10556	16307	78	2080000	224814
14242	14242.fa	parent	male	SSC	Nimblegen EZ Exome V2	HiSeq2000	24613512		22078	16718	13915	692028	0.984994	96	3.09718	16076	94	2070000	223882
14241	14241.s1	control	male	SSC	Nimblegen EZ Exome V2	HiSeq2000	23902629		21993	16737	13989	690606	0.98297	5	3.24685	16059	4	2100000	223276
14241	14241.mo	parent	female	SSC	Nimblegen EZ Exome V2	HiSeq2000	23902629		22349	17012	14333	693923	0.987691	82	3.1904	16333	80	2090000	221619
14241	14241.fa	parent	male	SSC	Nimblegen EZ Exome V2	HiSeq2000	23902629		22357	16897	14138	691972	0.984914	79	3.22882	16232	78	2080000	223868
14240	14240.s1	control	male	SSC	Nimblegen EZ Exome V2	HiSeq2000	21895920		22229	16841	14035	691831	0.984713	6	3.22993	16152	4	2140000	226584
14240	14240.mo	parent	female	SSC	Nimblegen EZ Exome V2	HiSeq2000	21895920		22378	16981	14244	692274	0.985344	93	3.16606	16337	90	2100000	219856
14240	14240.fa	parent	male	SSC	Nimblegen EZ Exome V2	HiSeq2000	21895920		22175	16709	13940	690433	0.982723	66	3.21905	16012	62	2110000	226696
14236	14236.s1	control	female	SSC	Nimblegen EZ Exome V2	HiSeq2000	21914735		22110	16704	13982	690952	0.983462	4	3.1235	16107	3	2110000	223449
14236	14236.mo	parent	female	SSC	Nimblegen EZ Exome V2	HiSeq2000	21914735		22066	16710	13999	690644	0.983024	71	3.08825	16077	63	2110000	225504
14236	14236.fa	parent	male	SSC	Nimblegen EZ Exome V2	HiSeq2000	21914735		21647	16385	13573	689265	0.981061	68	3.15448	15774	64	2110000	225275
14233	14233.s1	control	male	SSC	Nimblegen EZ Exome V2	HiSeq2000	19027664		21670	16321	13468	687243	0.978183	7	3.25558	15643	0	2140000	228588
14233	14233.mo	parent	female	SSC	Nimblegen EZ Exome V2	HiSeq2000	19027664		22066	16641	13769	691248	0.983883	86	3.28342	15968	83	2100000	224909
14233	14233.fa	parent	male	SSC	Nimblegen EZ Exome V2	HiSeq2000	19027664		21936	16573	13620	691695	0.98452	59	3.21369	15958	59	2110000	223326
14232	14232.s1	control	male	SSC	Nimblegen EZ Exome V2	HiSeq2000	25338923		22371	17034	14157	692914	0.986255	3	3.12286	16397	2	2100000	223845
14232	14232.mo	parent	female	SSC	Nimblegen EZ Exome V2	HiSeq2000	25338923		22402	17030	14398	693068	0.986474	113	3.1014	16420	105	2110000	222458
14232	14232.fa	parent	male	SSC	Nimblegen EZ Exome V2	HiSeq2000	25338923		22374	17025	14052	693985	0.987779	88	3.17306	16352	82	2090000	226582
14231	14231.s1	control	female	SSC	Nimblegen EZ Exome V2	HiSeq2000	26577416		22932	17316	14560	694535	0.988562	8	3.18523	16590	5	2050000	221500
14231	14231.mo	parent	female	SSC	Nimblegen EZ Exome V2	HiSeq2000	26577416		22808	17102	14442	694178	0.988054	92	3.21009	16416	91	2070000	222641
14231	14231.fa	parent	male	SSC	Nimblegen EZ Exome V2	HiSeq2000	26577416		22335	16724	13864	693291	0.986791	64	3.10817	15994	64	2080000	223681
14230	14230.s1	control	male	SSC	Nimblegen EZ Exome V2	HiSeq2000	20541460		22052	16820	14008	691933	0.984858	11	3.15313	16194	7	2120000	224467
14230	14230.mo	parent	female	SSC	Nimblegen EZ Exome V2	HiSeq2000	20541460		21477	16388	13706	689705	0.981687	66	3.24897	15779	63	2160000	227244
14230	14230.fa	parent	male	SSC	Nimblegen EZ Exome V2	HiSeq2000	20541460		21788	16495	13597	688423	0.979863	105	3.20614	15857	100	2130000	227767
14229	14229.s1	control	female	SSC	Nimblegen EZ Exome V2	HiSeq2000	24360663		22436	16833	14112	692478	0.985634	5	3.13599	16185	3	2060000	223195
14229	14229.mo	parent	female	SSC	Nimblegen EZ Exome V2	HiSeq2000	24360663		22364	16896	14098	692136	0.985147	64	3.15477	16236	61	2100000	225240
14229	14229.fa	parent	male	SSC	Nimblegen EZ Exome V2	HiSeq2000	24360663		22239	16782	13995	692704	0.985956	79	3.16793	16108	73	2090000	222025
14228	14228.s1	control	male	SSC	Nimblegen EZ Exome V2	HiSeq2000	25558370		22333	16896	13902	692594	0.985799	5	3.23071	16240	2	2090000	222283
14228	14228.mo	parent	female	SSC	Nimblegen EZ Exome V2	HiSeq2000	25558370		22635	17283	14659	693693	0.987364	78	3.28684	16620	71	2100000	223121
14228	14228.fa	parent	male	SSC	Nimblegen EZ Exome V2	HiSeq2000	25558370		22643	17211	14372	692445	0.985587	69	3.24667	16519	64	2070000	223829
14226	14226.s1	control	male	SSC	Nimblegen EZ Exome V2	HiSeq2000	25387654		22033	16671	13689	692821	0.986122	5	3.26303	16019	2	2120000	222050
14226	14226.mo	parent	female	SSC	Nimblegen EZ Exome V2	HiSeq2000	25387654		22334	16990	14248	693081	0.986492	145	3.26973	16334	141	2100000	222641
14226	14226.fa	parent	male	SSC	Nimblegen EZ Exome V2	HiSeq2000	25387654		22327	16823	14012	693132	0.986565	135	3.17558	16201	121	2090000	223395
14225	14225.s1	control	male	SSC	Nimblegen EZ Exome V2	HiSeq2000	22614698		22016	16851	14028	691503	0.984246	6	3.19637	16175	4	2100000	225058
14225	14225.mo	parent	female	SSC	Nimblegen EZ Exome V2	HiSeq2000	22614698		21941	16724	14067	691295	0.98395	110	3.31453	16113	109	2130000	225284
14225	14225.fa	parent	male	SSC	Nimblegen EZ Exome V2	HiSeq2000	22614698		22649	17291	14447	694460	0.988455	87	3.1158	16599	83	2060000	223016
14223	14223.s1	control	female	SSC	Nimblegen EZ Exome V2	HiSeq2000	24257259		22014	16868	14228	688993	0.980674	7	3.13265	16137	4	2080000	220556
14223	14223.mo	parent	female	SSC	Nimblegen EZ Exome V2	HiSeq2000	24257259		21774	16491	13682	692008	0.984965	75	3.05236	15763	70	2120000	220199
14223	14223.fa	parent	male	SSC	Nimblegen EZ Exome V2	HiSeq2000	24257259		21645	16643	13750	689985	0.982086	142	3.14621	16061	132	2080000	216224
14221	14221.s1	control	male	SSC	Nimblegen EZ Exome V2	HiSeq2000	19894930		22601	17475	14236	691791	0.984656	17	3.11591	16819	14	2050000	225200
14221	14221.mo	parent	female	SSC	Nimblegen EZ Exome V2	HiSeq2000	19894930		22512	17547	14169	690573	0.982923	224	3.16863	16853	214	2070000	227174
14221	14221.fa	parent	male	SSC	Nimblegen EZ Exome V2	HiSeq2000	19894930		21876	16986	13611	685941	0.97633	223	3.17744	16396	218	2080000	228826
14216	14216.s1	control	male	SSC	Nimblegen EZ Exome V2	HiSeq2000	23767722		22983	17669	14996	692966	0.986329	4	3.23118	16974	3	2070000	223175
14216	14216.mo	parent	female	SSC	Nimblegen EZ Exome V2	HiSeq2000	23767722		22635	17161	14365	692294	0.985372	81	3.22829	16433	79	2080000	225707
14216	14216.fa	parent	male	SSC	Nimblegen EZ Exome V2	HiSeq2000	23767722		22570	17455	14214	691395	0.984093	113	3.13778	16826	108	2050000	222348
14215	14215.s1	control	female	SSC	Nimblegen EZ Exome V2	HiSeq2000	24817966		26156	21662	18278	691879	0.984782	7	3.22881	20922	4	1820000	220777
14215	14215.mo	parent	female	SSC	Nimblegen EZ Exome V2	HiSeq2000	24817966		24127	19150	16248	693946	0.987724	161	3.22093	18496	155	1960000	218557
14215	14215.fa	parent	male	SSC	Nimblegen EZ Exome V2	HiSeq2000	24817966		27003	23176	17984	691941	0.98487	277	3.22365	22416	269	1670000	219412
14214	14214.s1	control	female	SSC	Nimblegen EZ Exome V2	HiSeq2000	24870762		22485	17301	14550	694108	0.987954	1	3.20421	16640	1	2120000	223551
14214	14214.mo	parent	female	SSC	Nimblegen EZ Exome V2	HiSeq2000	24870762		22815	17420	14717	694034	0.987849	85	3.1612	16635	81	2080000	222808
14214	14214.fa	parent	male	SSC	Nimblegen EZ Exome V2	HiSeq2000	24870762		22648	17498	14610	694182	0.98806	126	3.19209	16801	124	2090000	224714
14213	14213.s1	control	female	SSC	Nimblegen EZ Exome V2	HiSeq2000	25621691		22411	16971	14286	694171	0.988044	6	3.25954	16300	2	2070000	221020
14213	14213.mo	parent	female	SSC	Nimblegen EZ Exome V2	HiSeq2000	25621691		22546	17138	14538	694132	0.987988	93	3.18339	16396	93	2070000	222999
14213	14213.fa	parent	male	SSC	Nimblegen EZ Exome V2	HiSeq2000	25621691		22352	16978	13969	694822	0.988971	100	3.14474	16248	97	2080000	224557
14209	14209.s1	control	male	SSC	Nimblegen EZ Exome V2	HiSeq2000	25322352		26204	21840	18181	693739	0.987429	9	3.20978	21064	7	1780000	221917
14209	14209.mo	parent	female	SSC	Nimblegen EZ Exome V2	HiSeq2000	25322352		25028	20193	16684	693979	0.987771	182	3.12997	19392	180	1840000	220576
14209	14209.fa	parent	male	SSC	Nimblegen EZ Exome V2	HiSeq2000	25322352		27051	23160	18331	694909	0.989094	246	3.22355	22260	241	1690000	222026
14206	14206.s1	control	female	SSC	Nimblegen EZ Exome V2	HiSeq2000	26312143		23363	18019	15094	694486	0.988492	11	3.2071	17272	7	2010000	224029
14206	14206.mo	parent	female	SSC	Nimblegen EZ Exome V2	HiSeq2000	26312143		23329	18096	15027	694938	0.989136	205	3.16435	17333	201	2010000	223388
14206	14206.fa	parent	male	SSC	Nimblegen EZ Exome V2	HiSeq2000	26312143		23288	17987	14971	694371	0.988329	192	3.11814	17265	188	2030000	222993
14204	14204.s1	control	female	SSC	Nimblegen EZ Exome V2	HiSeq2000	22745493		22737	17169	14598	692352	0.985455	3	3.12303	16432	1	2050000	224792
14204	14204.mo	parent	female	SSC	Nimblegen EZ Exome V2	HiSeq2000	22745493		22118	16756	14175	689245	0.981033	72	3.16474	16071	65	2100000	226325
14204	14204.fa	parent	male	SSC	Nimblegen EZ Exome V2	HiSeq2000	22745493		22867	17243	14434	693940	0.987715	83	3.0583	16529	81	2040000	226605
14195	14195.s1	control	male	SSC	Nimblegen EZ Exome V2	HiSeq2000	21614928		22774	17511	14659	692211	0.985254	10	3.19084	16923	6	2060000	222904
14195	14195.mo	parent	female	SSC	Nimblegen EZ Exome V2	HiSeq2000	21614928		23204	18199	15133	686738	0.977464	171	3.17812	17564	164	2000000	226559
14195	14195.fa	parent	male	SSC	Nimblegen EZ Exome V2	HiSeq2000	21614928		22129	16589	13781	692572	0.985768	124	3.15537	15923	119	2090000	223067
14192	14192.s1	control	female	SSC	Nimblegen EZ Exome V2	HiSeq2000	22679880		22878	17636	14709	692973	0.986339	3	3.17827	16946	3	2040000	221994
14192	14192.mo	parent	female	SSC	Nimblegen EZ Exome V2	HiSeq2000	22679880		22500	17510	14410	690687	0.983085	93	3.16553	16798	86	2080000	225372
14192	14192.fa	parent	male	SSC	Nimblegen EZ Exome V2	HiSeq2000	22679880		22743	17505	14446	692267	0.985334	100	3.15718	16805	96	2030000	220670
14189	14189.s1	control	male	SSC	Nimblegen EZ Exome V2	HiSeq2000	22700285		24795	20068	16923	691782	0.984644	5	3.2694	19419	5	1920000	222133
14189	14189.mo	parent	female	SSC	Nimblegen EZ Exome V2	HiSeq2000	22700285		25575	21152	17636	692366	0.985475	192	3.25217	20526	186	1820000	221104
14189	14189.fa	parent	male	SSC	Nimblegen EZ Exome V2	HiSeq2000	22700285		22886	17659	14668	691987	0.984935	110	3.26948	17037	106	2010000	221201
14186	14186.s1	control	male	SSC	Nimblegen EZ Exome V2	HiSeq2000	26006342		23514	18257	15433	692853	0.986168	3	3.20034	17460	1	2000000	224989
14186	14186.mo	parent	female	SSC	Nimblegen EZ Exome V2	HiSeq2000	26006342		23267	17732	14893	693411	0.986962	66	3.18862	16923	64	2000000	223674
14186	14186.fa	parent	male	SSC	Nimblegen EZ Exome V2	HiSeq2000	26006342		23270	18144	15028	693394	0.986938	130	3.1856	17425	128	2040000	223184
14181	14181.s1	control	female	SSC	Nimblegen EZ Exome V2	HiSeq2000	21797499		22448	16963	14324	692911	0.98625	9	3.1322	16281	7	2070000	224593
14181	14181.mo	parent	female	SSC	Nimblegen EZ Exome V2	HiSeq2000	21797499		22173	16740	13938	688380	0.979801	69	3.20472	16028	61	2090000	225610
14181	14181.fa	parent	male	SSC	Nimblegen EZ Exome V2	HiSeq2000	21797499		22146	16724	13991	692037	0.985006	75	3.15215	15997	69	2080000	225368
14180	14180.s1	control	female	SSC	Nimblegen EZ Exome V2	HiSeq2000	23699355		21908	16541	13932	691078	0.983642	8	3.14392	15867	4	2100000	226084
14180	14180.mo	parent	female	SSC	Nimblegen EZ Exome V2	HiSeq2000	23699355		22169	16733	14038	693195	0.986655	79	3.12132	16066	75	2070000	222995
14180	14180.fa	parent	male	SSC	Nimblegen EZ Exome V2	HiSeq2000	23699355		21943	16576	13699	691304	0.983963	81	3.20531	15846	73	2100000	224852
14178	14178.s1	control	female	SSC	Nimblegen EZ Exome V2	HiSeq2000	22486364		21746	16848	12762	690944	0.983451	15	3.20764	16347	10	2080000	221891
14178	14178.mo	parent	female	SSC	Nimblegen EZ Exome V2	HiSeq2000	22486364		22025	17122	12946	692827	0.986131	234	3.15243	16604	227	2060000	218425
14178	14178.fa	parent	male	SSC	Nimblegen EZ Exome V2	HiSeq2000	22486364		21419	16476	12241	690154	0.982326	212	3.2227	15993	209	2080000	222020
14175	14175.s1	control	female	SSC	Nimblegen EZ Exome V2	HiSeq2000	23158743		20953	15745	12965	690505	0.982826	1	3.24639	15336	1	2190000	220167
14175	14175.mo	parent	female	SSC	Nimblegen EZ Exome V2	HiSeq2000	23158743		21334	16095	13400	692718	0.985976	63	3.23808	15604	62	2180000	218631
14175	14175.fa	parent	male	SSC	Nimblegen EZ Exome V2	HiSeq2000	23158743		21573	16159	13460	692822	0.986124	70	3.18889	15647	67	2170000	220669
14174	14174.s1	control	male	SSC	Nimblegen EZ Exome V2	HiSeq2000	25325377		21890	17000	12897	693721	0.987403	7	3.18882	16469	2	2040000	218867
14174	14174.mo	parent	female	SSC	Nimblegen EZ Exome V2	HiSeq2000	25325377		21905	17049	13015	694889	0.989066	252	3.14631	16537	243	2040000	218505
14174	14174.fa	parent	male	SSC	Nimblegen EZ Exome V2	HiSeq2000	25325377		22134	17320	13126	693872	0.987618	249	3.17932	16779	240	2040000	220438
14172	14172.s1	control	female	SSC	Nimblegen EZ Exome V2	HiSeq2000	24945420		22298	16853	14234	693986	0.987781	8	3.24119	16330	5	2130000	221650
14172	14172.mo	parent	female	SSC	Nimblegen EZ Exome V2	HiSeq2000	24945420		21601	16279	13600	694147	0.98801	68	3.22763	15817	67	2190000	219851
14172	14172.fa	parent	male	SSC	Nimblegen EZ Exome V2	HiSeq2000	24945420		22329	17063	13990	693794	0.987507	126	3.17019	16532	122	2070000	218447
14169	14169.s1	control	female	SSC	Nimblegen EZ Exome V2	HiSeq2000	28366204		22324	16724	14089	696106	0.990798	3	3.20715	16283	1	2100000	215155
14169	14169.mo	parent	female	SSC	Nimblegen EZ Exome V2	HiSeq2000	28366204		22320	16844	13998	695652	0.990152	64	3.24641	16373	62	2090000	217763
14169	14169.fa	parent	male	SSC	Nimblegen EZ Exome V2	HiSeq2000	28366204		21855	16411	13410	695276	0.989617	74	3.17278	15963	73	2140000	216999
14168	14168.s1	control	male	SSC	Nimblegen EZ Exome V2	HiSeq2000	28611819		22075	16373	13710	695437	0.989846	6	3.24365	15874	4	2110000	216535
14168	14168.mo	parent	female	SSC	Nimblegen EZ Exome V2	HiSeq2000	28611819		21986	16505	13815	695604	0.990084	89	3.21486	16022	89	2140000	216743
14168	14168.fa	parent	male	SSC	Nimblegen EZ Exome V2	HiSeq2000	28611819		22128	16761	13752	694856	0.989019	78	3.22019	16287	77	2120000	216775
14163	14163.s1	control	female	SSC	Nimblegen EZ Exome V2	HiSeq2000	24707768		22397	17403	13370	692942	0.986295	16	3.15585	16739	11	2020000	224543
14163	14163.mo	parent	female	SSC	Nimblegen EZ Exome V2	HiSeq2000	24707768		22458	17541	13567	691881	0.984784	219	3.14468	16895	210	2040000	223614
14163	14163.fa	parent	male	SSC	Nimblegen EZ Exome V2	HiSeq2000	24707768		22461	17419	13314	692445	0.985587	207	3.16435	16706	206	2010000	225487
14161	14161.s1	control	female	SSC	Nimblegen EZ Exome V2	HiSeq2000	23563744		22129	16778	13987	690523	0.982852	3	3.15175	16102	3	2120000	228024
14161	14161.mo	parent	female	SSC	Nimblegen EZ Exome V2	HiSeq2000	23563744		22467	17020	14218	691843	0.98473	155	3.15032	16388	147	2080000	226404
14161	14161.fa	parent	male	SSC	Nimblegen EZ Exome V2	HiSeq2000	23563744		22098	16779	13896	690226	0.982429	55	3.2097	16195	54	2110000	224346
14160	14160.s1	control	female	SSC	Nimblegen EZ Exome V2	HiSeq2000	25359725		22418	16781	14269	693663	0.987321	7	3.14651	16151	3	2090000	223109
14160	14160.mo	parent	female	SSC	Nimblegen EZ Exome V2	HiSeq2000	25359725		22385	16914	14227	693239	0.986717	67	3.25319	16297	62	2080000	223758
14160	14160.fa	parent	male	SSC	Nimblegen EZ Exome V2	HiSeq2000	25359725		22059	16481	13665	692803	0.986097	72	3.12944	15861	71	2120000	225498
14159	14159.s1	control	female	SSC	Nimblegen EZ Exome V2	HiSeq2000	24901484		22926	17512	14843	694608	0.988666	4	3.07613	16727	2	2060000	224249
14159	14159.mo	parent	female	SSC	Nimblegen EZ Exome V2	HiSeq2000	24901484		22764	17312	14705	692999	0.986376	82	3.16926	16458	72	2090000	227164
14159	14159.fa	parent	male	SSC	Nimblegen EZ Exome V2	HiSeq2000	24901484		22581	17226	14461	693804	0.987522	80	3.1214	16551	77	2070000	222581
14158	14158.s1	control	male	SSC	Nimblegen EZ Exome V2	HiSeq2000	24785090		23070	17815	14732	693780	0.987487	7	3.13245	17118	4	2020000	221207
14158	14158.mo	parent	female	SSC	Nimblegen EZ Exome V2	HiSeq2000	24785090		23243	18055	14995	692707	0.98596	140	3.14338	17310	138	2040000	223689
14158	14158.fa	parent	male	SSC	Nimblegen EZ Exome V2	HiSeq2000	24785090		22937	17805	14680	692867	0.986188	134	3.1476	17130	129	2040000	221657
14154	14154.s1	control	female	SSC	Nimblegen EZ Exome V2	HiSeq2000	23603064		22168	16774	14092	693362	0.986892	3	3.13012	16108	1	2110000	224888
14154	14154.mo	parent	female	SSC	Nimblegen EZ Exome V2	HiSeq2000	23603064		22723	17107	14457	695273	0.989612	85	3.16856	16401	84	2060000	223610
14154	14154.fa	parent	male	SSC	Nimblegen EZ Exome V2	HiSeq2000	23603064		22192	16730	13868	691565	0.984335	79	3.15187	16003	74	2100000	226683
14153	14153.s1	control	female	SSC	Nimblegen EZ Exome V2	HiSeq2000	27352875		22721	17106	14235	694798	0.988936	5	3.05907	16474	2	2080000	221934
14153	14153.mo	parent	female	SSC	Nimblegen EZ Exome V2	HiSeq2000	27352875		22739	17165	14316	695075	0.989331	64	3.11442	16487	61	2060000	223557
14153	14153.fa	parent	male	SSC	Nimblegen EZ Exome V2	HiSeq2000	27352875		22738	17090	14110	695240	0.989565	81	3.09731	16399	78	2040000	222014
14152	14152.s1	control	female	SSC	Nimblegen EZ Exome V2	HiSeq2000	26214178		22912	17843	14890	694345	0.988292	8	3.14966	17097	5	2040000	221394
14152	14152.mo	parent	female	SSC	Nimblegen EZ Exome V2	HiSeq2000	26214178		23545	18276	15429	695127	0.989405	134	3.17004	17542	125	2030000	224259
14152	14152.fa	parent	male	SSC	Nimblegen EZ Exome V2	HiSeq2000	26214178		22565	17503	14369	692510	0.98568	129	3.17277	16859	125	2060000	220966
14151	14151.s1	control	male	SSC	Nimblegen EZ Exome V2	HiSeq2000	21088943	pca_outlier	22581	17471	14416	690967	0.983484	19	3.12912	16732	17	2060000	226514
14151	14151.mo	parent	female	SSC	Nimblegen EZ Exome V2	HiSeq2000	21088943	pca_outlier	22802	17662	14616	691944	0.984874	149	3.15892	16915	146	2030000	223745
14151	14151.fa	parent	male	SSC	Nimblegen EZ Exome V2	HiSeq2000	21088943	pca_outlier	19676	15056	12548	598676	0.852122	110	3.19547	14537	108	2080000	224105
14149	14149.s1	control	male	SSC	Nimblegen EZ Exome V2	HiSeq2000	23497793		22325	16948	14104	691421	0.98413	6	3.13747	16213	4	2100000	222624
14149	14149.mo	parent	female	SSC	Nimblegen EZ Exome V2	HiSeq2000	23497793		22516	17042	14409	689347	0.981178	86	3.25468	16328	85	2070000	222299
14149	14149.fa	parent	male	SSC	Nimblegen EZ Exome V2	HiSeq2000	23497793		22205	16812	14039	690584	0.982938	73	3.12445	16041	69	2120000	224338
14146	14146.s1	control	female	SSC	Nimblegen EZ Exome V2	HiSeq2000	24018036		22785	17303	14402	693475	0.987053	7	3.17692	16566	6	2030000	223570
14146	14146.mo	parent	female	SSC	Nimblegen EZ Exome V2	HiSeq2000	24018036		22493	17141	14335	692653	0.985883	61	3.12125	16469	61	2070000	222474
14146	14146.fa	parent	male	SSC	Nimblegen EZ Exome V2	HiSeq2000	24018036		22241	16875	14029	690787	0.983227	53	3.2058	16223	50	2090000	227124
14142	14142.s1	control	female	SSC	Nimblegen EZ Exome V2	HiSeq2000	18890504		22498	16995	14334	693848	0.987584	9	3.09202	16304	7	2100000	223144
14142	14142.mo	parent	female	SSC	Nimblegen EZ Exome V2	HiSeq2000	18890504		22466	16941	14415	693158	0.986602	67	3.18305	16217	65	2090000	223600
14142	14142.fa	parent	male	SSC	Nimblegen EZ Exome V2	HiSeq2000	18890504		21905	16520	13630	687890	0.979104	80	3.09513	15813	75	2130000	228092
14141	14141.s1	control	female	SSC	Nimblegen EZ Exome V2	HiSeq2000	26104922		22490	17053	14324	694245	0.988149	9	3.12196	16433	5	2090000	220155
14141	14141.mo	parent	female	SSC	Nimblegen EZ Exome V2	HiSeq2000	26104922		22099	16666	13937	694798	0.988936	106	3.1462	16149	100	2100000	218931
14141	14141.fa	parent	male	SSC	Nimblegen EZ Exome V2	HiSeq2000	26104922		22205	16802	13876	693562	0.987177	76	3.15838	16203	73	2100000	220584
14137	14137.s1	control	male	SSC	Nimblegen EZ Exome V2	HiSeq2000	25979871		23395	18457	15061	695510	0.98995	18	3.09057	17668	11	2010000	222724
14137	14137.mo	parent	female	SSC	Nimblegen EZ Exome V2	HiSeq2000	25979871		23579	18574	15070	693697	0.987369	311	3.18203	17813	305	1990000	222982
14137	14137.fa	parent	male	SSC	Nimblegen EZ Exome V2	HiSeq2000	25979871		23045	18150	14635	693791	0.987503	275	3.12012	17406	271	2040000	224161
14136	14136.s1	control	female	SSC	Nimblegen EZ Exome V2	HiSeq2000	19899885		22752	17747	13745	693256	0.986742	16	3.11155	16987	9	1990000	225118
14136	14136.mo	parent	female	SSC	Nimblegen EZ Exome V2	HiSeq2000	19899885		22361	17551	13437	689171	0.980927	229	3.14193	16747	219	2010000	228127
14136	14136.fa	parent	male	SSC	Nimblegen EZ Exome V2	HiSeq2000	19899885		22722	17740	13651	692834	0.986141	239	3.12094	16928	228	1990000	225623
14134	14134.s1	control	female	SSC	Nimblegen EZ Exome V2	HiSeq2000	18675014		22215	17080	14310	689180	0.98094	4	3.20458	16328	1	2100000	227123
14134	14134.mo	parent	female	SSC	Nimblegen EZ Exome V2	HiSeq2000	18675014		22633	17459	14744	691784	0.984646	119	3.13164	16723	115	2110000	226997
14134	14134.fa	parent	male	SSC	Nimblegen EZ Exome V2	HiSeq2000	18675014		21903	16732	13870	685275	0.975382	122	3.18687	16011	114	2110000	229961
14132	14132.s1	control	female	SSC	Nimblegen EZ Exome V2	HiSeq2000	24017258		22306	16855	14122	693666	0.987325	6	3.20925	16254	3	2070000	222412
14132	14132.mo	parent	female	SSC	Nimblegen EZ Exome V2	HiSeq2000	24017258		22109	16839	14165	692948	0.986303	115	3.2486	16276	113	2110000	223977
14132	14132.fa	parent	male	SSC	Nimblegen EZ Exome V2	HiSeq2000	24017258		22257	16681	13941	691060	0.983616	166	3.18894	16017	163	2050000	225949
14130	14130.s2	control	female	SSC	Nimblegen EZ Exome V2	HiSeq2000	24892342		23495	18335	15100	694925	0.989117	11	3.15798	17591	8	2020000	222531
14130	14130.mo	parent	female	SSC	Nimblegen EZ Exome V2	HiSeq2000	24892342		23222	18134	14831	693251	0.986734	275	3.15453	17391	271	2000000	222954
14130	14130.fa	parent	male	SSC	Nimblegen EZ Exome V2	HiSeq2000	24892342		23020	18087	14705	691750	0.984598	287	3.16913	17438	279	2020000	224997
14127	14127.s1	control	female	SSC	Nimblegen EZ Exome V2	HiSeq2000	24752763		22281	16869	14007	693408	0.986958	0	3.17194	16213	0	2100000	221492
14127	14127.mo	parent	female	SSC	Nimblegen EZ Exome V2	HiSeq2000	24752763		21723	16289	13409	692516	0.985688	68	3.1719	15697	65	2090000	221990
14127	14127.fa	parent	male	SSC	Nimblegen EZ Exome V2	HiSeq2000	24752763		22262	16978	14177	693154	0.986596	74	3.23188	16315	71	2130000	224253
14125	14125.s1	control	male	SSC	Nimblegen EZ Exome V2	HiSeq2000	24066858		22351	16791	14111	694066	0.987894	7	3.16588	16101	6	2090000	221691
14125	14125.mo	parent	female	SSC	Nimblegen EZ Exome V2	HiSeq2000	24066858		21530	16214	13399	690598	0.982958	66	3.17355	15584	63	2140000	226212
14125	14125.fa	parent	male	SSC	Nimblegen EZ Exome V2	HiSeq2000	24066858		22414	16905	14201	692464	0.985614	88	3.12552	16242	81	2090000	223727
14122	14122.s1	control	male	SSC	Nimblegen EZ Exome V2	HiSeq2000	24259365		22418	16864	14105	692865	0.986185	5	3.17814	16193	3	2090000	224821
14122	14122.mo	parent	female	SSC	Nimblegen EZ Exome V2	HiSeq2000	24259365		22266	17016	14249	689703	0.981684	86	3.19394	16378	86	2110000	225638
14122	14122.fa	parent	male	SSC	Nimblegen EZ Exome V2	HiSeq2000	24259365		22213	16772	13942	689939	0.98202	65	3.20615	16069	63	2100000	224544
14120	14120.s1	control	female	SSC	Nimblegen EZ Exome V2	HiSeq2000	23528914		21941	16613	13706	688560	0.980058	2	3.18204	16000	0	2120000	229014
14120	14120.mo	parent	female	SSC	Nimblegen EZ Exome V2	HiSeq2000	23528914		21824	16578	13715	689121	0.980856	80	3.23277	15939	78	2140000	228589
14120	14120.fa	parent	male	SSC	Nimblegen EZ Exome V2	HiSeq2000	23528914		22212	16751	13773	692714	0.98597	54	3.26557	16113	52	2100000	224326
14119	14119.s1	control	female	SSC	Nimblegen EZ Exome V2	HiSeq2000	23529810		22343	16985	14470	689589	0.981522	10	3.16192	16404	5	2120000	226980
14119	14119.mo	parent	female	SSC	Nimblegen EZ Exome V2	HiSeq2000	23529810		22566	17422	14244	691870	0.984769	147	3.18674	16793	139	2070000	223342
14119	14119.fa	parent	male	SSC	Nimblegen EZ Exome V2	HiSeq2000	23529810		22169	16599	13862	693462	0.987035	83	3.15143	16043	83	2090000	219753
14118	14118.s1	control	male	SSC	Nimblegen EZ Exome V2	HiSeq2000	22963865		22106	16643	13880	690217	0.982416	13	3.23918	16059	5	2110000	225282
14118	14118.mo	parent	female	SSC	Nimblegen EZ Exome V2	HiSeq2000	22963865		22451	16865	14209	691998	0.984951	74	3.26668	16234	72	2110000	223250
14118	14118.fa	parent	male	SSC	Nimblegen EZ Exome V2	HiSeq2000	22963865		22219	17011	14088	691177	0.983782	84	3.20063	16411	79	2090000	222857
14117	14117.s1	control	male	SSC	Nimblegen EZ Exome V2	HiSeq2000	22813537		21716	16611	13482	691755	0.984605	9	3.19872	15946	1	2140000	225394
14117	14117.mo	parent	female	SSC	Nimblegen EZ Exome V2	HiSeq2000	22813537		21987	16701	13902	690355	0.982612	83	3.24056	16038	79	2140000	225455
14117	14117.fa	parent	male	SSC	Nimblegen EZ Exome V2	HiSeq2000	22813537		22032	16846	13958	690448	0.982745	87	3.24588	16144	80	2130000	228268
14115	14115.s1	control	male	SSC	Nimblegen EZ Exome V2	HiSeq2000	19969683		22402	17306	14120	689180	0.98094	10	3.23446	16683	7	2070000	225354
14115	14115.mo	parent	female	SSC	Nimblegen EZ Exome V2	HiSeq2000	19969683		22441	17369	14340	687525	0.978584	140	3.19821	16768	136	2080000	225935
14115	14115.fa	parent	male	SSC	Nimblegen EZ Exome V2	HiSeq2000	19969683		22773	17789	14750	689812	0.98184	138	3.25201	17162	136	2050000	224511
14114	14114.s1	control	male	SSC	Nimblegen EZ Exome V2	HiSeq2000	18798515		21637	16229	13341	685975	0.976378	1	3.30229	15590	1	2110000	226946
14114	14114.mo	parent	female	SSC	Nimblegen EZ Exome V2	HiSeq2000	18798515		21818	16252	13566	688604	0.98012	61	3.26501	15648	59	2110000	224779
14114	14114.fa	parent	male	SSC	Nimblegen EZ Exome V2	HiSeq2000	18798515		21945	16550	13689	689405	0.98126	72	3.22396	15893	64	2110000	226342
14113	14113.s1	control	female	SSC	Nimblegen EZ Exome V2	HiSeq2000	19101314		21953	16528	13805	690242	0.982452	6	3.20016	15915	3	2110000	224024
14113	14113.mo	parent	female	SSC	Nimblegen EZ Exome V2	HiSeq2000	19101314		21953	16580	13780	689090	0.980812	75	3.15135	15914	74	2090000	224081
14113	14113.fa	parent	male	SSC	Nimblegen EZ Exome V2	HiSeq2000	19101314		21497	16030	13271	686786	0.977533	58	3.26069	15461	58	2130000	227977
14112	14112.s1	control	female	SSC	Nimblegen EZ Exome V2	HiSeq2000	20569461		21780	16436	13701	688567	0.980067	7	3.20486	15803	5	2120000	226633
14112	14112.mo	parent	female	SSC	Nimblegen EZ Exome V2	HiSeq2000	20569461		21789	16544	13750	688474	0.979935	92	3.19229	15942	90	2130000	225360
14112	14112.fa	parent	male	SSC	Nimblegen EZ Exome V2	HiSeq2000	20569461		21801	16269	13544	688640	0.980171	71	3.14444	15682	70	2120000	225425
14111	14111.s1	control	female	SSC	Nimblegen EZ Exome V2	HiSeq2000	22969329		22380	16924	14076	694537	0.988565	7	3.13041	16322	7	2090000	221871
14111	14111.mo	parent	female	SSC	Nimblegen EZ Exome V2	HiSeq2000	22969329		22054	16630	13650	691229	0.983856	80	3.19989	16028	74	2120000	225188
14111	14111.fa	parent	male	SSC	Nimblegen EZ Exome V2	HiSeq2000	22969329		22176	16872	13900	690137	0.982302	67	3.21619	16202	58	2100000	224831
14107	14107.s1	control	male	SSC	Nimblegen EZ Exome V2	HiSeq2000	25853607		22422	17093	14311	693626	0.987268	6	3.22765	16478	4	2120000	224463
14107	14107.mo	parent	female	SSC	Nimblegen EZ Exome V2	HiSeq2000	25853607		22642	17188	14592	692490	0.985651	152	3.19768	16583	148	2070000	223159
14107	14107.fa	parent	male	SSC	Nimblegen EZ Exome V2	HiSeq2000	25853607		22169	17024	14246	692910	0.986249	69	3.27763	16368	61	2110000	225376
14103	14103.s1	control	male	SSC	Nimblegen EZ Exome V2	HiSeq2000	25237136		22182	16836	14029	693232	0.986707	5	3.20232	16203	2	2080000	223281
14103	14103.mo	parent	female	SSC	Nimblegen EZ Exome V2	HiSeq2000	25237136		22171	16732	13944	692854	0.986169	60	3.26489	16094	56	2080000	222576
14103	14103.fa	parent	male	SSC	Nimblegen EZ Exome V2	HiSeq2000	25237136		21831	16530	13637	691604	0.98439	83	3.1526	15888	80	2130000	225206
14101	14101.s1	control	female	SSC	Nimblegen EZ Exome V2	HiSeq2000	26600177		22265	16752	14180	693794	0.987507	4	3.20883	16119	3	2100000	221550
14101	14101.mo	parent	female	SSC	Nimblegen EZ Exome V2	HiSeq2000	26600177		22320	16823	14130	694188	0.988068	77	3.2027	16240	77	2090000	223728
14101	14101.fa	parent	male	SSC	Nimblegen EZ Exome V2	HiSeq2000	26600177		22354	16910	14208	693455	0.987025	74	3.20653	16297	70	2100000	222310
14097	14097.s1	control	male	SSC	Nimblegen EZ Exome V2	HiSeq2000	23070299		22376	17026	14053	692683	0.985926	14	3.15758	16371	7	2120000	227141
14097	14097.mo	parent	female	SSC	Nimblegen EZ Exome V2	HiSeq2000	23070299		22814	17335	14634	692597	0.985804	76	3.20487	16686	73	2090000	228384
14097	14097.fa	parent	male	SSC	Nimblegen EZ Exome V2	HiSeq2000	23070299		22229	16845	14056	691799	0.984668	75	3.14874	16135	74	2080000	223646
14096	14096.s1	control	female	SSC	Nimblegen EZ Exome V2	HiSeq2000	24862693		23033	17886	14752	692187	0.98522	8	3.17288	17140	4	2040000	222905
14096	14096.mo	parent	female	SSC	Nimblegen EZ Exome V2	HiSeq2000	24862693		22913	17805	14688	691893	0.984802	120	3.1209	17136	119	2040000	223406
14096	14096.fa	parent	male	SSC	Nimblegen EZ Exome V2	HiSeq2000	24862693		23002	17691	14694	693501	0.98709	116	3.17656	16941	106	2060000	223231
14095	14095.s1	control	female	SSC	Nimblegen EZ Exome V2	HiSeq2000	24859783		22881	17872	14054	691352	0.984032	9	3.08044	17029	5	2010000	222912
14095	14095.mo	parent	female	SSC	Nimblegen EZ Exome V2	HiSeq2000	24859783		23505	18401	15214	692349	0.985451	182	3.02513	17564	174	2020000	224504
14095	14095.fa	parent	male	SSC	Nimblegen EZ Exome V2	HiSeq2000	24859783		22708	17743	13572	692159	0.98518	211	3.03296	16870	207	2000000	225279
14089	14089.s1	control	female	SSC	Nimblegen EZ Exome V2	HiSeq2000	23918051		22947	17737	15020	690286	0.982514	6	3.08528	16875	4	2040000	224087
14089	14089.mo	parent	female	SSC	Nimblegen EZ Exome V2	HiSeq2000	23918051		22493	17306	14540	691822	0.9847	137	3.02948	16403	127	2070000	222427
14089	14089.fa	parent	male	SSC	Nimblegen EZ Exome V2	HiSeq2000	23918051		23512	18266	15266	691290	0.983943	140	3.08859	17404	131	1970000	222066
14088	14088.s1	control	female	SSC	Nimblegen EZ Exome V2	HiSeq2000	26674495		22781	17090	14312	694094	0.987934	4	3.19103	16430	2	2060000	223110
14088	14088.mo	parent	female	SSC	Nimblegen EZ Exome V2	HiSeq2000	26674495		22864	17240	14474	693084	0.986497	72	3.13095	16552	68	2030000	224579
14088	14088.fa	parent	male	SSC	Nimblegen EZ Exome V2	HiSeq2000	26674495		22576	17038	13955	694605	0.988662	84	3.18272	16337	82	2080000	223692
14086	14086.s1	control	female	SSC	Nimblegen EZ Exome V2	HiSeq2000	26265431		22549	17536	14703	692146	0.985162	6	3.19828	16886	4	2080000	223322
14086	14086.mo	parent	female	SSC	Nimblegen EZ Exome V2	HiSeq2000	26265431		23176	17899	14999	693894	0.98765	116	3.17682	17146	114	2020000	222311
14086	14086.fa	parent	male	SSC	Nimblegen EZ Exome V2	HiSeq2000	26265431		22839	17493	14609	695014	0.989244	108	3.10664	16833	105	2060000	223351
14085	14085.s1	control	female	SSC	Nimblegen EZ Exome V2	HiSeq2000	25580373		26522	22657	17952	692211	0.985254	17	3.11689	21798	10	1680000	215455
14085	14085.mo	parent	female	SSC	Nimblegen EZ Exome V2	HiSeq2000	25580373		25908	22039	17688	689679	0.98165	227	3.11922	21179	219	1720000	217356
14085	14085.fa	parent	male	SSC	Nimblegen EZ Exome V2	HiSeq2000	25580373		26466	22777	17502	691673	0.984488	205	3.10328	21893	185	1650000	215064
14082	14082.s1	control	female	SSC	Nimblegen EZ Exome V2	HiSeq2000	25927941		22406	16874	14101	691056	0.98361	2	3.13996	16211	2	2070000	221756
14082	14082.mo	parent	female	SSC	Nimblegen EZ Exome V2	HiSeq2000	25927941		22617	17196	14467	693158	0.986602	71	3.20569	16501	67	2070000	221580
14082	14082.fa	parent	male	SSC	Nimblegen EZ Exome V2	HiSeq2000	25927941		22520	16917	14176	693738	0.987428	70	3.07804	16236	67	2080000	221805
14081	14081.s1	control	female	SSC	Nimblegen EZ Exome V2	HiSeq2000	18608823		21552	16402	13534	688254	0.979622	11	3.24433	15829	7	2140000	224322
14081	14081.mo	parent	female	SSC	Nimblegen EZ Exome V2	HiSeq2000	18608823		22268	17008	14193	690297	0.98253	63	3.23831	16386	62	2080000	222972
14081	14081.fa	parent	male	SSC	Nimblegen EZ Exome V2	HiSeq2000	18608823		21212	16010	13258	686017	0.976438	90	3.25669	15417	87	2160000	226382
14077	14077.s1	control	female	SSC	Nimblegen EZ Exome V2	HiSeq2000	20845217		21800	16402	13685	686432	0.977029	2	3.22392	15742	1	2090000	228045
14077	14077.mo	parent	female	SSC	Nimblegen EZ Exome V2	HiSeq2000	20845217		22229	16783	14055	689828	0.981862	64	3.1893	16134	58	2100000	226477
14077	14077.fa	parent	male	SSC	Nimblegen EZ Exome V2	HiSeq2000	20845217		21863	16627	13801	688805	0.980406	90	3.21998	15968	89	2110000	225895
14070	14070.s1	control	female	SSC	Nimblegen EZ Exome V2	HiSeq2000	23453413		22562	17413	14249	689314	0.981131	4	3.25219	16696	4	2080000	226328
14070	14070.mo	parent	female	SSC	Nimblegen EZ Exome V2	HiSeq2000	23453413		22545	17420	14613	691093	0.983663	107	3.28936	16806	102	2120000	224951
14070	14070.fa	parent	male	SSC	Nimblegen EZ Exome V2	HiSeq2000	23453413		22475	17073	14359	691871	0.98477	119	3.23435	16474	109	2110000	223405
14068	14068.s1	control	female	SSC	Nimblegen EZ Exome V2	HiSeq2000	23627877		23020	18047	15418	692488	0.985648	10	3.21602	17386	7	2070000	223778
14068	14068.mo	parent	female	SSC	Nimblegen EZ Exome V2	HiSeq2000	23627877		22089	16779	14001	690777	0.983213	76	3.27519	16129	71	2110000	223917
14068	14068.fa	parent	male	SSC	Nimblegen EZ Exome V2	HiSeq2000	23627877		22209	17425	13266	689281	0.981084	206	3.16461	16718	200	2040000	226194
14066	14066.s1	control	male	SSC	Nimblegen EZ Exome V2	HiSeq2000	27457894		22273	16974	14179	692916	0.986258	3	3.12263	16285	3	2110000	221293
14066	14066.mo	parent	female	SSC	Nimblegen EZ Exome V2	HiSeq2000	27457894		22559	17100	14305	694485	0.988491	70	3.15426	16352	63	2050000	218595
14066	14066.fa	parent	male	SSC	Nimblegen EZ Exome V2	HiSeq2000	27457894		22780	17409	14662	695459	0.989877	98	3.09632	16675	95	2080000	221257
14065	14065.s1	control	female	SSC	Nimblegen EZ Exome V2	HiSeq2000	25925178		22480	17113	14327	693985	0.987779	1	3.15926	16481	1	2080000	222363
14065	14065.mo	parent	female	SSC	Nimblegen EZ Exome V2	HiSeq2000	25925178		22373	17085	14428	693556	0.987169	106	3.13367	16437	103	2120000	223044
14065	14065.fa	parent	male	SSC	Nimblegen EZ Exome V2	HiSeq2000	25925178		22381	17000	14225	693393	0.986937	60	3.0867	16371	60	2100000	226769
14063	14063.s1	control	female	SSC	Nimblegen EZ Exome V2	HiSeq2000	27439974		22678	17165	14516	695763	0.99031	2	3.20103	16463	2	2090000	225377
14063	14063.mo	parent	female	SSC	Nimblegen EZ Exome V2	HiSeq2000	27439974		22589	17029	14390	695629	0.990119	78	3.17583	16352	77	2090000	223766
14063	14063.fa	parent	male	SSC	Nimblegen EZ Exome V2	HiSeq2000	27439974		22585	17182	14340	695353	0.989726	75	3.17433	16526	72	2100000	224044
14061	14061.s1	control	male	SSC	Nimblegen EZ Exome V2	HiSeq2000	28156037		23069	17426	14689	696352	0.991148	1	3.16953	16815	1	2040000	218357
14061	14061.mo	parent	female	SSC	Nimblegen EZ Exome V2	HiSeq2000	28156037		23061	17592	14955	695147	0.989433	102	3.19472	16958	97	2060000	221545
14061	14061.fa	parent	male	SSC	Nimblegen EZ Exome V2	HiSeq2000	28156037		22553	17159	14294	695700	0.99022	76	3.17156	16512	74	2080000	220159
14053	14053.s1	control	male	SSC	Nimblegen EZ Exome V2	HiSeq2000	27812203		25593	20826	17770	695373	0.989755	4	3.20639	20147	3	1860000	219218
14053	14053.mo	parent	female	SSC	Nimblegen EZ Exome V2	HiSeq2000	27812203		22989	17822	14459	695913	0.990523	134	3.09682	17136	131	2020000	221357
14053	14053.fa	parent	male	SSC	Nimblegen EZ Exome V2	HiSeq2000	27812203		26734	22516	18131	695600	0.990078	202	3.2433	21808	197	1720000	216475
14052	14052.s1	control	male	SSC	Nimblegen EZ Exome V2	HiSeq2000	23928109		22501	17064	14245	693214	0.986682	7	3.19668	16478	5	2080000	222473
14052	14052.mo	parent	female	SSC	Nimblegen EZ Exome V2	HiSeq2000	23928109		23264	18018	15262	693461	0.987033	131	3.18758	17327	125	2060000	223454
14052	14052.fa	parent	male	SSC	Nimblegen EZ Exome V2	HiSeq2000	23928109		22254	16667	13746	692323	0.985414	79	3.12929	16011	73	2070000	224913
14048	14048.s1	control	male	SSC	Nimblegen EZ Exome V2	HiSeq2000	22329073		22753	17298	14401	693254	0.986739	3	3.2035	16634	3	2070000	223992
14048	14048.mo	parent	female	SSC	Nimblegen EZ Exome V2	HiSeq2000	22329073		22285	16907	14031	691749	0.984597	89	3.2212	16203	82	2060000	225525
14048	14048.fa	parent	male	SSC	Nimblegen EZ Exome V2	HiSeq2000	22329073		22280	16816	13810	692409	0.985536	63	3.24225	16166	59	2090000	225090
14047	14047.s1	control	male	SSC	Nimblegen EZ Exome V2	HiSeq2000	26698603		22986	17533	14767	694386	0.98835	2	3.14808	16815	2	2040000	224664
14047	14047.mo	parent	female	SSC	Nimblegen EZ Exome V2	HiSeq2000	26698603		22529	17279	14296	694259	0.988169	79	3.09887	16561	79	2090000	226272
14047	14047.fa	parent	male	SSC	Nimblegen EZ Exome V2	HiSeq2000	26698603		22663	17322	14494	694269	0.988183	82	3.22142	16675	80	2040000	221144
14044	14044.s1	control	female	SSC	Nimblegen EZ Exome V2	HiSeq2000	27028467		23081	17781	14965	693937	0.987711	6	3.18007	17093	3	2030000	223880
14044	14044.mo	parent	female	SSC	Nimblegen EZ Exome V2	HiSeq2000	27028467		23415	18240	15043	695127	0.989405	154	3.22203	17567	152	1990000	219811
14044	14044.fa	parent	male	SSC	Nimblegen EZ Exome V2	HiSeq2000	27028467		22984	17499	14633	694615	0.988676	117	3.13469	16821	115	2010000	222372
14043	14043.s1	control	male	SSC	Nimblegen EZ Exome V2	HiSeq2000	27100984		22772	17143	14272	694180	0.988057	5	3.12322	16466	2	2030000	223238
14043	14043.mo	parent	female	SSC	Nimblegen EZ Exome V2	HiSeq2000	27100984		22740	17271	14573	694883	0.989057	74	3.10505	16572	73	2070000	225764
14043	14043.fa	parent	male	SSC	Nimblegen EZ Exome V2	HiSeq2000	27100984		22909	17376	14591	693060	0.986463	125	3.1606	16687	120	2040000	223431
14037	14037.s1	control	female	SSC	Nimblegen EZ Exome V2	HiSeq2000	25526245		23742	18593	15836	692536	0.985717	6	3.15101	17828	4	2030000	225707
14037	14037.mo	parent	female	SSC	Nimblegen EZ Exome V2	HiSeq2000	25526245		22478	17796	13502	691539	0.984298	251	3.17452	17080	247	2020000	225906
14037	14037.fa	parent	male	SSC	Nimblegen EZ Exome V2	HiSeq2000	25526245		22425	17050	13989	691633	0.984431	56	3.24216	16415	55	2080000	223662
14036	14036.s1	control	female	SSC	Nimblegen EZ Exome V2	HiSeq2000	26227677		26644	22456	18224	691780	0.984641	5	3.21078	21712	3	1710000	220207
14036	14036.mo	parent	female	SSC	Nimblegen EZ Exome V2	HiSeq2000	26227677		26819	22612	18057	692855	0.986171	202	3.17665	21864	200	1720000	222159
14036	14036.fa	parent	male	SSC	Nimblegen EZ Exome V2	HiSeq2000	26227677		26432	22236	17861	690973	0.983492	218	3.21774	21434	210	1710000	220278
14032	14032.s1	control	male	SSC	Nimblegen EZ Exome V2	HiSeq2000	25471616		22427	17092	14409	692654	0.985885	2	3.15166	16410	2	2110000	224336
14032	14032.mo	parent	female	SSC	Nimblegen EZ Exome V2	HiSeq2000	25471616		22140	16881	13951	693326	0.986841	86	3.15943	16249	83	2110000	221244
14032	14032.fa	parent	male	SSC	Nimblegen EZ Exome V2	HiSeq2000	25471616		22362	16990	14023	692610	0.985822	83	3.09418	16244	81	2070000	226160
14031	14031.s1	control	male	SSC	Nimblegen EZ Exome V2	HiSeq2000	23909707		22968	17714	14435	693017	0.986401	6	3.18794	17053	4	2010000	222046
14031	14031.mo	parent	female	SSC	Nimblegen EZ Exome V2	HiSeq2000	23909707		23290	18116	14978	694258	0.988168	253	3.1835	17385	248	2000000	222242
14031	14031.fa	parent	male	SSC	Nimblegen EZ Exome V2	HiSeq2000	23909707		22523	17482	14090	690467	0.982772	248	3.26911	16776	244	2030000	225069
14030	14030.s1	control	female	SSC	Nimblegen EZ Exome V2	HiSeq2000	22279915		22237	16614	13943	691864	0.98476	4	3.15261	16005	2	2080000	224748
14030	14030.mo	parent	female	SSC	Nimblegen EZ Exome V2	HiSeq2000	22279915		22246	16717	14049	690726	0.98314	94	3.15644	16078	90	2080000	222471
14030	14030.fa	parent	male	SSC	Nimblegen EZ Exome V2	HiSeq2000	22279915		22030	16472	13625	690437	0.982729	85	3.16097	15876	78	2100000	226039
14026	14026.s1	control	female	SSC	Nimblegen EZ Exome V2	HiSeq2000	19260154		23505	18356	15848	693019	0.986404	7	3.23329	17757	6	2010000	221887
14026	14026.mo	parent	female	SSC	Nimblegen EZ Exome V2	HiSeq2000	19260154		21723	16312	13595	686977	0.977804	58	3.23859	15717	56	2130000	228392
14026	14026.fa	parent	male	SSC	Nimblegen EZ Exome V2	HiSeq2000	19260154		24662	20030	16792	691978	0.984923	140	3.20668	19416	138	1910000	220465
14021	14021.s1	control	female	SSC	Nimblegen EZ Exome V2	HiSeq2000	21632672		26512	22483	17882	691546	0.984308	8	3.2819	21766	3	1700000	222284
14021	14021.mo	parent	female	SSC	Nimblegen EZ Exome V2	HiSeq2000	21632672		26641	22613	18185	690283	0.98251	234	3.26651	21896	224	1720000	221770
14021	14021.fa	parent	male	SSC	Nimblegen EZ Exome V2	HiSeq2000	21632672		25940	21925	17684	691034	0.983579	182	3.2613	21281	176	1770000	221859
14018	14018.s1	control	male	SSC	Nimblegen EZ Exome V2	HiSeq2000	21474121		21996	16405	13619	689779	0.981793	7	3.21848	15779	3	2090000	225393
14018	14018.mo	parent	female	SSC	Nimblegen EZ Exome V2	HiSeq2000	21474121		22435	17043	14394	691063	0.98362	72	3.14154	16391	69	2080000	222605
14018	14018.fa	parent	male	SSC	Nimblegen EZ Exome V2	HiSeq2000	21474121		22096	16627	13746	690931	0.983432	71	3.2053	15953	69	2100000	226200
14015	14015.s1	control	male	SSC	Nimblegen EZ Exome V2	HiSeq2000	22688532		22000	16754	13849	691521	0.984272	4	3.09002	16099	3	2100000	222948
14015	14015.mo	parent	female	SSC	Nimblegen EZ Exome V2	HiSeq2000	22688532		22347	17112	14353	691625	0.98442	89	3.1181	16447	81	2080000	225351
14015	14015.fa	parent	male	SSC	Nimblegen EZ Exome V2	HiSeq2000	22688532		21870	16643	13789	689362	0.981199	62	3.14439	16053	59	2150000	225878
14012	14012.s1	control	female	SSC	Nimblegen EZ Exome V2	HiSeq2000	21189399		22438	16968	14305	689022	0.980715	6	3.20372	16234	1	2050000	225965
14012	14012.mo	parent	female	SSC	Nimblegen EZ Exome V2	HiSeq2000	21189399		22163	16807	14078	689619	0.981565	63	3.23747	16151	58	2110000	227602
14012	14012.fa	parent	male	SSC	Nimblegen EZ Exome V2	HiSeq2000	21189399		22080	16561	13776	689381	0.981226	66	3.22378	15892	66	2090000	223783
14005	14005.s1	control	female	SSC	Nimblegen EZ Exome V2	HiSeq2000	22914408		21518	16173	13486	687495	0.978542	1	3.23104	15619	1	2150000	226718
14005	14005.mo	parent	female	SSC	Nimblegen EZ Exome V2	HiSeq2000	22914408		22036	16585	13819	692493	0.985656	82	3.18945	15999	76	2120000	226051
14005	14005.fa	parent	male	SSC	Nimblegen EZ Exome V2	HiSeq2000	22914408		21715	16248	13464	690714	0.983123	70	3.23568	15635	63	2110000	226442
14004	14004.s1	control	male	SSC	Nimblegen EZ Exome V2	HiSeq2000	20363796		21603	16971	12694	686572	0.977228	7	3.1897	16345	7	2060000	228120
14004	14004.mo	parent	female	SSC	Nimblegen EZ Exome V2	HiSeq2000	20363796		22000	17218	13091	687834	0.979024	229	3.18121	16599	226	2030000	225151
14004	14004.fa	parent	male	SSC	Nimblegen EZ Exome V2	HiSeq2000	20363796		21635	16978	12556	687869	0.979074	196	3.15242	16395	195	2080000	227111
14003	14003.s1	control	male	SSC	Nimblegen EZ Exome V2	HiSeq2000	19181185		22165	16739	13851	687524	0.978583	5	3.14659	16050	4	2090000	227784
14003	14003.mo	parent	female	SSC	Nimblegen EZ Exome V2	HiSeq2000	19181185		21745	16565	13754	685460	0.975645	63	3.19642	15961	56	2130000	228561
14003	14003.fa	parent	male	SSC	Nimblegen EZ Exome V2	HiSeq2000	19181185		21832	16417	13624	687280	0.978236	98	3.15959	15799	96	2150000	226427
14002	14002.s1	control	male	SSC	Nimblegen EZ Exome V2	HiSeq2000	20265290		21777	16430	13460	688131	0.979447	7	3.27963	15769	3	2110000	224255
14002	14002.mo	parent	female	SSC	Nimblegen EZ Exome V2	HiSeq2000	20265290		22294	16794	13937	690033	0.982154	132	3.16509	16103	128	2070000	225375
14002	14002.fa	parent	male	SSC	Nimblegen EZ Exome V2	HiSeq2000	20265290		21599	16316	13459	687471	0.978508	88	3.23789	15641	87	2120000	226826
13998	13998.s1	control	female	SSC	Nimblegen EZ Exome V2	HiSeq2000	19167981		22689	17410	14606	690321	0.982564	12	3.20326	16727	7	2040000	224625
13998	13998.mo	parent	female	SSC	Nimblegen EZ Exome V2	HiSeq2000	19167981		22201	16866	14046	687420	0.978435	147	3.22129	16222	141	2060000	222979
13998	13998.fa	parent	male	SSC	Nimblegen EZ Exome V2	HiSeq2000	19167981		22411	17350	14295	685822	0.97616	152	3.22011	16679	144	2070000	227462
13993	13993.s1	control	male	SSC	Nimblegen EZ Exome V2	HiSeq2000	24143746		21808	16389	13475	690828	0.983286	3	3.25246	15847	2	2100000	223037
13993	13993.mo	parent	female	SSC	Nimblegen EZ Exome V2	HiSeq2000	24143746		22139	16666	13890	690053	0.982183	117	3.25	16045	115	2090000	224274
13993	13993.fa	parent	male	SSC	Nimblegen EZ Exome V2	HiSeq2000	24143746		22005	16723	13744	691508	0.984254	98	3.14211	16080	95	2130000	225385
13982	13982.s1	control	male	SSC	Nimblegen EZ Exome V2	HiSeq2000	21982739		22283	17020	14185	687285	0.978243	4	3.24125	16291	3	2100000	231612
13982	13982.mo	parent	female	SSC	Nimblegen EZ Exome V2	HiSeq2000	21982739		22221	16918	14152	689304	0.981116	68	3.26138	16211	67	2080000	225979
13982	13982.fa	parent	male	SSC	Nimblegen EZ Exome V2	HiSeq2000	21982739		22023	16798	13919	687187	0.978103	69	3.21361	16125	66	2120000	227746
13981	13981.s1	control	female	SSC	Nimblegen EZ Exome V2	HiSeq2000	22004804		22266	17444	14604	687373	0.978368	7	3.14472	16784	4	2120000	228566
13981	13981.mo	parent	female	SSC	Nimblegen EZ Exome V2	HiSeq2000	22004804		22241	17559	13520	690101	0.982251	212	3.10763	16917	209	2040000	226376
13981	13981.fa	parent	male	SSC	Nimblegen EZ Exome V2	HiSeq2000	22004804		21457	16200	13327	689002	0.980687	93	3.16364	15601	92	2150000	227746
13980	13980.s1	control	female	SSC	Nimblegen EZ Exome V2	HiSeq2000	23599403		22099	16556	13834	690392	0.982665	2	3.23166	15922	2	2070000	223075
13980	13980.mo	parent	female	SSC	Nimblegen EZ Exome V2	HiSeq2000	23599403		22502	16944	14466	689938	0.982019	69	3.25007	16278	68	2060000	223409
13980	13980.fa	parent	male	SSC	Nimblegen EZ Exome V2	HiSeq2000	23599403		21746	16430	13697	689410	0.981267	76	3.1875	15783	73	2090000	224038
13968	13968.s1	control	male	SSC	Nimblegen EZ Exome V2	HiSeq2000	21574114		22076	16603	13718	688933	0.980588	3	3.27218	15948	2	2100000	225737
13968	13968.mo	parent	female	SSC	Nimblegen EZ Exome V2	HiSeq2000	21574114		21715	16424	13707	685953	0.976347	76	3.24986	15766	75	2140000	227717
13968	13968.fa	parent	male	SSC	Nimblegen EZ Exome V2	HiSeq2000	21574114		22063	16747	13871	690399	0.982675	70	3.21645	16046	69	2080000	221227
13967	13967.s1	control	female	SSC	Nimblegen EZ Exome V2	HiSeq2000	20370872		21385	16038	13226	685582	0.975819	9	3.18092	15462	3	2110000	224361
13967	13967.mo	parent	female	SSC	Nimblegen EZ Exome V2	HiSeq2000	20370872		21821	16435	13728	687506	0.978557	79	3.24952	15833	74	2110000	224546
13967	13967.fa	parent	male	SSC	Nimblegen EZ Exome V2	HiSeq2000	20370872		21537	16023	13222	687900	0.979118	63	3.15867	15368	62	2100000	226821
13963	13963.s1	control	female	SSC	Nimblegen EZ Exome V2	HiSeq2000	21319541		22510	17306	14569	687838	0.97903	3	3.19734	16620	2	2070000	226983
13963	13963.mo	parent	female	SSC	Nimblegen EZ Exome V2	HiSeq2000	21319541		22256	16836	14224	688368	0.979784	107	3.20211	16167	105	2090000	226112
13963	13963.fa	parent	male	SSC	Nimblegen EZ Exome V2	HiSeq2000	21319541		23298	18128	15205	692728	0.98599	101	3.0827	17389	99	2010000	225285
13957	13957.s1	control	male	SSC	Nimblegen EZ Exome V2	HiSeq2000	23201380		22436	16730	13990	693476	0.987055	11	3.21116	16065	4	2060000	220963
13957	13957.mo	parent	female	SSC	Nimblegen EZ Exome V2	HiSeq2000	23201380		21998	16556	13910	689543	0.981457	67	3.28443	15889	64	2110000	225080
13957	13957.fa	parent	male	SSC	Nimblegen EZ Exome V2	HiSeq2000	23201380		22244	16751	13944	689878	0.981933	93	3.22019	16082	90	2070000	226503
13956	13956.s1	control	male	SSC	Nimblegen EZ Exome V2	HiSeq2000	25758446		22133	16759	13832	692153	0.985172	8	3.15917	16121	2	2110000	224286
13956	13956.mo	parent	female	SSC	Nimblegen EZ Exome V2	HiSeq2000	25758446		22335	16778	14218	691571	0.984343	72	3.1903	16100	67	2100000	223003
13956	13956.fa	parent	male	SSC	Nimblegen EZ Exome V2	HiSeq2000	25758446		23011	17603	14888	692403	0.985527	74	3.1996	16920	71	2050000	224316
13952	13952.s1	control	male	SSC	Nimblegen EZ Exome V2	HiSeq2000	21592418		22031	17075	13920	685839	0.976185	7	3.19719	16425	4	2090000	228147
13952	13952.mo	parent	female	SSC	Nimblegen EZ Exome V2	HiSeq2000	21592418		22666	17660	14657	690139	0.982305	201	3.21185	16952	200	2050000	226016
13952	13952.fa	parent	male	SSC	Nimblegen EZ Exome V2	HiSeq2000	21592418		22261	17307	14167	687392	0.978395	194	3.24392	16627	191	2080000	227320
13951	13951.s1	control	female	SSC	Nimblegen EZ Exome V2	HiSeq2000	18821163		22286	16873	14168	687514	0.978569	7	3.15065	16229	5	2100000	227566
13951	13951.mo	parent	female	SSC	Nimblegen EZ Exome V2	HiSeq2000	18821163		21611	16506	13746	682839	0.971915	75	3.14924	15819	72	2160000	231332
13951	13951.fa	parent	male	SSC	Nimblegen EZ Exome V2	HiSeq2000	18821163		22488	16877	14083	691583	0.98436	75	3.09023	16168	73	2060000	226196
13948	13948.s1	control	female	SSC	Nimblegen EZ Exome V2	HiSeq2000	26173669		22849	17771	14807	692104	0.985102	6	3.24401	17130	5	2060000	224264
13948	13948.mo	parent	female	SSC	Nimblegen EZ Exome V2	HiSeq2000	26173669		22802	17768	14692	691980	0.984925	123	3.21148	17116	117	2050000	223003
13948	13948.fa	parent	male	SSC	Nimblegen EZ Exome V2	HiSeq2000	26173669		22462	17145	14081	692043	0.985015	108	3.26606	16558	107	2070000	224048
13946	13946.s1	control	female	SSC	Nimblegen EZ Exome V2	HiSeq2000	24888579		22351	16816	14099	692662	0.985896	9	3.18297	16232	6	2110000	225592
13946	13946.mo	parent	female	SSC	Nimblegen EZ Exome V2	HiSeq2000	24888579		22107	16749	14003	692632	0.985853	84	3.23368	16212	83	2150000	225172
13946	13946.fa	parent	male	SSC	Nimblegen EZ Exome V2	HiSeq2000	24888579		22171	16578	13744	693095	0.986512	79	3.16835	16031	79	2090000	222319
13945	13945.s1	control	male	SSC	Nimblegen EZ Exome V2	HiSeq2000	24331608		26013	21615	17761	692035	0.985004	14	3.24184	20915	12	1770000	220909
13945	13945.mo	parent	female	SSC	Nimblegen EZ Exome V2	HiSeq2000	24331608		26942	22830	18450	691951	0.984884	269	3.26959	22068	255	1690000	221267
13945	13945.fa	parent	male	SSC	Nimblegen EZ Exome V2	HiSeq2000	24331608		24194	19464	16375	690363	0.982624	117	3.20068	18839	117	1920000	222796
13942	13942.s1	control	female	SSC	Nimblegen EZ Exome V2	HiSeq2000	24019166		22438	16955	14274	691635	0.984434	7	3.25556	16411	6	2110000	226800
13942	13942.mo	parent	female	SSC	Nimblegen EZ Exome V2	HiSeq2000	24019166		22115	16674	13830	692447	0.98559	121	3.21356	16059	116	2100000	225272
13942	13942.fa	parent	male	SSC	Nimblegen EZ Exome V2	HiSeq2000	24019166		22329	16878	14067	690616	0.982984	98	3.25212	16299	95	2070000	226060
13940	13940.s1	control	male	SSC	Nimblegen EZ Exome V2	HiSeq2000	24464895		21713	16465	13684	690951	0.983461	5	3.23328	15877	4	2120000	223434
13940	13940.mo	parent	female	SSC	Nimblegen EZ Exome V2	HiSeq2000	24464895		21610	16445	13651	691744	0.984589	89	3.26219	15837	87	2120000	223086
13940	13940.fa	parent	male	SSC	Nimblegen EZ Exome V2	HiSeq2000	24464895		22224	16969	14123	692009	0.984967	103	3.11063	16344	102	2100000	223336
13939	13939.s1	control	male	SSC	Nimblegen EZ Exome V2	HiSeq2000	22508487		21806	16723	13844	689961	0.982052	6	3.2392	16167	5	2120000	229259
13939	13939.mo	parent	female	SSC	Nimblegen EZ Exome V2	HiSeq2000	22508487		21910	16778	14072	690145	0.982314	176	3.24526	16217	172	2130000	224140
13939	13939.fa	parent	male	SSC	Nimblegen EZ Exome V2	HiSeq2000	22508487		21967	16782	13925	690186	0.982372	67	3.17064	16181	66	2100000	228659
13938	13938.s1	control	female	SSC	Nimblegen EZ Exome V2	HiSeq2000	24838055		21804	16388	13772	692004	0.98496	7	3.24033	15855	3	2140000	222547
13938	13938.mo	parent	female	SSC	Nimblegen EZ Exome V2	HiSeq2000	24838055		21684	16425	13816	691905	0.984819	64	3.21731	15881	61	2160000	221517
13938	13938.fa	parent	male	SSC	Nimblegen EZ Exome V2	HiSeq2000	24838055		21554	16047	13254	689725	0.981716	70	3.2917	15487	68	2110000	222987
13934	13934.s1	control	female	SSC	Nimblegen EZ Exome V2	HiSeq2000	27095437		22679	17615	13574	693841	0.987574	6	3.02273	16822	4	1980000	221336
13934	13934.mo	parent	female	SSC	Nimblegen EZ Exome V2	HiSeq2000	27095437		23070	18086	14047	694760	0.988882	225	3.01128	17248	222	1990000	221890
13934	13934.fa	parent	male	SSC	Nimblegen EZ Exome V2	HiSeq2000	27095437		22529	17536	13263	692801	0.986094	219	3.04789	16747	215	1980000	222728
13932	13932.s1	control	female	SSC	Nimblegen EZ Exome V2	HiSeq2000	21766930		21475	16411	13763	683190	0.972414	6	3.28524	15802	5	2150000	224829
13932	13932.mo	parent	female	SSC	Nimblegen EZ Exome V2	HiSeq2000	21766930		21994	16547	13926	689824	0.981857	92	3.22759	15910	88	2110000	226141
13932	13932.fa	parent	male	SSC	Nimblegen EZ Exome V2	HiSeq2000	21766930		21876	16679	13793	685732	0.976032	124	3.21786	16090	119	2110000	226432
13931	13931.s1	control	male	SSC	Nimblegen EZ Exome V2	HiSeq2000	23464303		21914	16609	13734	688423	0.979863	4	3.19037	15974	3	2130000	227417
13931	13931.mo	parent	female	SSC	Nimblegen EZ Exome V2	HiSeq2000	23464303		22070	16842	14009	690602	0.982964	64	3.18771	16169	61	2120000	225585
13931	13931.fa	parent	male	SSC	Nimblegen EZ Exome V2	HiSeq2000	23464303		21992	16581	13685	690571	0.98292	77	3.15131	15955	76	2130000	226792
13928	13928.s1	control	female	SSC	Nimblegen EZ Exome V2	HiSeq2000	23432719		22030	16805	14130	688090	0.979389	1	3.17185	16198	0	2120000	224731
13928	13928.mo	parent	female	SSC	Nimblegen EZ Exome V2	HiSeq2000	23432719		21922	16785	13996	690421	0.982706	80	3.14528	16134	77	2130000	224544
13928	13928.fa	parent	male	SSC	Nimblegen EZ Exome V2	HiSeq2000	23432719		22280	16927	14177	689218	0.980994	70	3.24623	16334	70	2090000	223813
13923	13923.s1	control	female	SSC	Nimblegen EZ Exome V2	HiSeq2000	23199741		22664	17660	14620	690271	0.982493	3	3.19469	16992	2	2060000	223516
13923	13923.mo	parent	female	SSC	Nimblegen EZ Exome V2	HiSeq2000	23199741		22179	17550	13301	688632	0.98016	241	3.1998	16922	231	2030000	225344
13923	13923.fa	parent	male	SSC	Nimblegen EZ Exome V2	HiSeq2000	23199741		22023	16741	13858	690511	0.982834	113	3.14118	16075	110	2110000	224981
13921	13921.s1	control	female	SSC	Nimblegen EZ Exome V2	HiSeq2000	23423229		22020	16687	13966	687959	0.979202	2	3.22234	16061	0	2140000	224361
13921	13921.mo	parent	female	SSC	Nimblegen EZ Exome V2	HiSeq2000	23423229		21931	16475	13794	690093	0.98224	64	3.17295	15927	61	2130000	223379
13921	13921.fa	parent	male	SSC	Nimblegen EZ Exome V2	HiSeq2000	23423229		22190	16742	13998	690526	0.982856	85	3.15371	16132	82	2110000	224834
13920	13920.s1	control	female	SSC	Nimblegen EZ Exome V2	HiSeq2000	23644706		22099	16819	14185	689885	0.981943	4	3.13542	16211	2	2120000	225544
13920	13920.mo	parent	female	SSC	Nimblegen EZ Exome V2	HiSeq2000	23644706		22315	16774	14134	690776	0.983212	70	3.09491	16072	70	2110000	225910
13920	13920.fa	parent	male	SSC	Nimblegen EZ Exome V2	HiSeq2000	23644706		22164	16759	14023	690328	0.982574	64	3.19065	16124	62	2100000	225965
13918	13918.s1	control	male	SSC	Nimblegen EZ Exome V2	HiSeq2000	24283383		22590	17293	14477	690696	0.983098	2	3.2075	16693	1	2100000	224891
13918	13918.mo	parent	female	SSC	Nimblegen EZ Exome V2	HiSeq2000	24283383		21837	16451	13702	690908	0.9834	65	3.19725	15888	63	2120000	221992
13918	13918.fa	parent	male	SSC	Nimblegen EZ Exome V2	HiSeq2000	24283383		22747	17387	14437	690436	0.982728	123	3.17365	16726	120	2040000	226703
13916	13916.s1	control	female	SSC	Nimblegen EZ Exome V2	HiSeq2000	22589406		21775	16579	13772	687636	0.978742	4	3.29827	15980	3	2140000	226422
13916	13916.mo	parent	female	SSC	Nimblegen EZ Exome V2	HiSeq2000	22589406		21892	16538	13765	687798	0.978973	64	3.23196	15915	60	2100000	226527
13916	13916.fa	parent	male	SSC	Nimblegen EZ Exome V2	HiSeq2000	22589406		22131	16926	14057	688374	0.979793	80	3.22706	16241	78	2110000	224709
13915	13915.s1	control	female	SSC	Nimblegen EZ Exome V2	HiSeq2000	23917201		22109	16642	13973	689723	0.981713	5	3.12565	16006	5	2090000	225859
13915	13915.mo	parent	female	SSC	Nimblegen EZ Exome V2	HiSeq2000	23917201		22236	16753	14181	690001	0.982109	70	3.1087	16078	69	2110000	224034
13915	13915.fa	parent	male	SSC	Nimblegen EZ Exome V2	HiSeq2000	23917201		21787	16528	13653	689114	0.980846	73	3.21692	15909	70	2130000	226645
13913	13913.s1	control	female	SSC	Nimblegen EZ Exome V2	HiSeq2000	23687861		22994	17771	14823	689140	0.980883	10	3.18716	17161	7	2020000	224199
13913	13913.mo	parent	female	SSC	Nimblegen EZ Exome V2	HiSeq2000	23687861		24339	19323	16253	689012	0.980701	183	3.20633	18654	176	1920000	225064
13913	13913.fa	parent	male	SSC	Nimblegen EZ Exome V2	HiSeq2000	23687861		22296	17084	14440	689910	0.981979	112	3.10916	16492	109	2120000	224731
13910	13910.s1	control	female	SSC	Nimblegen EZ Exome V2	HiSeq2000	22981930		22039	16748	13845	690222	0.982423	6	3.23011	16108	6	2110000	226315
13910	13910.mo	parent	female	SSC	Nimblegen EZ Exome V2	HiSeq2000	22981930		21545	16458	13508	688079	0.979373	78	3.17205	15837	75	2150000	225694
13910	13910.fa	parent	male	SSC	Nimblegen EZ Exome V2	HiSeq2000	22981930		21989	16564	13714	689350	0.981182	79	3.20529	15964	77	2110000	225872
13907	13907.s1	control	male	SSC	Nimblegen EZ Exome V2	HiSeq2000	23334739		21958	16605	13898	691574	0.984347	8	3.26253	16047	5	2140000	222465
13907	13907.mo	parent	female	SSC	Nimblegen EZ Exome V2	HiSeq2000	23334739		21756	16396	13655	687918	0.979144	60	3.28828	15804	54	2150000	225414
13907	13907.fa	parent	male	SSC	Nimblegen EZ Exome V2	HiSeq2000	23334739		21952	16771	13903	688756	0.980337	104	3.27412	16213	96	2130000	224164
13906	13906.s1	control	female	SSC	Nimblegen EZ Exome V2	HiSeq2000	23967897		22395	17236	14483	691397	0.984096	6	3.18922	16618	3	2120000	222203
13906	13906.mo	parent	female	SSC	Nimblegen EZ Exome V2	HiSeq2000	23967897		22235	16843	14240	688802	0.980402	81	3.21591	16186	79	2120000	224717
13906	13906.fa	parent	male	SSC	Nimblegen EZ Exome V2	HiSeq2000	23967897		21787	16690	13691	688253	0.979621	94	3.23019	16099	88	2120000	225517
13905	13905.s1	control	female	SSC	Nimblegen EZ Exome V2	HiSeq2000	21930204		25826	21892	17541	686836	0.977604	15	3.2634	21205	12	1740000	221675
13905	13905.mo	parent	female	SSC	Nimblegen EZ Exome V2	HiSeq2000	21930204		25707	21769	17208	684975	0.974955	239	3.25	21032	225	1740000	223487
13905	13905.fa	parent	male	SSC	Nimblegen EZ Exome V2	HiSeq2000	21930204		25774	21624	17538	687762	0.978922	170	3.24329	20973	161	1760000	222292
13903	13903.s1	control	male	SSC	Nimblegen EZ Exome V2	HiSeq2000	24242948		21840	16519	13669	688146	0.979468	5	3.16485	15891	3	2140000	228495
13903	13903.mo	parent	female	SSC	Nimblegen EZ Exome V2	HiSeq2000	24242948		22044	16665	13834	688920	0.98057	77	3.12654	15988	72	2110000	228924
13903	13903.fa	parent	male	SSC	Nimblegen EZ Exome V2	HiSeq2000	24242948		22143	16758	14050	688910	0.980556	78	3.08062	16073	75	2130000	228938
13900	13900.s1	control	male	SSC	Nimblegen EZ Exome V2	HiSeq2000	16139227		21357	16614	13172	677748	0.964668	6	3.26434	16082	1	2120000	231130
13900	13900.mo	parent	female	SSC	Nimblegen EZ Exome V2	HiSeq2000	16139227		21921	16951	13917	685092	0.975121	123	3.31562	16357	119	2110000	227723
13900	13900.fa	parent	male	SSC	Nimblegen EZ Exome V2	HiSeq2000	16139227		22692	17697	14354	689918	0.98199	132	3.21398	17074	129	2010000	220880
13898	13898.s1	control	male	SSC	Nimblegen EZ Exome V2	HiSeq2000	24573131		26403	22379	17816	690979	0.983501	8	3.25549	21695	5	1700000	220082
13898	13898.mo	parent	female	SSC	Nimblegen EZ Exome V2	HiSeq2000	24573131		26242	22252	17846	690043	0.982168	209	3.2789	21612	205	1710000	220095
13898	13898.fa	parent	male	SSC	Nimblegen EZ Exome V2	HiSeq2000	24573131		26358	22365	17900	691989	0.984938	216	3.32283	21704	214	1730000	221221
13895	13895.s1	control	male	SSC	Nimblegen EZ Exome V2	HiSeq2000	24590595		22027	16601	13757	692826	0.98613	7	3.09857	16039	3	2120000	223905
13895	13895.mo	parent	female	SSC	Nimblegen EZ Exome V2	HiSeq2000	24590595		21999	16548	13821	691355	0.984036	70	3.16676	15982	67	2140000	225646
13895	13895.fa	parent	male	SSC	Nimblegen EZ Exome V2	HiSeq2000	24590595		22029	16660	13975	691262	0.983903	74	3.18317	16030	73	2110000	225451
13894	13894.s1	control	female	SSC	Nimblegen EZ Exome V2	HiSeq2000	25476439		22622	17356	14359	691371	0.984059	9	3.16734	16658	7	2050000	221362
13894	13894.mo	parent	female	SSC	Nimblegen EZ Exome V2	HiSeq2000	25476439		22666	17166	14551	692318	0.985406	94	3.21882	16544	89	2050000	224398
13894	13894.fa	parent	male	SSC	Nimblegen EZ Exome V2	HiSeq2000	25476439		22555	17455	14068	692735	0.986	149	3.16059	16800	146	2030000	222260
13892	13892.s1	control	male	SSC	Nimblegen EZ Exome V2	HiSeq2000	19353576		21514	16249	13405	686265	0.976791	5	3.22691	15636	4	2160000	228700
13892	13892.mo	parent	female	SSC	Nimblegen EZ Exome V2	HiSeq2000	19353576		21387	16133	13433	687188	0.978105	68	3.22012	15584	67	2150000	225778
13892	13892.fa	parent	male	SSC	Nimblegen EZ Exome V2	HiSeq2000	19353576		21743	16411	13598	688508	0.979984	65	3.2383	15818	64	2150000	225771
13889	13889.s1	control	female	SSC	Nimblegen EZ Exome V2	HiSeq2000	23552383		22316	17131	14351	691110	0.983687	12	3.26147	16513	5	2110000	223107
13889	13889.mo	parent	female	SSC	Nimblegen EZ Exome V2	HiSeq2000	23552383		22145	16956	14078	690115	0.982271	141	3.2317	16332	140	2100000	227164
13889	13889.fa	parent	male	SSC	Nimblegen EZ Exome V2	HiSeq2000	23552383		22601	17229	14417	690113	0.982268	151	3.16203	16565	143	2070000	224645
13888	13888.s1	control	male	SSC	Nimblegen EZ Exome V2	HiSeq2000	23260185		22174	16793	14020	690615	0.982983	6	3.23724	16202	3	2120000	224089
13888	13888.mo	parent	female	SSC	Nimblegen EZ Exome V2	HiSeq2000	23260185		22443	17208	14347	690810	0.98326	73	3.15171	16517	69	2080000	225776
13888	13888.fa	parent	male	SSC	Nimblegen EZ Exome V2	HiSeq2000	23260185		22062	16761	13986	690214	0.982412	70	3.28633	16176	67	2110000	224256
13881	13881.s1	control	female	SSC	Nimblegen EZ Exome V2	HiSeq2000	21529164		21630	16495	13660	689157	0.980907	6	3.36814	15958	6	2140000	224668
13881	13881.mo	parent	female	SSC	Nimblegen EZ Exome V2	HiSeq2000	21529164		21898	16533	13883	689708	0.981692	66	3.29816	16022	63	2130000	223486
13881	13881.fa	parent	male	SSC	Nimblegen EZ Exome V2	HiSeq2000	21529164		21921	16722	13806	688079	0.979373	115	3.22015	16223	108	2130000	226340
13880	13880.s1	control	female	SSC	Nimblegen EZ Exome V2	HiSeq2000	24120381		22963	17863	14973	689817	0.981847	7	3.23111	17232	5	2040000	220968
13880	13880.mo	parent	female	SSC	Nimblegen EZ Exome V2	HiSeq2000	24120381		22900	17829	14788	690092	0.982238	134	3.24642	17233	128	2060000	224969
13880	13880.fa	parent	male	SSC	Nimblegen EZ Exome V2	HiSeq2000	24120381		23085	17898	15079	690330	0.982577	114	3.2475	17280	110	2030000	220765
13875	13875.s1	control	male	SSC	Nimblegen EZ Exome V2	HiSeq2000	23628974		22887	17867	15002	690661	0.983048	11	3.23253	17293	11	2080000	226693
13875	13875.mo	parent	female	SSC	Nimblegen EZ Exome V2	HiSeq2000	23628974		22077	16748	13946	689580	0.981509	76	3.1527	16076	73	2120000	225481
13875	13875.fa	parent	male	SSC	Nimblegen EZ Exome V2	HiSeq2000	23628974		23579	18592	15521	690192	0.98238	112	3.24054	17950	110	1990000	224553
13872	13872.s1	control	female	SSC	Nimblegen EZ Exome V2	HiSeq2000	24484991		21741	16456	13679	690142	0.982309	6	3.23215	15807	2	2120000	225268
13872	13872.mo	parent	female	SSC	Nimblegen EZ Exome V2	HiSeq2000	24484991		21706	16434	13669	689548	0.981464	80	3.18944	15806	77	2110000	224485
13872	13872.fa	parent	male	SSC	Nimblegen EZ Exome V2	HiSeq2000	24484991		22204	16706	13905	691618	0.98441	88	3.10826	16087	86	2120000	226023
13869	13869.s1	control	female	SSC	Nimblegen EZ Exome V2	HiSeq2000	23331118		22035	16787	14117	689426	0.98129	1	3.09016	16061	1	2130000	224222
13869	13869.mo	parent	female	SSC	Nimblegen EZ Exome V2	HiSeq2000	23331118		21864	16590	13930	689489	0.98138	92	3.19135	15931	87	2120000	223415
13869	13869.fa	parent	male	SSC	Nimblegen EZ Exome V2	HiSeq2000	23331118		21915	16469	13611	690414	0.982696	65	3.12189	15767	64	2100000	226131
13866	13866.s1	control	female	SSC	Nimblegen EZ Exome V2	HiSeq2000	24229979		22450	17250	14616	691415	0.984121	9	3.08737	16527	4	2110000	223796
13866	13866.mo	parent	female	SSC	Nimblegen EZ Exome V2	HiSeq2000	24229979		21760	16564	13911	689852	0.981896	77	3.1533	15900	75	2150000	223028
13866	13866.fa	parent	male	SSC	Nimblegen EZ Exome V2	HiSeq2000	24229979		22212	16962	14059	689437	0.981306	73	3.08996	16221	69	2090000	227496
13865	13865.s1	control	male	SSC	Nimblegen EZ Exome V2	HiSeq2000	24042723		22343	16966	14257	690628	0.983001	5	3.16307	16260	2	2110000	226902
13865	13865.mo	parent	female	SSC	Nimblegen EZ Exome V2	HiSeq2000	24042723		21981	16786	14068	689766	0.981774	85	3.20343	16223	84	2140000	223493
13865	13865.fa	parent	male	SSC	Nimblegen EZ Exome V2	HiSeq2000	24042723		22590	17158	14400	690732	0.983149	74	3.17398	16488	69	2060000	224138
13862	13862.s1	control	male	SSC	Nimblegen EZ Exome V2	HiSeq2000	23605942		21990	16664	13824	689859	0.981906	5	3.1731	16024	4	2110000	227849
13862	13862.mo	parent	female	SSC	Nimblegen EZ Exome V2	HiSeq2000	23605942		22016	16824	14143	690550	0.98289	82	3.15126	16145	80	2120000	226112
13862	13862.fa	parent	male	SSC	Nimblegen EZ Exome V2	HiSeq2000	23605942		22183	16897	13919	688540	0.980029	67	3.20437	16264	67	2110000	226578
13859	13859.s1	control	female	SSC	Nimblegen EZ Exome V2	HiSeq2000	22520850		21839	16503	13966	687702	0.978836	4	3.24246	15888	3	2140000	226403
13859	13859.mo	parent	female	SSC	Nimblegen EZ Exome V2	HiSeq2000	22520850		21816	16675	13833	688312	0.979705	83	3.27263	15997	82	2140000	227157
13859	13859.fa	parent	male	SSC	Nimblegen EZ Exome V2	HiSeq2000	22520850		21806	16600	13930	687432	0.978452	70	3.23311	16050	67	2150000	226232
13858	13858.s1	control	female	SSC	Nimblegen EZ Exome V2	HiSeq2000	20817480		21647	16309	13567	687432	0.978452	6	3.17622	15699	4	2130000	225857
13858	13858.mo	parent	female	SSC	Nimblegen EZ Exome V2	HiSeq2000	20817480		21511	16207	13293	686412	0.977	59	3.13839	15654	55	2160000	227579
13858	13858.fa	parent	male	SSC	Nimblegen EZ Exome V2	HiSeq2000	20817480		21290	16257	13347	685823	0.976162	60	3.15057	15674	57	2160000	227815
13856	13856.s1	control	male	SSC	Nimblegen EZ Exome V2	HiSeq2000	24416653		22315	16915	14197	693884	0.987635	6	3.20857	16270	4	2100000	224431
13856	13856.mo	parent	female	SSC	Nimblegen EZ Exome V2	HiSeq2000	24416653		22071	16701	14010	691133	0.98372	64	3.27442	16099	64	2150000	225413
13856	13856.fa	parent	male	SSC	Nimblegen EZ Exome V2	HiSeq2000	24416653		21979	16714	13810	691167	0.983768	99	3.20387	16062	93	2080000	223542
13854	13854.s1	control	female	SSC	Nimblegen EZ Exome V2	HiSeq2000	24899328		22524	17258	14538	692366	0.985475	4	3.18755	16628	2	2100000	224245
13854	13854.mo	parent	female	SSC	Nimblegen EZ Exome V2	HiSeq2000	24899328		22300	17043	14395	692163	0.985186	75	3.17805	16476	75	2130000	223449
13854	13854.fa	parent	male	SSC	Nimblegen EZ Exome V2	HiSeq2000	24899328		22209	16931	14096	690975	0.983495	71	3.23022	16275	68	2090000	223127
13851	13851.s1	control	male	SSC	Nimblegen EZ Exome V2	HiSeq2000	22908955		22238	17176	13737	688279	0.979658	12	3.28553	16668	8	2070000	226710
13851	13851.mo	parent	female	SSC	Nimblegen EZ Exome V2	HiSeq2000	22908955		22653	17545	14340	691024	0.983565	250	3.20605	16951	244	2050000	223724
13851	13851.fa	parent	male	SSC	Nimblegen EZ Exome V2	HiSeq2000	22908955		22754	17715	14317	690875	0.983353	255	3.22457	17144	249	2040000	225488
13849	13849.s1	control	female	SSC	Nimblegen EZ Exome V2	HiSeq2000	24259756		22503	17175	14601	692326	0.985418	5	3.09702	16493	2	2070000	222437
13849	13849.mo	parent	female	SSC	Nimblegen EZ Exome V2	HiSeq2000	24259756		22187	17050	14245	690352	0.982608	59	3.07463	16344	58	2100000	223358
13849	13849.fa	parent	male	SSC	Nimblegen EZ Exome V2	HiSeq2000	24259756		22475	17099	14218	692337	0.985434	120	3.15053	16413	119	2050000	223791
13838	13838.s1	control	female	SSC	Nimblegen EZ Exome V2	HiSeq2000	23434491		22454	17036	14358	692731	0.985994	5	3.09891	16389	4	2100000	222921
13838	13838.mo	parent	female	SSC	Nimblegen EZ Exome V2	HiSeq2000	23434491		22241	16822	14187	689360	0.981196	63	3.19662	16190	63	2100000	225443
13838	13838.fa	parent	male	SSC	Nimblegen EZ Exome V2	HiSeq2000	23434491		22007	16809	13885	692838	0.986147	72	3.1204	16134	65	2110000	222312
13836	13836.s1	control	female	SSC	Nimblegen EZ Exome V2	HiSeq2000	20984652		22077	16730	14135	689912	0.981982	5	3.16346	16046	1	2080000	225787
13836	13836.mo	parent	female	SSC	Nimblegen EZ Exome V2	HiSeq2000	20984652		21942	16570	13758	688952	0.980615	72	3.15583	15890	70	2090000	224647
13836	13836.fa	parent	male	SSC	Nimblegen EZ Exome V2	HiSeq2000	20984652		22437	17063	14279	689141	0.980884	65	3.12161	16334	62	2090000	229346
13833	13833.s1	control	female	SSC	Nimblegen EZ Exome V2	HiSeq2000	22127037		22418	17265	13693	689665	0.98163	11	3.21868	16534	10	2030000	225166
13833	13833.mo	parent	female	SSC	Nimblegen EZ Exome V2	HiSeq2000	22127037		22324	17142	13334	690061	0.982194	137	3.20129	16405	129	1990000	224130
13833	13833.fa	parent	male	SSC	Nimblegen EZ Exome V2	HiSeq2000	22127037		22244	17080	13519	689910	0.981979	108	3.17186	16388	106	2040000	226411
13831	13831.s1	control	female	SSC	Nimblegen EZ Exome V2	HiSeq2000	23600693		21815	16547	13792	690485	0.982797	8	3.1985	15957	5	2110000	225498
13831	13831.mo	parent	female	SSC	Nimblegen EZ Exome V2	HiSeq2000	23600693		22247	16937	14340	692564	0.985757	116	3.17114	16314	113	2080000	223681
13831	13831.fa	parent	male	SSC	Nimblegen EZ Exome V2	HiSeq2000	23600693		21878	16438	13520	690022	0.982138	66	3.25198	15772	66	2110000	225072
13830	13830.s1	control	male	SSC	Nimblegen EZ Exome V2	HiSeq2000	24579585		22292	16730	13973	691275	0.983922	4	3.18059	16063	2	2090000	224113
13830	13830.mo	parent	female	SSC	Nimblegen EZ Exome V2	HiSeq2000	24579585		22095	16663	13844	691226	0.983852	68	3.16931	15985	65	2100000	223675
13830	13830.fa	parent	male	SSC	Nimblegen EZ Exome V2	HiSeq2000	24579585		22285	16821	14027	690195	0.982385	92	3.18356	16166	84	2090000	225805
13829	13829.s1	control	female	SSC	Nimblegen EZ Exome V2	HiSeq2000	22254326		22072	16785	14015	690331	0.982578	4	3.11736	16099	4	2120000	225740
13829	13829.mo	parent	female	SSC	Nimblegen EZ Exome V2	HiSeq2000	22254326		22097	16921	14219	690286	0.982514	95	3.0416	16235	90	2130000	226501
13829	13829.fa	parent	male	SSC	Nimblegen EZ Exome V2	HiSeq2000	22254326		22095	16642	13777	690103	0.982254	61	3.17875	15893	59	2110000	224699
13823	13823.s1	control	female	SSC	Nimblegen EZ Exome V2	HiSeq2000	22496609		22359	16866	14269	690288	0.982517	8	3.22372	16150	5	2090000	224256
13823	13823.mo	parent	female	SSC	Nimblegen EZ Exome V2	HiSeq2000	22496609		22478	17074	14402	690242	0.982452	84	3.24175	16348	80	2100000	225332
13823	13823.fa	parent	male	SSC	Nimblegen EZ Exome V2	HiSeq2000	22496609		22327	16996	14312	691359	0.984041	85	3.20183	16353	82	2110000	225061
13818	13818.s1	control	male	SSC	Nimblegen EZ Exome V2	HiSeq2000	21803137		22012	16786	13911	689290	0.981097	2	3.2751	16137	2	2120000	224545
13818	13818.mo	parent	female	SSC	Nimblegen EZ Exome V2	HiSeq2000	21803137		22292	16907	14265	689631	0.981582	71	3.28422	16271	68	2140000	226941
13818	13818.fa	parent	male	SSC	Nimblegen EZ Exome V2	HiSeq2000	21803137		21672	16405	13532	688082	0.979377	81	3.21689	15741	79	2130000	225602
13813	13813.s1	control	male	SSC	Nimblegen EZ Exome V2	HiSeq2000	20672306		25337	20929	17149	690293	0.982524	5	3.21775	20202	4	1830000	220449
13813	13813.mo	parent	female	SSC	Nimblegen EZ Exome V2	HiSeq2000	20672306		24880	20424	16790	687694	0.978825	167	3.2534	19762	163	1840000	220414
13813	13813.fa	parent	male	SSC	Nimblegen EZ Exome V2	HiSeq2000	20672306		25046	20670	17011	686838	0.977607	148	3.23256	19949	144	1850000	223896
13807	13807.s1	control	male	SSC	Nimblegen EZ Exome V2	HiSeq2000	24575306		22544	17050	14230	690661	0.983048	5	3.15305	16307	4	2080000	225991
13807	13807.mo	parent	female	SSC	Nimblegen EZ Exome V2	HiSeq2000	24575306		22111	16903	13952	691499	0.984241	84	3.13545	16245	79	2110000	223943
13807	13807.fa	parent	male	SSC	Nimblegen EZ Exome V2	HiSeq2000	24575306		22332	16816	14167	690476	0.982785	80	3.18952	16097	77	2090000	225017
13804	13804.s1	control	female	SSC	Nimblegen EZ Exome V2	HiSeq2000	21690530		22008	16664	14032	688245	0.979609	7	3.14346	15966	7	2090000	226412
13804	13804.mo	parent	female	SSC	Nimblegen EZ Exome V2	HiSeq2000	21690530		22024	16449	13873	686465	0.977076	139	3.20675	15749	138	2070000	226047
13804	13804.fa	parent	male	SSC	Nimblegen EZ Exome V2	HiSeq2000	21690530		21578	16508	13599	686386	0.976963	106	3.15095	15911	102	2110000	226399
13791	13791.s1	control	male	SSC	Nimblegen EZ Exome V2	HiSeq2000	22094846		21892	16421	13672	688985	0.980662	4	3.29586	15822	2	2110000	224128
13791	13791.mo	parent	female	SSC	Nimblegen EZ Exome V2	HiSeq2000	22094846		22217	16793	14149	692204	0.985244	83	3.25234	16172	78	2090000	223251
13791	13791.fa	parent	male	SSC	Nimblegen EZ Exome V2	HiSeq2000	22094846		21435	16032	13249	685573	0.975806	70	3.29963	15440	67	2140000	226259
13788	13788.s1	control	female	SSC	Nimblegen EZ Exome V2	HiSeq2000	24332075		21806	16449	13807	690405	0.982684	5	3.21928	15832	3	2120000	222316
13788	13788.mo	parent	female	SSC	Nimblegen EZ Exome V2	HiSeq2000	24332075		21831	16546	13974	689312	0.981128	77	3.16884	15987	72	2140000	223731
13788	13788.fa	parent	male	SSC	Nimblegen EZ Exome V2	HiSeq2000	24332075		22158	16607	13798	689716	0.981703	49	3.23226	15921	47	2090000	224342
13776	13776.s1	control	female	SSC	Nimblegen EZ Exome V2	HiSeq2000	22984371		21698	16566	13835	687186	0.978102	4	3.26367	16094	4	2130000	221961
13776	13776.mo	parent	female	SSC	Nimblegen EZ Exome V2	HiSeq2000	22984371		21824	16627	13979	689756	0.98176	146	3.22062	16179	143	2130000	218930
13776	13776.fa	parent	male	SSC	Nimblegen EZ Exome V2	HiSeq2000	22984371		22009	17050	14277	689510	0.98141	140	3.24954	16589	139	2130000	222194
13772	13772.s1	control	female	SSC	Nimblegen EZ Exome V2	HiSeq2000	18348048		20998	15834	13173	686766	0.977504	9	3.3437	15412	7	2200000	222145
13772	13772.mo	parent	female	SSC	Nimblegen EZ Exome V2	HiSeq2000	18348048		20875	15684	12969	685869	0.976227	62	3.30927	15315	59	2180000	222544
13772	13772.fa	parent	male	SSC	Nimblegen EZ Exome V2	HiSeq2000	18348048		21024	15766	12940	688212	0.979562	68	3.26099	15323	64	2170000	220464
13771	13771.s1	control	female	SSC	Nimblegen EZ Exome V2	HiSeq2000	21696435		21506	16008	13356	689483	0.981371	1	3.1968	15508	1	2140000	218408
13771	13771.mo	parent	female	SSC	Nimblegen EZ Exome V2	HiSeq2000	21696435		21235	15827	13197	686614	0.977288	75	3.29199	15339	70	2160000	222429
13771	13771.fa	parent	male	SSC	Nimblegen EZ Exome V2	HiSeq2000	21696435		21465	16052	13055	689265	0.981061	72	3.25271	15595	71	2130000	218364
13770	13770.s1	control	male	SSC	Nimblegen EZ Exome V2	HiSeq2000	25174380		22588	17112	14348	693561	0.987176	10	3.11642	16411	3	2040000	220257
13770	13770.mo	parent	female	SSC	Nimblegen EZ Exome V2	HiSeq2000	25174380		22424	16990	14282	692539	0.985721	80	3.2219	16304	78	2090000	219816
13770	13770.fa	parent	male	SSC	Nimblegen EZ Exome V2	HiSeq2000	25174380		22694	17210	14481	694481	0.988485	87	3.09089	16587	85	2050000	220803
13768	13768.s1	control	female	SSC	Nimblegen EZ Exome V2	HiSeq2000	24834952		22127	16802	14174	692278	0.98535	4	3.13988	16124	1	2080000	220478
13768	13768.mo	parent	female	SSC	Nimblegen EZ Exome V2	HiSeq2000	24834952		22189	16795	14059	692890	0.986221	83	3.06493	16114	79	2080000	219999
13768	13768.fa	parent	male	SSC	Nimblegen EZ Exome V2	HiSeq2000	24834952		22317	16776	14030	693820	0.987544	67	3.12023	16122	67	2080000	220481
13764	13764.s1	control	male	SSC	Nimblegen EZ Exome V2	HiSeq2000	19404774		21774	16488	13686	689331	0.981155	4	3.14138	15760	2	2120000	227472
13764	13764.mo	parent	female	SSC	Nimblegen EZ Exome V2	HiSeq2000	19404774		22680	17075	14445	693333	0.986851	71	3.14008	16393	69	2060000	221797
13764	13764.fa	parent	male	SSC	Nimblegen EZ Exome V2	HiSeq2000	19404774		22260	16690	13959	693638	0.987285	69	3.10388	16010	68	2090000	224126
13763	13763.s1	control	male	SSC	Nimblegen EZ Exome V2	HiSeq2000	23672208		22186	16767	13789	692044	0.985016	3	3.15894	16090	3	2090000	227164
13763	13763.mo	parent	female	SSC	Nimblegen EZ Exome V2	HiSeq2000	23672208		22284	16957	14349	691529	0.984283	62	3.23786	16319	57	2130000	226163
13763	13763.fa	parent	male	SSC	Nimblegen EZ Exome V2	HiSeq2000	23672208		22188	16801	13974	692380	0.985495	70	3.16265	16163	69	2100000	224689
13738	13738.s1	control	male	SSC	Nimblegen EZ Exome V2	HiSeq2000	22372852		21875	16478	13673	692217	0.985263	3	3.24368	15856	1	2100000	221413
13738	13738.mo	parent	female	SSC	Nimblegen EZ Exome V2	HiSeq2000	22372852		22044	16751	14067	692003	0.984958	77	3.20896	16123	70	2100000	220627
13738	13738.fa	parent	male	SSC	Nimblegen EZ Exome V2	HiSeq2000	22372852		22180	16882	14056	692359	0.985465	104	3.23498	16339	103	2120000	222083
13736	13736.s1	control	male	SSC	Nimblegen EZ Exome V2	HiSeq2000	21143072		21999	16684	13815	690059	0.982191	9	3.22666	16065	5	2140000	225640
13736	13736.mo	parent	female	SSC	Nimblegen EZ Exome V2	HiSeq2000	21143072		22404	16866	14101	689969	0.982063	124	3.20623	16188	119	2090000	226175
13736	13736.fa	parent	male	SSC	Nimblegen EZ Exome V2	HiSeq2000	21143072		21975	16656	13892	689958	0.982047	78	3.20112	16045	74	2140000	226211
13732	13732.s1	control	female	SSC	Nimblegen EZ Exome V2	HiSeq2000	28478767		27011	22880	18655	696473	0.99132	10	3.18914	22185	5	1720000	219898
13732	13732.mo	parent	female	SSC	Nimblegen EZ Exome V2	HiSeq2000	28478767		26800	22791	18514	697323	0.99253	225	3.11718	22061	220	1730000	217897
13732	13732.fa	parent	male	SSC	Nimblegen EZ Exome V2	HiSeq2000	28478767		27260	23082	18246	696612	0.991518	222	3.19866	22400	215	1660000	219743
13727	13727.s1	control	female	SSC	Nimblegen EZ Exome V2	HiSeq2000	25068556		22636	17253	14513	693126	0.986557	7	3.09415	16469	4	2060000	224508
13727	13727.mo	parent	female	SSC	Nimblegen EZ Exome V2	HiSeq2000	25068556		22394	17010	14241	692866	0.986186	75	3.21782	16336	73	2090000	222706
13727	13727.fa	parent	male	SSC	Nimblegen EZ Exome V2	HiSeq2000	25068556		22267	16850	14013	692858	0.986175	77	3.13654	16152	75	2090000	225415
13725	13725.s1	control	female	SSC	Nimblegen EZ Exome V2	HiSeq2000	21008539		22026	16612	13829	691028	0.98357	10	3.24091	16031	6	2130000	226335
13725	13725.mo	parent	female	SSC	Nimblegen EZ Exome V2	HiSeq2000	21008539		22104	16774	13928	691489	0.984227	72	3.22846	16181	72	2150000	227077
13725	13725.fa	parent	male	SSC	Nimblegen EZ Exome V2	HiSeq2000	21008539		21672	16353	13366	690656	0.983041	72	3.16263	15816	72	2120000	225042
13723	13723.s1	control	female	SSC	Nimblegen EZ Exome V2	HiSeq2000	20783833		21689	16478	13833	689622	0.981569	12	3.162	15847	2	2170000	227102
13723	13723.mo	parent	female	SSC	Nimblegen EZ Exome V2	HiSeq2000	20783833		22166	16770	14071	691558	0.984325	73	3.17783	16148	70	2140000	225569
13723	13723.fa	parent	male	SSC	Nimblegen EZ Exome V2	HiSeq2000	20783833		21610	16603	13706	690309	0.982547	80	3.15515	15956	77	2170000	225093
13722	13722.s1	control	female	SSC	Nimblegen EZ Exome V2	HiSeq2000	20950240		21703	16497	13798	689692	0.981669	1	3.13076	15851	0	2140000	225158
13722	13722.mo	parent	female	SSC	Nimblegen EZ Exome V2	HiSeq2000	20950240		21951	16843	14164	691479	0.984212	76	3.09154	16230	74	2140000	224511
13722	13722.fa	parent	male	SSC	Nimblegen EZ Exome V2	HiSeq2000	20950240		21708	16388	13537	689012	0.980701	71	3.18309	15719	64	2120000	225031
13718	13718.s1	control	male	SSC	Nimblegen EZ Exome V2	HiSeq2000	24701494		22145	16566	13768	692926	0.986272	7	3.21857	15928	0	2110000	222895
13718	13718.mo	parent	female	SSC	Nimblegen EZ Exome V2	HiSeq2000	24701494		22298	16772	14186	694378	0.988339	70	3.239	16194	65	2130000	221566
13718	13718.fa	parent	male	SSC	Nimblegen EZ Exome V2	HiSeq2000	24701494		22510	16808	14068	693584	0.987208	69	3.17947	16163	60	2080000	222651
13712	13712.s1	control	male	SSC	Nimblegen EZ Exome V2	HiSeq2000	21000846		22332	17146	13710	689720	0.981709	14	3.10943	16482	14	2040000	223856
13712	13712.mo	parent	female	SSC	Nimblegen EZ Exome V2	HiSeq2000	21000846		22318	17112	14024	690876	0.983354	116	3.12681	16485	115	2090000	223901
13712	13712.fa	parent	male	SSC	Nimblegen EZ Exome V2	HiSeq2000	21000846		22338	17358	13649	689946	0.98203	142	3.16195	16691	138	2060000	225613
13710	13710.s1	control	male	SSC	Nimblegen EZ Exome V2	HiSeq2000	22265139		22088	16635	13863	691267	0.983911	6	3.10253	16035	1	2110000	227121
13710	13710.mo	parent	female	SSC	Nimblegen EZ Exome V2	HiSeq2000	22265139		22165	16746	14184	692741	0.986009	84	3.11028	16148	81	2110000	224087
13710	13710.fa	parent	male	SSC	Nimblegen EZ Exome V2	HiSeq2000	22265139		21619	16368	13614	689562	0.981484	67	3.14175	15760	64	2150000	226076
13709	13709.s1	control	female	SSC	Nimblegen EZ Exome V2	HiSeq2000	20921900		26619	22647	18056	689260	0.981054	22	3.254	21997	12	1690000	218912
13709	13709.mo	parent	female	SSC	Nimblegen EZ Exome V2	HiSeq2000	20921900		26370	22361	17692	688243	0.979606	253	3.26976	21702	246	1680000	220095
13709	13709.fa	parent	male	SSC	Nimblegen EZ Exome V2	HiSeq2000	20921900		25949	22014	17292	687506	0.978557	245	3.34863	21413	241	1730000	220857
13705	13705.s1	control	female	SSC	Nimblegen EZ Exome V2	HiSeq2000	23040427		22461	17081	14356	692045	0.985018	4	3.11918	16409	4	2090000	224436
13705	13705.mo	parent	female	SSC	Nimblegen EZ Exome V2	HiSeq2000	23040427		21916	16596	13766	689082	0.980801	89	3.27278	15962	87	2120000	227483
13705	13705.fa	parent	male	SSC	Nimblegen EZ Exome V2	HiSeq2000	23040427		22024	16718	13869	692138	0.98515	60	3.07421	16087	57	2130000	222228
13702	13702.s1	control	male	SSC	Nimblegen EZ Exome V2	HiSeq2000	21718904		21853	16601	13751	689695	0.981673	5	3.17474	16038	2	2150000	223895
13702	13702.mo	parent	female	SSC	Nimblegen EZ Exome V2	HiSeq2000	21718904		21774	16529	13631	689233	0.981015	82	3.1649	15970	80	2140000	223115
13702	13702.fa	parent	male	SSC	Nimblegen EZ Exome V2	HiSeq2000	21718904		22091	16757	14045	688591	0.980102	103	3.22972	16075	99	2120000	226551
13694	13694.s1	control	female	SSC	Nimblegen EZ Exome V2	HiSeq2000	23027972		24457	19849	16982	689852	0.981896	10	3.30659	19171	8	1940000	219726
13694	13694.mo	parent	female	SSC	Nimblegen EZ Exome V2	HiSeq2000	23027972		22509	17171	14418	690609	0.982974	109	3.26134	16485	101	2090000	223287
13694	13694.fa	parent	male	SSC	Nimblegen EZ Exome V2	HiSeq2000	23027972		25695	21790	17667	689159	0.98091	187	3.27245	21086	180	1800000	220954
13692	13692.s1	control	male	SSC	Nimblegen EZ Exome V2	HiSeq2000	22715431		21634	16206	13438	689849	0.981892	5	3.15197	15693	5	2140000	220429
13692	13692.mo	parent	female	SSC	Nimblegen EZ Exome V2	HiSeq2000	22715431		21999	16635	13955	690957	0.983469	90	3.2092	15985	87	2120000	223077
13692	13692.fa	parent	male	SSC	Nimblegen EZ Exome V2	HiSeq2000	22715431		21841	16479	13586	688547	0.980039	86	3.15687	15871	86	2130000	223856
13687	13687.s1	control	female	SSC	Nimblegen EZ Exome V2	HiSeq2000	23881617		22030	16725	13899	691754	0.984604	9	3.26329	16066	5	2110000	223337
13687	13687.mo	parent	female	SSC	Nimblegen EZ Exome V2	HiSeq2000	23881617		21791	16426	13540	690162	0.982338	68	3.25444	15821	64	2120000	225696
13687	13687.fa	parent	male	SSC	Nimblegen EZ Exome V2	HiSeq2000	23881617		22315	16823	14048	691594	0.984376	57	3.13272	16114	53	2060000	222532
13681	13681.s1	control	female	SSC	Nimblegen EZ Exome V2	HiSeq2000	24520735		22601	17065	14580	691848	0.984737	4	3.20946	16439	2	2070000	223279
13681	13681.mo	parent	female	SSC	Nimblegen EZ Exome V2	HiSeq2000	24520735		22460	16808	14118	690848	0.983314	75	3.23412	16216	71	2070000	222427
13681	13681.fa	parent	male	SSC	Nimblegen EZ Exome V2	HiSeq2000	24520735		22434	16975	14076	693846	0.987581	126	3.1988	16337	118	2060000	223730
13673	13673.s1	control	male	SSC	Nimblegen EZ Exome V2	HiSeq2000	22001708		22204	17007	14125	687783	0.978952	8	3.2602	16270	7	2090000	225302
13673	13673.mo	parent	female	SSC	Nimblegen EZ Exome V2	HiSeq2000	22001708		22163	16957	14373	688189	0.979529	84	3.27391	16223	80	2110000	224445
13673	13673.fa	parent	male	SSC	Nimblegen EZ Exome V2	HiSeq2000	22001708		21972	16698	13834	687283	0.97824	73	3.26723	15945	72	2090000	224242
13671	13671.s1	control	male	SSC	Nimblegen EZ Exome V2	HiSeq2000	18561548		21269	15965	13047	686271	0.976799	3	3.18202	15405	1	2160000	229855
13671	13671.mo	parent	female	SSC	Nimblegen EZ Exome V2	HiSeq2000	18561548		21010	15801	13000	683717	0.973164	76	3.24816	15214	70	2190000	229647
13671	13671.fa	parent	male	SSC	Nimblegen EZ Exome V2	HiSeq2000	18561548		21716	16325	13666	687540	0.978606	89	3.24034	15743	87	2140000	228064
13670	13670.s1	control	male	SSC	Nimblegen EZ Exome V2	HiSeq2000	24384224		22296	16816	13859	688346	0.979753	6	3.13413	15954	5	2040000	222573
13670	13670.mo	parent	female	SSC	Nimblegen EZ Exome V2	HiSeq2000	24384224		22131	16824	14256	689100	0.980826	82	3.14535	16056	79	2100000	223753
13670	13670.fa	parent	male	SSC	Nimblegen EZ Exome V2	HiSeq2000	24384224		22200	16741	13965	688008	0.979272	74	3.10619	15907	67	2060000	222765
13666	13666.s1	control	male	SSC	Nimblegen EZ Exome V2	HiSeq2000	19141783		21140	16320	13177	684085	0.973688	5	3.17978	15798	2	2140000	225859
13666	13666.mo	parent	female	SSC	Nimblegen EZ Exome V2	HiSeq2000	19141783		21916	16954	13936	686284	0.976818	112	3.28495	16374	108	2080000	223813
13666	13666.fa	parent	male	SSC	Nimblegen EZ Exome V2	HiSeq2000	19141783		22012	16924	13924	686767	0.977505	111	3.16403	16319	107	2110000	229252
13654	13654.s1	control	male	SSC	Nimblegen EZ Exome V2	HiSeq2000	22154235		21013	15755	12867	679474	0.967125	4	3.18274	15092	2	2150000	227748
13654	13654.mo	parent	female	SSC	Nimblegen EZ Exome V2	HiSeq2000	22154235		21309	16066	13370	678889	0.966292	91	3.23506	15471	90	2170000	229225
13654	13654.fa	parent	male	SSC	Nimblegen EZ Exome V2	HiSeq2000	22154235		20739	15481	12809	678151	0.965242	53	3.16951	14866	51	2200000	231445
13649	13649.s1	control	female	SSC	Nimblegen EZ Exome V2	HiSeq2000	19788433		21074	15858	13070	681550	0.97008	3	3.26697	15324	3	2160000	227280
13649	13649.mo	parent	female	SSC	Nimblegen EZ Exome V2	HiSeq2000	19788433		21865	16387	13779	689500	0.981395	78	3.22385	15831	78	2120000	222833
13649	13649.fa	parent	male	SSC	Nimblegen EZ Exome V2	HiSeq2000	19788433		21835	16547	13716	687466	0.9785	100	3.22462	15892	96	2130000	224787
13647	13647.s1	control	male	SSC	Nimblegen EZ Exome V2	HiSeq2000	19871351		22097	16752	13919	685427	0.975598	11	3.19963	16153	8	2090000	227407
13647	13647.mo	parent	female	SSC	Nimblegen EZ Exome V2	HiSeq2000	19871351		21298	15869	13134	683061	0.972231	76	3.237	15300	74	2150000	226243
13647	13647.fa	parent	male	SSC	Nimblegen EZ Exome V2	HiSeq2000	19871351		22280	16965	13778	686757	0.977491	119	3.23396	16305	117	2060000	225805
13645	13645.s1	control	male	SSC	Nimblegen EZ Exome V2	HiSeq2000	24939926		21951	16621	13815	689000	0.980684	5	3.12107	15855	4	2100000	223824
13645	13645.mo	parent	female	SSC	Nimblegen EZ Exome V2	HiSeq2000	24939926		22432	17044	14419	690743	0.983165	78	3.09091	16193	78	2080000	223067
13645	13645.fa	parent	male	SSC	Nimblegen EZ Exome V2	HiSeq2000	24939926		22176	16798	13999	689269	0.981067	81	3.10369	15966	79	2100000	225913
13644	13644.s1	control	female	SSC	Nimblegen EZ Exome V2	HiSeq2000	22702324		22158	16976	14159	685279	0.975388	1	3.19843	16216	0	2100000	226777
13644	13644.mo	parent	female	SSC	Nimblegen EZ Exome V2	HiSeq2000	22702324		22045	16859	14047	685832	0.976175	77	3.15061	16048	72	2110000	225714
13644	13644.fa	parent	male	SSC	Nimblegen EZ Exome V2	HiSeq2000	22702324		22197	16944	14308	687062	0.977925	77	3.18481	16166	74	2100000	227945
13642	13642.s1	control	female	SSC	Nimblegen EZ Exome V2	HiSeq2000	25180873		22452	17172	14214	689741	0.981739	3	3.05153	16302	3	2080000	223112
13642	13642.mo	parent	female	SSC	Nimblegen EZ Exome V2	HiSeq2000	25180873		22992	17563	14935	690635	0.983011	91	3.14563	16678	90	2070000	224482
13642	13642.fa	parent	male	SSC	Nimblegen EZ Exome V2	HiSeq2000	25180873		22800	17355	14463	691440	0.984157	82	3.05975	16430	77	2040000	224691
13639	13639.s1	control	female	SSC	Nimblegen EZ Exome V2	HiSeq2000	20246638		25326	21440	16989	682901	0.972003	7	3.38861	20796	5	1750000	223970
13639	13639.mo	parent	female	SSC	Nimblegen EZ Exome V2	HiSeq2000	20246638		26536	22705	17983	688594	0.980106	230	3.26121	21991	222	1680000	220634
13639	13639.fa	parent	male	SSC	Nimblegen EZ Exome V2	HiSeq2000	20246638		26371	22250	17864	690774	0.983209	202	3.26471	21528	198	1740000	222395
13637	13637.s1	control	female	SSC	Nimblegen EZ Exome V2	HiSeq2000	21689757		22105	17124	14318	686042	0.976474	5	3.14246	16388	4	2130000	228220
13637	13637.mo	parent	female	SSC	Nimblegen EZ Exome V2	HiSeq2000	21689757		22532	17504	14832	686410	0.976997	136	3.1301	16806	131	2080000	227767
13637	13637.fa	parent	male	SSC	Nimblegen EZ Exome V2	HiSeq2000	21689757		22202	16833	13966	687480	0.97852	70	3.15501	15997	68	2080000	224362
13636	13636.s1	control	male	SSC	Nimblegen EZ Exome V2	HiSeq2000	22388795		21713	16427	13636	686463	0.977073	14	3.18257	15858	7	2100000	223563
13636	13636.mo	parent	female	SSC	Nimblegen EZ Exome V2	HiSeq2000	22388795		22580	17265	14473	689813	0.981841	146	3.21802	16633	133	2080000	224162
13636	13636.fa	parent	male	SSC	Nimblegen EZ Exome V2	HiSeq2000	22388795		21752	16514	13934	688193	0.979535	74	3.19737	15901	68	2140000	224409
13634	13634.s1	control	female	SSC	Nimblegen EZ Exome V2	HiSeq2000	25188282		22288	16936	14377	686883	0.977671	3	3.22724	16179	2	2060000	224210
13634	13634.mo	parent	female	SSC	Nimblegen EZ Exome V2	HiSeq2000	25188282		22610	17407	14759	688485	0.979951	92	3.14811	16581	89	2040000	222540
13634	13634.fa	parent	male	SSC	Nimblegen EZ Exome V2	HiSeq2000	25188282		22165	16684	13926	688483	0.979948	91	3.13359	15966	88	2070000	222345
13632	13632.s1	control	female	SSC	Nimblegen EZ Exome V2	HiSeq2000	23770539		22094	16663	14051	689521	0.981425	6	3.18689	15977	4	2110000	224288
13632	13632.mo	parent	female	SSC	Nimblegen EZ Exome V2	HiSeq2000	23770539		22160	16678	13929	691713	0.984545	73	3.19729	15963	71	2080000	224232
13632	13632.fa	parent	male	SSC	Nimblegen EZ Exome V2	HiSeq2000	23770539		21491	16151	13333	688323	0.97972	65	3.27565	15515	62	2140000	224928
13631	13631.s1	control	male	SSC	Nimblegen EZ Exome V2	HiSeq2000	19381829		21083	16376	12219	683936	0.973476	8	3.16519	15697	6	2080000	230197
13631	13631.mo	parent	female	SSC	Nimblegen EZ Exome V2	HiSeq2000	19381829		21725	16910	12909	685869	0.976227	154	3.17811	16192	154	2050000	228199
13631	13631.fa	parent	male	SSC	Nimblegen EZ Exome V2	HiSeq2000	19381829		20952	16068	12048	684551	0.974351	157	3.12267	15347	148	2100000	228360
13630	13630.s1	control	female	SSC	Nimblegen EZ Exome V2	HiSeq2000	23995098		22360	16973	14464	688346	0.979753	5	3.24236	16343	2	2090000	223095
13630	13630.mo	parent	female	SSC	Nimblegen EZ Exome V2	HiSeq2000	23995098		22138	16739	13969	689761	0.981767	81	3.25261	16109	77	2090000	225100
13630	13630.fa	parent	male	SSC	Nimblegen EZ Exome V2	HiSeq2000	23995098		22190	16801	13814	690252	0.982466	45	3.24135	16222	42	2100000	222884
13628	13628.s1	control	male	SSC	Nimblegen EZ Exome V2	HiSeq2000	25288287		22293	16787	13984	688360	0.979773	9	3.15153	15915	7	2060000	225414
13628	13628.mo	parent	female	SSC	Nimblegen EZ Exome V2	HiSeq2000	25288287		22627	17306	14599	689660	0.981623	81	3.07782	16423	81	2060000	224095
13628	13628.fa	parent	male	SSC	Nimblegen EZ Exome V2	HiSeq2000	25288287		22352	16753	13953	690417	0.982701	70	3.11655	15949	69	2050000	222531
13627	13627.s1	control	female	SSC	Nimblegen EZ Exome V2	HiSeq2000	22523687		22149	16695	14121	690462	0.982765	7	3.17372	16038	6	2090000	222564
13627	13627.mo	parent	female	SSC	Nimblegen EZ Exome V2	HiSeq2000	22523687		22037	16644	14026	690192	0.98238	77	3.15322	15974	71	2110000	226138
13627	13627.fa	parent	male	SSC	Nimblegen EZ Exome V2	HiSeq2000	22523687		21925	16360	13334	690668	0.983058	74	3.20634	15750	73	2080000	223478
13620	13620.s1	control	female	SSC	Nimblegen EZ Exome V2	HiSeq2000	23551445		22021	16846	14034	688974	0.980647	18	3.24109	16260	2	2110000	224912
13620	13620.mo	parent	female	SSC	Nimblegen EZ Exome V2	HiSeq2000	23551445		21989	16542	13916	692627	0.985846	93	3.23067	15980	82	2110000	223099
13620	13620.fa	parent	male	SSC	Nimblegen EZ Exome V2	HiSeq2000	23551445		22667	17513	14681	692479	0.985636	116	3.23995	16996	100	2100000	224728
13619	13619.s1	control	female	SSC	Nimblegen EZ Exome V2	HiSeq2000	23334759		25725	21692	17896	690689	0.983088	7	3.1913	20993	5	1770000	221071
13619	13619.mo	parent	female	SSC	Nimblegen EZ Exome V2	HiSeq2000	23334759		26596	22401	18433	690993	0.983521	214	3.19515	21562	207	1720000	221570
13619	13619.fa	parent	male	SSC	Nimblegen EZ Exome V2	HiSeq2000	23334759		25622	21625	17773	690753	0.983179	188	3.24303	20866	185	1820000	223288
13617	13617.s1	control	male	SSC	Nimblegen EZ Exome V2	HiSeq2000	23461569		21597	16280	13447	690716	0.983126	5	3.15453	15660	4	2150000	225109
13617	13617.mo	parent	female	SSC	Nimblegen EZ Exome V2	HiSeq2000	23461569		22180	16742	14095	690542	0.982879	72	3.19857	16054	69	2110000	226917
13617	13617.fa	parent	male	SSC	Nimblegen EZ Exome V2	HiSeq2000	23461569		21966	16525	13949	690115	0.982271	72	3.19319	15855	67	2140000	226405
13616	13616.s2	control	male	SSC	Nimblegen EZ Exome V2	HiSeq2000	23223590		21814	16535	13695	690975	0.983495	15	3.23964	15983	2	2130000	221796
13616	13616.mo	parent	female	SSC	Nimblegen EZ Exome V2	HiSeq2000	23223590		21969	16609	13660	690527	0.982857	84	3.1954	16089	75	2120000	223276
13616	13616.fa	parent	male	SSC	Nimblegen EZ Exome V2	HiSeq2000	23223590		22209	16821	13980	692532	0.985711	97	3.1933	16210	84	2080000	223902
13612	13612.s1	control	female	SSC	Nimblegen EZ Exome V2	HiSeq2000	22036942		26374	22391	18073	684145	0.973773	14	3.20569	21580	7	1710000	223950
13612	13612.mo	parent	female	SSC	Nimblegen EZ Exome V2	HiSeq2000	22036942		26465	22328	18136	685309	0.97543	244	3.17105	21438	233	1720000	224243
13612	13612.fa	parent	male	SSC	Nimblegen EZ Exome V2	HiSeq2000	22036942		26122	22212	17572	684945	0.974912	242	3.24688	21407	237	1720000	223260
13611	13611.s1	control	male	SSC	Nimblegen EZ Exome V2	HiSeq2000	23618659		22679	17423	14609	690118	0.982275	2	3.20504	16750	2	2050000	224895
13611	13611.mo	parent	female	SSC	Nimblegen EZ Exome V2	HiSeq2000	23618659		22109	16798	14088	690935	0.983438	123	3.12659	16131	118	2090000	225747
13611	13611.fa	parent	male	SSC	Nimblegen EZ Exome V2	HiSeq2000	23618659		22909	17748	14909	690487	0.9828	108	3.25076	17031	104	2050000	224949
13604	13604.s1	control	female	SSC	Nimblegen EZ Exome V2	HiSeq2000	23427061		22588	17075	14423	689150	0.980897	6	3.04757	16255	3	2090000	228569
13604	13604.mo	parent	female	SSC	Nimblegen EZ Exome V2	HiSeq2000	23427061		22522	17079	14317	689431	0.981297	75	3.04416	16248	69	2050000	226467
13604	13604.fa	parent	male	SSC	Nimblegen EZ Exome V2	HiSeq2000	23427061		22077	16725	13810	689439	0.981309	86	3.07678	15910	84	2110000	226345
13602	13602.s1	control	male	SSC	Nimblegen EZ Exome V2	HiSeq2000	22246674		25391	21045	17884	691018	0.983556	13	3.18089	20315	8	1860000	220467
13602	13602.mo	parent	female	SSC	Nimblegen EZ Exome V2	HiSeq2000	22246674		22648	17559	14170	691293	0.983948	146	3.08941	16864	140	2030000	223311
13602	13602.fa	parent	male	SSC	Nimblegen EZ Exome V2	HiSeq2000	22246674		26234	22408	17726	689441	0.981311	218	3.28187	21636	208	1700000	223681
13601	13601.s1	control	male	SSC	Nimblegen EZ Exome V2	HiSeq2000	29039052		22687	17820	13609	694831	0.988983	6	2.96948	17016	3	1980000	221631
13601	13601.mo	parent	female	SSC	Nimblegen EZ Exome V2	HiSeq2000	29039052		22537	17664	13386	694698	0.988794	243	2.9805	16839	236	1990000	220604
13601	13601.fa	parent	male	SSC	Nimblegen EZ Exome V2	HiSeq2000	29039052		22528	17701	13449	694189	0.98807	218	3.07446	16941	213	2000000	222064
13600	13600.s1	control	female	SSC	Nimblegen EZ Exome V2	HiSeq2000	22791054		22453	16880	14300	690285	0.982513	7	3.10625	16135	5	2090000	227655
13600	13600.mo	parent	female	SSC	Nimblegen EZ Exome V2	HiSeq2000	22791054		22498	16884	14203	690098	0.982247	87	3.09538	16068	86	2070000	226965
13600	13600.fa	parent	male	SSC	Nimblegen EZ Exome V2	HiSeq2000	22791054		22142	16726	13979	690227	0.98243	56	3.09492	15987	55	2100000	227326
13589	13589.s1	control	male	SSC	Nimblegen EZ Exome V2	HiSeq2000	29151114		23962	18799	15614	696120	0.990818	10	2.69807	17241	4	1920000	218154
13589	13589.mo	parent	female	SSC	Nimblegen EZ Exome V2	HiSeq2000	29151114		24480	19289	16706	696442	0.991276	153	2.70827	17758	147	1940000	219079
13589	13589.fa	parent	male	SSC	Nimblegen EZ Exome V2	HiSeq2000	29151114		23606	18366	14393	695930	0.990548	268	2.67482	16753	253	1880000	221752
13587	13587.s1	control	male	SSC	Nimblegen EZ Exome V2	HiSeq2000	21004804		21847	16549	13664	685286	0.975398	6	3.22087	15839	5	2110000	226393
13587	13587.mo	parent	female	SSC	Nimblegen EZ Exome V2	HiSeq2000	21004804		21758	16495	13864	685131	0.975177	67	3.1224	15749	61	2120000	225726
13587	13587.fa	parent	male	SSC	Nimblegen EZ Exome V2	HiSeq2000	21004804		21833	16617	13629	685913	0.97629	108	3.22682	15977	104	2130000	229419
13586	13586.s1	control	female	SSC	Nimblegen EZ Exome V2	HiSeq2000	23313619		22046	17022	14642	689390	0.981239	4	3.07372	16252	2	2140000	221547
13586	13586.mo	parent	female	SSC	Nimblegen EZ Exome V2	HiSeq2000	23313619		22075	16793	14100	688777	0.980366	111	3.13387	15943	99	2080000	223627
13586	13586.fa	parent	male	SSC	Nimblegen EZ Exome V2	HiSeq2000	23313619		22211	16744	13969	688829	0.98044	114	3.10659	15926	111	2070000	225078
13585	13585.s1	control	female	SSC	Nimblegen EZ Exome V2	HiSeq2000	21907074		21941	16553	13787	688353	0.979763	4	3.15327	15838	3	2090000	225695
13585	13585.mo	parent	female	SSC	Nimblegen EZ Exome V2	HiSeq2000	21907074		22265	16841	14124	687368	0.978361	96	3.10616	16053	87	2070000	229357
13585	13585.fa	parent	male	SSC	Nimblegen EZ Exome V2	HiSeq2000	21907074		21555	16132	13292	689122	0.980857	68	3.16967	15448	63	2140000	224203
13584	13584.s1	control	female	SSC	Nimblegen EZ Exome V2	HiSeq2000	23791034		21914	16503	13862	689360	0.981196	8	3.02215	15667	6	2100000	225136
13584	13584.mo	parent	female	SSC	Nimblegen EZ Exome V2	HiSeq2000	23791034		22327	16921	14397	688598	0.980112	82	3.10877	16027	79	2080000	224533
13584	13584.fa	parent	male	SSC	Nimblegen EZ Exome V2	HiSeq2000	23791034		21525	16273	13447	688706	0.980265	72	3.09944	15471	70	2120000	221959
13583	13583.s1	control	female	SSC	Nimblegen EZ Exome V2	HiSeq2000	20312037		21307	16184	13357	682425	0.971325	6	3.22467	15530	4	2160000	228753
13583	13583.mo	parent	female	SSC	Nimblegen EZ Exome V2	HiSeq2000	20312037		21686	16398	13573	685185	0.975254	76	3.18819	15675	71	2140000	226462
13583	13583.fa	parent	male	SSC	Nimblegen EZ Exome V2	HiSeq2000	20312037		21612	16363	13350	686404	0.976989	101	3.21067	15670	98	2100000	225761
13582	13582.s1	control	female	SSC	Nimblegen EZ Exome V2	HiSeq2000	22048713		22506	17514	14207	688467	0.979925	9	3.05307	16727	5	2030000	222683
13582	13582.mo	parent	female	SSC	Nimblegen EZ Exome V2	HiSeq2000	22048713		22150	17140	13659	688314	0.979707	125	3.14209	16390	121	2050000	225486
13582	13582.fa	parent	male	SSC	Nimblegen EZ Exome V2	HiSeq2000	22048713		22333	17298	13837	687805	0.978983	137	3.06124	16503	133	2050000	225130
13581	13581.s1	control	female	SSC	Nimblegen EZ Exome V2	HiSeq2000	19360703		22473	17581	14432	687059	0.977921	19	3.26486	17050	11	2070000	225936
13581	13581.mo	parent	female	SSC	Nimblegen EZ Exome V2	HiSeq2000	19360703		22486	17515	14702	689486	0.981376	113	3.28829	16918	94	2080000	226555
13581	13581.fa	parent	male	SSC	Nimblegen EZ Exome V2	HiSeq2000	19360703		22486	17640	14175	690098	0.982247	154	3.24032	17109	150	2060000	224292
13580	13580.s1	control	female	SSC	Nimblegen EZ Exome V2	HiSeq2000	20152774		22166	17120	14261	684364	0.974085	74	3.24073	16359	15	2090000	223646
13580	13580.mo	parent	female	SSC	Nimblegen EZ Exome V2	HiSeq2000	20152774		21605	16513	13557	683809	0.973295	89	3.25653	15863	46	2110000	225629
13580	13580.fa	parent	male	SSC	Nimblegen EZ Exome V2	HiSeq2000	20152774		22040	16761	13670	684024	0.973601	215	3.22789	16033	148	2090000	227110
13579	13579.s1	control	male	SSC	Nimblegen EZ Exome V2	HiSeq2000	23736531		22456	17019	14356	688294	0.979679	50	3.02377	16124	9	2080000	224190
13579	13579.mo	parent	female	SSC	Nimblegen EZ Exome V2	HiSeq2000	23736531		22517	17158	14446	687408	0.978418	100	3.12449	16281	52	2080000	225897
13579	13579.fa	parent	male	SSC	Nimblegen EZ Exome V2	HiSeq2000	23736531		22425	17028	14464	687888	0.979101	153	3.11828	16100	88	2100000	225108
13578	13578.s1	control	female	SSC	Nimblegen EZ Exome V2	HiSeq2000	21586720		22035	16627	13978	688412	0.979847	11	3.17734	15955	6	2100000	222265
13578	13578.mo	parent	female	SSC	Nimblegen EZ Exome V2	HiSeq2000	21586720		21811	16346	13651	686656	0.977347	69	3.16121	15633	68	2080000	224039
13578	13578.fa	parent	male	SSC	Nimblegen EZ Exome V2	HiSeq2000	21586720		21916	16680	13746	687465	0.978499	65	3.09051	15887	64	2130000	226310
13577	13577.s1	control	female	SSC	Nimblegen EZ Exome V2	HiSeq2000	23414320		22488	17072	14117	687375	0.978371	41	3.06048	16146	5	2050000	225850
13577	13577.mo	parent	female	SSC	Nimblegen EZ Exome V2	HiSeq2000	23414320		22646	17138	14323	689495	0.981388	98	2.96499	16214	70	2050000	224757
13577	13577.fa	parent	male	SSC	Nimblegen EZ Exome V2	HiSeq2000	23414320		22376	17108	14022	687601	0.978693	97	3.07356	16207	63	2080000	226835
13576	13576.s1	control	female	SSC	Nimblegen EZ Exome V2	HiSeq2000	25902539		22118	17022	14166	688733	0.980304	6	3.19844	16407	6	2120000	225150
13576	13576.mo	parent	female	SSC	Nimblegen EZ Exome V2	HiSeq2000	25902539		22369	17127	14459	691232	0.983861	113	3.2157	16471	111	2090000	222500
13576	13576.fa	parent	male	SSC	Nimblegen EZ Exome V2	HiSeq2000	25902539		22306	17093	14220	689674	0.981643	125	3.2186	16360	121	2110000	227103
13575	13575.s1	control	male	SSC	Nimblegen EZ Exome V2	HiSeq2000	26038916		22828	17111	14276	695122	0.989398	9	3.17982	16403	8	2010000	218313
13575	13575.mo	parent	female	SSC	Nimblegen EZ Exome V2	HiSeq2000	26038916		22698	17183	14466	694399	0.988368	90	3.1869	16441	86	2070000	222242
13575	13575.fa	parent	male	SSC	Nimblegen EZ Exome V2	HiSeq2000	26038916		22905	17381	14670	695188	0.989491	130	3.16675	16659	128	2060000	223735
13568	13568.s1	control	female	SSC	Nimblegen EZ Exome V2	HiSeq2000	21287905		22055	16797	13953	695114	0.989386	35	3.18763	16083	12	2130000	224817
13568	13568.mo	parent	female	SSC	Nimblegen EZ Exome V2	HiSeq2000	21287905		21545	16342	13396	689457	0.981334	73	3.14955	15740	71	2120000	225877
13568	13568.fa	parent	male	SSC	Nimblegen EZ Exome V2	HiSeq2000	21287905		22256	17029	14121	695792	0.990351	116	3.15185	16328	86	2110000	222973
13567	13567.s1	control	male	SSC	Nimblegen EZ Exome V2	HiSeq2000	24468292		21953	16566	13954	685173	0.975237	7	3.14739	15875	4	2110000	226862
13567	13567.mo	parent	female	SSC	Nimblegen EZ Exome V2	HiSeq2000	24468292		21846	16327	13659	686046	0.976479	70	3.23457	15651	68	2100000	225549
13567	13567.fa	parent	male	SSC	Nimblegen EZ Exome V2	HiSeq2000	24468292		21943	16632	13896	688310	0.979702	77	3.19701	16026	76	2130000	225808
13565	13565.s1	control	female	SSC	Nimblegen EZ Exome V2	HiSeq2000	19688622		21976	16507	13814	688803	0.980403	3	3.19377	15899	3	2090000	227758
13565	13565.mo	parent	female	SSC	Nimblegen EZ Exome V2	HiSeq2000	19688622		21845	16361	13658	690595	0.982954	65	3.21286	15716	63	2110000	229487
13565	13565.fa	parent	male	SSC	Nimblegen EZ Exome V2	HiSeq2000	19688622		22302	16866	13835	690139	0.982305	78	3.15222	16175	74	2060000	226496
13564	13564.s1	control	male	SSC	Nimblegen EZ Exome V2	HiSeq2000	21705354		23066	17370	14642	697201	0.992357	31	3.06645	16474	12	2010000	218688
13564	13564.mo	parent	female	SSC	Nimblegen EZ Exome V2	HiSeq2000	21705354		21982	16589	13884	690121	0.982279	127	3.11541	15709	80	2090000	226625
13564	13564.fa	parent	male	SSC	Nimblegen EZ Exome V2	HiSeq2000	21705354		22151	16836	13891	691067	0.983626	97	3.061	16021	67	2080000	226094
13562	13562.s1	control	female	SSC	Nimblegen EZ Exome V2	HiSeq2000	24740226		22376	17431	14814	681202	0.969585	7	3.26631	16687	5	2110000	225658
13562	13562.mo	parent	female	SSC	Nimblegen EZ Exome V2	HiSeq2000	24740226		22165	17341	13339	687229	0.978163	208	3.13739	16567	198	2050000	226301
13562	13562.fa	parent	male	SSC	Nimblegen EZ Exome V2	HiSeq2000	24740226		21708	16429	13564	690547	0.982886	85	3.17385	15737	83	2120000	222430
13561	13561.s1	control	male	SSC	Nimblegen EZ Exome V2	HiSeq2000	25786812		22148	16801	13946	691583	0.98436	2	3.0974	16028	2	2070000	222426
13561	13561.mo	parent	female	SSC	Nimblegen EZ Exome V2	HiSeq2000	25786812		22945	17230	14489	696184	0.990909	78	3.05417	16388	77	2030000	221237
13561	13561.fa	parent	male	SSC	Nimblegen EZ Exome V2	HiSeq2000	25786812		22347	16842	14141	693151	0.986592	76	3.12642	16109	74	2100000	222249
13556	13556.s1	control	female	SSC	Nimblegen EZ Exome V2	HiSeq2000	23862452		21846	16492	13665	689023	0.980717	6	3.20834	15929	2	2090000	223210
13556	13556.mo	parent	female	SSC	Nimblegen EZ Exome V2	HiSeq2000	23862452		21493	16149	13441	688946	0.980607	83	3.18043	15652	74	2130000	225186
13556	13556.fa	parent	male	SSC	Nimblegen EZ Exome V2	HiSeq2000	23862452		21902	16559	13652	689930	0.982008	63	3.28724	16017	58	2110000	224334
13555	13555.s1	control	female	SSC	Nimblegen EZ Exome V2	HiSeq2000	18076599		24189	19778	16861	685937	0.976324	15	3.26815	19116	8	1920000	223313
13555	13555.mo	parent	female	SSC	Nimblegen EZ Exome V2	HiSeq2000	18076599		25509	21737	17446	681268	0.969679	216	3.28175	21012	204	1770000	226134
13555	13555.fa	parent	male	SSC	Nimblegen EZ Exome V2	HiSeq2000	18076599		20795	15858	12910	679974	0.967837	80	3.20759	15316	67	2200000	231543
13552	13552.s1	control	male	SSC	Nimblegen EZ Exome V2	HiSeq2000	24171281		22287	16782	14053	695337	0.989704	2	3.20397	16011	2	2070000	221731
13552	13552.mo	parent	female	SSC	Nimblegen EZ Exome V2	HiSeq2000	24171281		22795	17186	14563	696911	0.991944	113	3.09466	16358	111	2050000	221835
13552	13552.fa	parent	male	SSC	Nimblegen EZ Exome V2	HiSeq2000	24171281		22165	16784	13913	693163	0.986609	81	3.22796	16023	81	2110000	224615
13551	13551.s1	control	female	SSC	Nimblegen EZ Exome V2	HiSeq2000	20404001		21342	16254	13465	683521	0.972885	4	3.1892	15665	3	2180000	229774
13551	13551.mo	parent	female	SSC	Nimblegen EZ Exome V2	HiSeq2000	20404001		21842	16771	14005	686454	0.97706	77	3.19673	16107	73	2190000	228909
13551	13551.fa	parent	male	SSC	Nimblegen EZ Exome V2	HiSeq2000	20404001		21747	16329	13244	687443	0.978468	69	3.14719	15651	67	2110000	227496
13548	13548.s1	control	male	SSC	Nimblegen EZ Exome V2	HiSeq2000	23826376	failed_joint_calling
13548	13548.mo	parent	female	SSC	Nimblegen EZ Exome V2	HiSeq2000	23826376	failed_joint_calling
13548	13548.fa	parent	male	SSC	Nimblegen EZ Exome V2	HiSeq2000	23826376	failed_joint_calling
13547	13547.s1	control	female	SSC	Nimblegen EZ Exome V2	HiSeq2000	22585508		21921	16546	13932	687482	0.978523	2	3.21354	15906	2	2120000	226861
13547	13547.mo	parent	female	SSC	Nimblegen EZ Exome V2	HiSeq2000	22585508		22118	16729	14034	689969	0.982063	77	3.20111	16063	72	2100000	223684
13547	13547.fa	parent	male	SSC	Nimblegen EZ Exome V2	HiSeq2000	22585508		21701	16452	13674	686754	0.977487	69	3.15569	15740	63	2090000	226529
13546	13546.s1	control	female	SSC	Nimblegen EZ Exome V2	HiSeq2000	26743512		22559	17035	14375	691663	0.984474	5	3.12212	16309	3	2070000	223158
13546	13546.mo	parent	female	SSC	Nimblegen EZ Exome V2	HiSeq2000	26743512		22511	17129	14348	692596	0.985802	76	3.21106	16363	75	2070000	222222
13546	13546.fa	parent	male	SSC	Nimblegen EZ Exome V2	HiSeq2000	26743512		22528	17192	14581	691779	0.984639	84	3.02252	16445	81	2110000	220976
13544	13544.s1	control	female	SSC	Nimblegen EZ Exome V2	HiSeq2000	18766230		22042	16825	13973	687001	0.977839	11	3.25093	16155	9	2090000	226180
13544	13544.mo	parent	female	SSC	Nimblegen EZ Exome V2	HiSeq2000	18766230		21452	16304	13698	684333	0.974041	77	3.22219	15650	73	2160000	226426
13544	13544.fa	parent	male	SSC	Nimblegen EZ Exome V2	HiSeq2000	18766230		21708	16644	13703	683425	0.972749	77	3.20059	15997	75	2140000	228636
13543	13543.s1	control	female	SSC	Nimblegen EZ Exome V2	HiSeq2000	23979502		22100	16890	14115	690020	0.982136	5	3.27516	16353	0	2120000	227936
13543	13543.mo	parent	female	SSC	Nimblegen EZ Exome V2	HiSeq2000	23979502		22534	17133	14438	691984	0.984931	85	3.18243	16564	77	2060000	224449
13543	13543.fa	parent	male	SSC	Nimblegen EZ Exome V2	HiSeq2000	23979502		21973	16652	13781	690710	0.983118	82	3.2991	16155	74	2150000	224792
13542	13542.s1	control	male	SSC	Nimblegen EZ Exome V2	HiSeq2000	25625476		22247	16811	13978	689939	0.98202	3	3.07324	16094	1	2090000	224062
13542	13542.mo	parent	female	SSC	Nimblegen EZ Exome V2	HiSeq2000	25625476		22397	17027	14388	690055	0.982185	72	3.14536	16260	70	2100000	224219
13542	13542.fa	parent	male	SSC	Nimblegen EZ Exome V2	HiSeq2000	25625476		22209	16703	13987	690899	0.983387	69	3.06454	16034	68	2100000	223024
13540	13540.s1	control	male	SSC	Nimblegen EZ Exome V2	HiSeq2000	24047635		22495	17094	14290	687370	0.978364	11	3.20529	16379	6	2060000	229106
13540	13540.mo	parent	female	SSC	Nimblegen EZ Exome V2	HiSeq2000	24047635		22131	16890	14006	688015	0.979282	149	3.21102	16251	147	2100000	224159
13540	13540.fa	parent	male	SSC	Nimblegen EZ Exome V2	HiSeq2000	24047635		22363	16973	13920	688760	0.980342	139	3.20587	16274	135	2050000	226429
13539	13539.s2	control	female	SSC	Nimblegen EZ Exome V2	HiSeq2000	20152354		21786	16583	13930	689144	0.980889	9	3.17012	15997	5	2150000	225634
13539	13539.mo	parent	female	SSC	Nimblegen EZ Exome V2	HiSeq2000	20152354		21066	15846	13190	686053	0.976489	82	3.21272	15329	70	2160000	227535
13539	13539.fa	parent	male	SSC	Nimblegen EZ Exome V2	HiSeq2000	20152354		22080	16871	13940	691123	0.983706	78	3.15613	16300	75	2150000	226964
13538	13538.s1	control	male	SSC	Nimblegen EZ Exome V2	HiSeq2000	21148958		23154	17967	14997	695600	0.990078	14	3.21505	17407	7	2010000	217822
13538	13538.mo	parent	female	SSC	Nimblegen EZ Exome V2	HiSeq2000	21148958		23194	18282	15177	693653	0.987307	146	3.15503	17723	139	2000000	222608
13538	13538.fa	parent	male	SSC	Nimblegen EZ Exome V2	HiSeq2000	21148958		21771	16456	13489	691999	0.984952	58	3.28854	15940	53	2110000	223206
13537	13537.s1	control	male	SSC	Nimblegen EZ Exome V2	HiSeq2000	24629081		22150	16775	13965	690968	0.983485	2	3.15205	16050	1	2130000	227367
13537	13537.mo	parent	female	SSC	Nimblegen EZ Exome V2	HiSeq2000	24629081		22341	16810	14140	691672	0.984487	72	3.12013	16027	70	2080000	221104
13537	13537.fa	parent	male	SSC	Nimblegen EZ Exome V2	HiSeq2000	24629081		22318	16860	14087	690029	0.982148	91	3.14597	16092	90	2080000	226359
13535	13535.s1	control	male	SSC	Nimblegen EZ Exome V2	HiSeq2000	21581637		22417	17380	14218	685516	0.975725	17	3.21826	16862	6	2050000	225127
13535	13535.mo	parent	female	SSC	Nimblegen EZ Exome V2	HiSeq2000	21581637		22135	17073	13811	686506	0.977134	163	3.21529	16494	146	2050000	226814
13535	13535.fa	parent	male	SSC	Nimblegen EZ Exome V2	HiSeq2000	21581637		21911	17025	13664	684179	0.973822	159	3.18416	16538	146	2080000	225111
13531	13531.s1	control	female	SSC	Nimblegen EZ Exome V2	HiSeq2000	25395726		22348	16797	14126	692558	0.985748	8	3.24653	16244	3	2100000	225815
13531	13531.mo	parent	female	SSC	Nimblegen EZ Exome V2	HiSeq2000	25395726		22475	17021	14276	692684	0.985927	84	3.19974	16382	80	2080000	226953
13531	13531.fa	parent	male	SSC	Nimblegen EZ Exome V2	HiSeq2000	25395726		21765	16373	13557	692409	0.985536	63	3.22128	15820	61	2130000	223866
13529	13529.s1	control	female	SSC	Nimblegen EZ Exome V2	HiSeq2000	29215686	pca_outlier	29507	25178	24628	696121	0.990819	7	3.30465	24542	3	2020000	217911
13529	13529.mo	parent	female	SSC	Nimblegen EZ Exome V2	HiSeq2000	29215686	pca_outlier	28970	24581	24041	696853	0.991861	95	3.26622	23941	80	2030000	216293
13529	13529.fa	parent	male	SSC	Nimblegen EZ Exome V2	HiSeq2000	29215686	pca_outlier	29100	24580	23907	697126	0.99225	84	3.25801	23937	70	2010000	217339
13528	13528.s1	control	female	SSC	Nimblegen EZ Exome V2	HiSeq2000	24789799		22728	17245	14674	693084	0.986497	5	3.19218	16470	3	2080000	222549
13528	13528.mo	parent	female	SSC	Nimblegen EZ Exome V2	HiSeq2000	24789799		22414	16950	14177	692153	0.985172	90	3.15217	16149	89	2080000	222477
13528	13528.fa	parent	male	SSC	Nimblegen EZ Exome V2	HiSeq2000	24789799		22219	16831	13929	689914	0.981985	73	3.2488	16133	72	2080000	224475
13526	13526.s1	control	male	SSC	Nimblegen EZ Exome V2	HiSeq2000	25314339		22263	17322	13851	688272	0.979648	4	3.11563	16580	4	2040000	226075
13526	13526.mo	parent	female	SSC	Nimblegen EZ Exome V2	HiSeq2000	25314339		22293	17297	13644	690516	0.982842	145	3.08505	16559	143	2020000	222246
13526	13526.fa	parent	male	SSC	Nimblegen EZ Exome V2	HiSeq2000	25314339		22812	17710	14596	690789	0.98323	119	3.14895	16898	113	2010000	224798
13523	13523.s1	control	female	SSC	Nimblegen EZ Exome V2	HiSeq2000	21915623		21994	16783	14031	684595	0.974414	59	3.20122	16104	6	2110000	224771
13523	13523.mo	parent	female	SSC	Nimblegen EZ Exome V2	HiSeq2000	21915623		21965	16763	14061	689352	0.981185	117	3.15668	16057	78	2110000	222526
13523	13523.fa	parent	male	SSC	Nimblegen EZ Exome V2	HiSeq2000	21915623		22148	16889	13810	686629	0.977309	129	3.2494	16176	97	2050000	224330
13522	13522.s1	control	male	SSC	Nimblegen EZ Exome V2	HiSeq2000	23716646		22662	17685	14653	690164	0.982341	4	3.20231	17012	3	2050000	222342
13522	13522.mo	parent	female	SSC	Nimblegen EZ Exome V2	HiSeq2000	23716646		22168	17067	14418	687721	0.978863	94	3.26681	16415	91	2130000	225579
13522	13522.fa	parent	male	SSC	Nimblegen EZ Exome V2	HiSeq2000	23716646		22165	17263	12970	688992	0.980672	255	3.13996	16529	248	2000000	223543
13520	13520.s1	control	male	SSC	Nimblegen EZ Exome V2	HiSeq2000	20591740		22228	16800	13874	689090	0.980812	43	3.18742	16047	7	2090000	225580
13520	13520.mo	parent	female	SSC	Nimblegen EZ Exome V2	HiSeq2000	20591740		21943	16501	13692	685641	0.975903	100	3.30072	15765	61	2110000	228167
13520	13520.fa	parent	male	SSC	Nimblegen EZ Exome V2	HiSeq2000	20591740		22222	16795	13884	687975	0.979225	92	3.24533	16093	56	2080000	225961
13518	13518.s1	control	male	SSC	Nimblegen EZ Exome V2	HiSeq2000	22999818		21505	16263	13299	684048	0.973635	34	3.21785	15731	6	2150000	226939
13518	13518.mo	parent	female	SSC	Nimblegen EZ Exome V2	HiSeq2000	22999818		21832	16552	13837	687034	0.977886	127	3.24749	15962	105	2160000	228418
13518	13518.fa	parent	male	SSC	Nimblegen EZ Exome V2	HiSeq2000	22999818		21563	16238	13318	685908	0.976283	82	3.1934	15698	61	2130000	227147
13515	13515.s1	control	male	SSC	Nimblegen EZ Exome V2	HiSeq2000	23798314		22642	17529	14769	687751	0.978906	7	3.22239	16905	4	2100000	226064
13515	13515.mo	parent	female	SSC	Nimblegen EZ Exome V2	HiSeq2000	23798314		21677	16416	13739	687893	0.979108	69	3.17248	15797	67	2130000	224337
13515	13515.fa	parent	male	SSC	Nimblegen EZ Exome V2	HiSeq2000	23798314		22280	17395	13365	687108	0.977991	203	3.18543	16669	196	2050000	227137
13513	13513.s1	control	female	SSC	Nimblegen EZ Exome V2	HiSeq2000	26151258		22530	17115	14446	689012	0.980701	7	3.24247	16506	4	2060000	222841
13513	13513.mo	parent	female	SSC	Nimblegen EZ Exome V2	HiSeq2000	26151258		22359	16883	14098	690090	0.982235	120	3.19916	16252	118	2090000	224314
13513	13513.fa	parent	male	SSC	Nimblegen EZ Exome V2	HiSeq2000	26151258		22222	16960	14125	688856	0.980479	114	3.22213	16332	112	2090000	220713
13512	13512.s1	control	female	SSC	Nimblegen EZ Exome V2	HiSeq2000	26467929		22059	16796	14091	688982	0.980658	3	3.31147	16166	3	2120000	222536
13512	13512.mo	parent	female	SSC	Nimblegen EZ Exome V2	HiSeq2000	26467929		21897	16582	14028	689091	0.980813	71	3.23974	15957	69	2140000	223589
13512	13512.fa	parent	male	SSC	Nimblegen EZ Exome V2	HiSeq2000	26467929		22116	16888	14164	689754	0.981757	71	3.20258	16200	68	2120000	221845
13508	13508.s1	control	female	SSC	Nimblegen EZ Exome V2	HiSeq2000	28383241		22902	17443	14754	691746	0.984592	5	3.0278	16441	2	2060000	226659
13508	13508.mo	parent	female	SSC	Nimblegen EZ Exome V2	HiSeq2000	28383241		22937	17314	14670	692420	0.985552	76	3.05824	16387	72	2030000	221143
13508	13508.fa	parent	male	SSC	Nimblegen EZ Exome V2	HiSeq2000	28383241		22821	17478	14680	691736	0.984578	96	2.98577	16431	91	2070000	229431
13507	13507.s1	control	male	SSC	Nimblegen EZ Exome V2	HiSeq2000	27393574		22462	17064	14284	690572	0.982921	7	3.14749	16376	4	2090000	222884
13507	13507.mo	parent	female	SSC	Nimblegen EZ Exome V2	HiSeq2000	27393574		22184	16825	14110	689719	0.981707	73	3.15966	16143	71	2100000	222031
13507	13507.fa	parent	male	SSC	Nimblegen EZ Exome V2	HiSeq2000	27393574		22449	17021	14118	689939	0.98202	92	3.11811	16234	88	2080000	223069
13506	13506.s2	control	female	SSC	Nimblegen EZ Exome V2	HiSeq2000	25650620		25340	20511	17698	693270	0.986761	6	3.20364	19817	3	1880000	222812
13506	13506.mo	parent	female	SSC	Nimblegen EZ Exome V2	HiSeq2000	25650620		22480	16920	14321	694258	0.988168	80	3.19147	16249	76	2080000	223655
13506	13506.fa	parent	male	SSC	Nimblegen EZ Exome V2	HiSeq2000	25650620		26693	22716	18187	693458	0.987029	242	3.22779	22003	235	1710000	219100
13505	13505.s1	control	female	SSC	Nimblegen EZ Exome V2	HiSeq2000	27748901		22075	16622	13899	690702	0.983106	5	3.1309	15858	4	2070000	221832
13505	13505.mo	parent	female	SSC	Nimblegen EZ Exome V2	HiSeq2000	27748901		22560	17049	14370	691756	0.984607	95	3.04197	16219	93	2080000	221818
13505	13505.fa	parent	male	SSC	Nimblegen EZ Exome V2	HiSeq2000	27748901		22206	16821	14063	689593	0.981528	79	3.14587	15983	79	2060000	221930
13504	13504.s1	control	female	SSC	Nimblegen EZ Exome V2	HiSeq2000	26883733		22357	16941	14253	690202	0.982395	2	3.19707	16235	1	2090000	224965
13504	13504.mo	parent	female	SSC	Nimblegen EZ Exome V2	HiSeq2000	26883733		22171	16754	14142	689793	0.981813	79	3.12604	16130	79	2100000	222638
13504	13504.fa	parent	male	SSC	Nimblegen EZ Exome V2	HiSeq2000	26883733		22307	16683	13870	689709	0.981693	76	3.15591	15994	76	2060000	222302
13502	13502.s1	control	female	SSC	Nimblegen EZ Exome V2	HiSeq2000	27958005		22687	17314	14561	691107	0.983683	3	3.01374	16469	2	2060000	222726
13502	13502.mo	parent	female	SSC	Nimblegen EZ Exome V2	HiSeq2000	27958005		22577	17174	14532	691011	0.983546	69	3.00123	16356	62	2070000	221883
13502	13502.fa	parent	male	SSC	Nimblegen EZ Exome V2	HiSeq2000	27958005		22858	17447	14592	690999	0.983529	80	2.98188	16539	79	2010000	221439
13499	13499.s1	control	female	SSC	Nimblegen EZ Exome V2	HiSeq2000	25137538		22675	17181	14420	692210	0.985253	9	3.18634	16612	5	2050000	227606
13499	13499.mo	parent	female	SSC	Nimblegen EZ Exome V2	HiSeq2000	25137538		22787	17264	14433	693399	0.986945	94	3.24364	16664	92	2020000	224067
13499	13499.fa	parent	male	SSC	Nimblegen EZ Exome V2	HiSeq2000	25137538		22657	17221	14277	694024	0.987835	109	3.19723	16651	107	2060000	227853
13493	13493.s1	control	male	SSC	Nimblegen EZ Exome V2	HiSeq2000	26396907		22236	16919	14231	690968	0.983485	2	3.22202	16213	0	2120000	223811
13493	13493.mo	parent	female	SSC	Nimblegen EZ Exome V2	HiSeq2000	26396907		22115	16997	14200	690506	0.982827	77	3.1518	16213	77	2120000	221762
13493	13493.fa	parent	male	SSC	Nimblegen EZ Exome V2	HiSeq2000	26396907		22033	16674	14072	689578	0.981506	77	3.19581	15933	74	2080000	222794
13487	13487.s1	control	female	SSC	Nimblegen EZ Exome V2	HiSeq2000	26653297		22612	17142	14547	689278	0.981079	5	3.12494	16382	3	2080000	221385
13487	13487.mo	parent	female	SSC	Nimblegen EZ Exome V2	HiSeq2000	26653297		22374	16886	14135	689735	0.98173	77	3.08991	16147	77	2050000	222647
13487	13487.fa	parent	male	SSC	Nimblegen EZ Exome V2	HiSeq2000	26653297		22648	17356	14537	690328	0.982574	61	3.12915	16557	59	2100000	223201
13486	13486.s1	control	male	SSC	Nimblegen EZ Exome V2	HiSeq2000	21134968		25833	21859	17666	680424	0.968477	88	2.98678	20406	27	1700000	225813
13486	13486.mo	parent	female	SSC	Nimblegen EZ Exome V2	HiSeq2000	21134968		26432	22445	18240	681142	0.969499	321	2.90571	20854	234	1680000	225870
13486	13486.fa	parent	male	SSC	Nimblegen EZ Exome V2	HiSeq2000	21134968		26170	21978	17830	683688	0.973123	348	2.85155	20298	233	1710000	222641
13471	13471.s1	control	male	SSC	Nimblegen EZ Exome V2	HiSeq2000	22957907		21390	16258	13468	684870	0.974805	8	3.20867	15732	2	2180000	226330
13471	13471.mo	parent	female	SSC	Nimblegen EZ Exome V2	HiSeq2000	22957907		21787	16402	13781	689569	0.981494	84	3.21479	15859	79	2130000	221980
13471	13471.fa	parent	male	SSC	Nimblegen EZ Exome V2	HiSeq2000	22957907		21389	16211	13525	684750	0.974635	66	3.32285	15645	66	2150000	226308
13465	13465.s1	control	female	SSC	Nimblegen EZ Exome V2	HiSeq2000	26309421		21986	16697	13799	689491	0.981383	3	3.1734	16064	3	2110000	222212
13465	13465.mo	parent	female	SSC	Nimblegen EZ Exome V2	HiSeq2000	26309421		21936	16798	14108	689699	0.981679	89	3.15493	16188	78	2130000	220935
13465	13465.fa	parent	male	SSC	Nimblegen EZ Exome V2	HiSeq2000	26309421		21678	16334	13380	688385	0.979808	58	3.22004	15707	56	2090000	223268
13462	13462.s1	control	male	SSC	Nimblegen EZ Exome V2	HiSeq2000	28049139		22386	17166	14412	689427	0.981292	2	3.10189	16422	2	2080000	221453
13462	13462.mo	parent	female	SSC	Nimblegen EZ Exome V2	HiSeq2000	28049139		22383	16964	14348	689233	0.981015	112	3.19916	16270	107	2080000	220721
13462	13462.fa	parent	male	SSC	Nimblegen EZ Exome V2	HiSeq2000	28049139		22530	17244	14530	690406	0.982685	101	3.11392	16539	99	2130000	224116
13443	13443.s1	control	female	SSC	Nimblegen EZ Exome V2	HiSeq2000	25498553		22306	16768	14034	689263	0.981058	3	3.1225	16083	1	2070000	225971
13443	13443.mo	parent	female	SSC	Nimblegen EZ Exome V2	HiSeq2000	25498553		22172	16714	14025	691217	0.983839	68	3.13666	16010	63	2100000	221162
13443	13443.fa	parent	male	SSC	Nimblegen EZ Exome V2	HiSeq2000	25498553		22322	16764	13839	689855	0.981901	55	3.14058	16063	55	2080000	223733
13424	13424.s1	control	female	SSC	Nimblegen EZ Exome V2	HiSeq2000	26345781		22423	17055	14320	689974	0.98207	8	3.16027	16289	3	2080000	223984
13424	13424.mo	parent	female	SSC	Nimblegen EZ Exome V2	HiSeq2000	26345781		22113	16598	13970	691150	0.983744	69	3.16287	15909	66	2090000	221247
13424	13424.fa	parent	male	SSC	Nimblegen EZ Exome V2	HiSeq2000	26345781		22216	16739	13888	690367	0.98263	82	3.18054	16013	77	2070000	222910
13418	13418.s1	control	female	SSC	Nimblegen EZ Exome V2	HiSeq2000	26375730		22430	17483	13478	690218	0.982417	4	3.17608	16790	3	2010000	222406
13418	13418.mo	parent	female	SSC	Nimblegen EZ Exome V2	HiSeq2000	26375730		22158	17310	13305	689977	0.982074	247	3.15472	16633	243	2020000	223907
13418	13418.fa	parent	male	SSC	Nimblegen EZ Exome V2	HiSeq2000	26375730		22534	17636	13526	689592	0.981526	240	3.17868	16907	234	2000000	224201
13417	13417.s1	control	male	SSC	Nimblegen EZ Exome V2	HiSeq2000	23129406		22219	16723	13881	691272	0.983918	5	3.25429	15977	2	2090000	223265
13417	13417.mo	parent	female	SSC	Nimblegen EZ Exome V2	HiSeq2000	23129406		22262	16792	14163	691872	0.984772	88	3.24127	16177	84	2120000	223160
13417	13417.fa	parent	male	SSC	Nimblegen EZ Exome V2	HiSeq2000	23129406		22049	16637	13683	690755	0.983182	59	3.17851	15929	58	2100000	224131
13416	13416.s1	control	female	SSC	Nimblegen EZ Exome V2	HiSeq2000	26511315		22249	16815	14068	692457	0.985604	4	3.21839	16155	1	2100000	219922
13416	13416.mo	parent	female	SSC	Nimblegen EZ Exome V2	HiSeq2000	26511315		22467	17052	14229	693588	0.987214	79	3.15009	16370	77	2090000	221057
13416	13416.fa	parent	male	SSC	Nimblegen EZ Exome V2	HiSeq2000	26511315		22680	17119	14384	693181	0.986635	59	3.22942	16428	57	2050000	222139
13412	13412.s1	control	female	SSC	Nimblegen EZ Exome V2	HiSeq2000	21335405		22221	17390	14710	686864	0.977644	11	3.22194	16825	9	2110000	225283
13412	13412.mo	parent	female	SSC	Nimblegen EZ Exome V2	HiSeq2000	21335405		21486	16777	12882	683563	0.972945	220	3.16815	16164	219	2090000	228958
13412	13412.fa	parent	male	SSC	Nimblegen EZ Exome V2	HiSeq2000	21335405		21239	16201	13472	684416	0.974159	80	3.27806	15652	77	2140000	227284
13403	13403.s1	control	female	SSC	Nimblegen EZ Exome V2	HiSeq2000	24211089		22544	17223	14407	692507	0.985675	3	3.13763	16510	1	2090000	225658
13403	13403.mo	parent	female	SSC	Nimblegen EZ Exome V2	HiSeq2000	24211089		22501	17120	14339	692469	0.985621	96	3.12211	16434	87	2120000	224920
13403	13403.fa	parent	male	SSC	Nimblegen EZ Exome V2	HiSeq2000	24211089		22350	17086	14386	692006	0.984962	74	3.1626	16354	72	2100000	225979
13398	13398.s1	control	female	SSC	Nimblegen EZ Exome V2	HiSeq2000	25661629		22049	16544	13675	689753	0.981756	3	3.16303	15808	3	2090000	223965
13398	13398.mo	parent	female	SSC	Nimblegen EZ Exome V2	HiSeq2000	25661629		22381	16994	14180	689964	0.982056	79	3.10666	16230	74	2070000	221110
13398	13398.fa	parent	male	SSC	Nimblegen EZ Exome V2	HiSeq2000	25661629		22123	16572	13780	689496	0.98139	90	3.16042	15800	87	2070000	223323
13389	13389.s1	control	female	SSC	Nimblegen EZ Exome V2	HiSeq2000	25637800		22093	16502	13775	693798	0.987513	2	3.16396	15851	2	2110000	222101
13389	13389.mo	parent	female	SSC	Nimblegen EZ Exome V2	HiSeq2000	25637800		22121	16836	14243	693680	0.987345	77	3.15244	16238	74	2150000	224624
13389	13389.fa	parent	male	SSC	Nimblegen EZ Exome V2	HiSeq2000	25637800		22590	16829	14072	693377	0.986914	85	3.22488	16122	81	2070000	223002
13387	13387.s1	control	male	SSC	Nimblegen EZ Exome V2	HiSeq2000	24459452		21493	16331	13540	687299	0.978263	8	3.21189	15711	2	2160000	225021
13387	13387.mo	parent	female	SSC	Nimblegen EZ Exome V2	HiSeq2000	24459452		22174	16757	14120	690336	0.982585	78	3.21141	16113	78	2090000	222494
13387	13387.fa	parent	male	SSC	Nimblegen EZ Exome V2	HiSeq2000	24459452		21866	16675	13720	689311	0.981126	72	3.10451	16011	69	2110000	224248
13383	13383.s1	control	female	SSC	Nimblegen EZ Exome V2	HiSeq2000	25216540		22375	16877	14091	691683	0.984503	2	3.21645	16200	2	2070000	223596
13383	13383.mo	parent	female	SSC	Nimblegen EZ Exome V2	HiSeq2000	25216540		22027	16658	13766	691270	0.983915	78	3.2459	16021	73	2080000	222973
13383	13383.fa	parent	male	SSC	Nimblegen EZ Exome V2	HiSeq2000	25216540		22739	17228	14568	692130	0.985139	55	3.16441	16537	55	2050000	223937
13366	13366.s1	control	female	SSC	Nimblegen EZ Exome V2	HiSeq2000	22918814		21866	17089	13063	684635	0.974471	9	3.12944	16339	6	2050000	228452
13366	13366.mo	parent	female	SSC	Nimblegen EZ Exome V2	HiSeq2000	22918814		21885	17027	13039	688235	0.979595	226	3.06876	16267	219	2050000	226561
13366	13366.fa	parent	male	SSC	Nimblegen EZ Exome V2	HiSeq2000	22918814		21749	17000	12758	686130	0.976599	204	3.12152	16254	197	2040000	224787
13364	13364.s1	control	male	SSC	Nimblegen EZ Exome V2	HiSeq2000	27583167		22526	17118	14326	688205	0.979552	6	3.07658	16255	5	2050000	223288
13364	13364.mo	parent	female	SSC	Nimblegen EZ Exome V2	HiSeq2000	27583167		22680	17371	14699	691957	0.984893	69	2.98905	16486	67	2090000	221557
13364	13364.fa	parent	male	SSC	Nimblegen EZ Exome V2	HiSeq2000	27583167		22711	17316	14468	691998	0.984951	70	2.96471	16455	63	2040000	220198
13351	13351.s1	control	female	SSC	Nimblegen EZ Exome V2	HiSeq2000	23002415		26361	22111	18002	690385	0.982655	7	3.22022	21360	4	1720000	222393
13351	13351.mo	parent	female	SSC	Nimblegen EZ Exome V2	HiSeq2000	23002415		26636	22368	18031	691196	0.983809	219	3.2522	21658	214	1690000	220412
13351	13351.fa	parent	male	SSC	Nimblegen EZ Exome V2	HiSeq2000	23002415		26093	21912	17672	691302	0.98396	227	3.18041	21127	222	1750000	220573
13349	13349.s1	control	female	SSC	Nimblegen EZ Exome V2	HiSeq2000	23060883		22297	16993	14234	690386	0.982657	9	3.10051	16227	6	2080000	223701
13349	13349.mo	parent	female	SSC	Nimblegen EZ Exome V2	HiSeq2000	23060883		21988	16662	14097	687459	0.97849	76	3.12059	15994	75	2110000	223051
13349	13349.fa	parent	male	SSC	Nimblegen EZ Exome V2	HiSeq2000	23060883		21949	16822	14088	682961	0.972088	71	3.1493	16133	68	2150000	230135
13344	13344.s1	control	female	SSC	Nimblegen EZ Exome V2	HiSeq2000	22772700		22352	16920	14199	690694	0.983095	6	3.09579	16208	2	2110000	223370
13344	13344.mo	parent	female	SSC	Nimblegen EZ Exome V2	HiSeq2000	22772700		22193	16759	14026	690951	0.983461	70	3.18669	16084	68	2100000	225196
13344	13344.fa	parent	male	SSC	Nimblegen EZ Exome V2	HiSeq2000	22772700		22341	16877	14105	690779	0.983216	74	3.06282	16178	68	2100000	225502
13336	13336.s1	control	female	SSC	Nimblegen EZ Exome V2	HiSeq2000	23418688		21524	16210	13378	685488	0.975685	7	3.26783	15544	7	2110000	223478
13336	13336.mo	parent	female	SSC	Nimblegen EZ Exome V2	HiSeq2000	23418688		22159	16825	14195	688295	0.97968	80	3.25287	16154	78	2100000	223676
13336	13336.fa	parent	male	SSC	Nimblegen EZ Exome V2	HiSeq2000	23418688		21452	16091	13354	682505	0.971439	91	3.23879	15469	87	2140000	227115
13330	13330.s1	control	female	SSC	Nimblegen EZ Exome V2	HiSeq2000	21843855		21958	16653	13965	686603	0.977272	6	3.1744	15931	3	2130000	229905
13330	13330.mo	parent	female	SSC	Nimblegen EZ Exome V2	HiSeq2000	21843855		22921	17401	14678	694048	0.987869	71	3.18525	16514	69	2040000	223258
13330	13330.fa	parent	male	SSC	Nimblegen EZ Exome V2	HiSeq2000	21843855		21996	16596	13669	688518	0.979998	62	3.10908	15818	59	2090000	227870
13328	13328.s1	control	male	SSC	Nimblegen EZ Exome V2	HiSeq2000	23277081		21206	16004	13152	682986	0.972124	5	3.23994	15362	3	2170000	229612
13328	13328.mo	parent	female	SSC	Nimblegen EZ Exome V2	HiSeq2000	23277081		22056	16623	13954	689159	0.98091	86	3.15742	15952	84	2110000	227055
13328	13328.fa	parent	male	SSC	Nimblegen EZ Exome V2	HiSeq2000	23277081		22080	16735	13927	689423	0.981286	71	3.17537	15984	70	2100000	223803
13324	13324.s1	control	male	SSC	Nimblegen EZ Exome V2	HiSeq2000	21712400		21140	15908	13005	679725	0.967482	4	3.32704	15292	1	2120000	230478
13324	13324.mo	parent	female	SSC	Nimblegen EZ Exome V2	HiSeq2000	21712400		22290	16820	14019	690773	0.983207	158	3.29405	16220	156	2050000	219572
13324	13324.fa	parent	male	SSC	Nimblegen EZ Exome V2	HiSeq2000	21712400		22176	16773	13985	685494	0.975694	88	3.26901	16030	85	2090000	230997
13319	13319.s1	control	male	SSC	Nimblegen EZ Exome V2	HiSeq2000	25186401		22230	16730	14003	692570	0.985765	6	3.19841	16135	6	2080000	222559
13319	13319.mo	parent	female	SSC	Nimblegen EZ Exome V2	HiSeq2000	25186401		22450	16943	14371	694864	0.98903	78	3.17485	16300	76	2110000	221821
13319	13319.fa	parent	male	SSC	Nimblegen EZ Exome V2	HiSeq2000	25186401		22502	16937	14115	692691	0.985937	83	3.17318	16326	79	2050000	222124
13316	13316.s1	control	male	SSC	Nimblegen EZ Exome V2	HiSeq2000	23354271		22045	16618	13943	693114	0.986539	8	3.19899	15944	4	2110000	223884
13316	13316.mo	parent	female	SSC	Nimblegen EZ Exome V2	HiSeq2000	23354271		22191	16814	14067	693300	0.986804	98	3.25214	16119	91	2100000	222769
13316	13316.fa	parent	male	SSC	Nimblegen EZ Exome V2	HiSeq2000	23354271		22095	16592	13817	691941	0.98487	61	3.24378	15938	59	2110000	225667
13315	13315.s1	control	male	SSC	Nimblegen EZ Exome V2	HiSeq2000	28180273		22653	17302	14530	690594	0.982953	5	3.13882	16512	3	2050000	221035
13315	13315.mo	parent	female	SSC	Nimblegen EZ Exome V2	HiSeq2000	28180273		22974	17841	15084	690904	0.983394	99	3.13705	17075	90	2030000	220577
13315	13315.fa	parent	male	SSC	Nimblegen EZ Exome V2	HiSeq2000	28180273		22352	16798	14210	689455	0.981331	74	3.0983	15973	71	2070000	221270
13312	13312.s1	control	female	SSC	Nimblegen EZ Exome V2	HiSeq2000	21428991		22194	16998	14230	687697	0.978829	11	3.24775	16303	8	2100000	223377
13312	13312.mo	parent	female	SSC	Nimblegen EZ Exome V2	HiSeq2000	21428991		22012	16892	14060	687303	0.978268	68	3.17884	16169	66	2130000	226197
13312	13312.fa	parent	male	SSC	Nimblegen EZ Exome V2	HiSeq2000	21428991		21634	16390	13479	686285	0.976819	76	3.17387	15752	69	2110000	226923
13309	13309.s1	control	male	SSC	Nimblegen EZ Exome V2	HiSeq2000	24781843		22244	16756	13994	689886	0.981945	1	3.17333	16047	1	2080000	221378
13309	13309.mo	parent	female	SSC	Nimblegen EZ Exome V2	HiSeq2000	24781843		22286	16828	14092	688507	0.979982	101	3.17194	16080	100	2080000	222662
13309	13309.fa	parent	male	SSC	Nimblegen EZ Exome V2	HiSeq2000	24781843		21987	16706	13934	689229	0.98101	78	3.2143	15961	76	2080000	220691
13307	13307.s1	control	male	SSC	Nimblegen EZ Exome V2	HiSeq2000	28496768		23635	18409	15392	691927	0.98485	6	3.08933	17543	4	2000000	221921
13307	13307.mo	parent	female	SSC	Nimblegen EZ Exome V2	HiSeq2000	28496768		23879	18607	15869	691735	0.984577	101	3.15721	17753	97	1990000	222885
13307	13307.fa	parent	male	SSC	Nimblegen EZ Exome V2	HiSeq2000	28496768		23253	18128	14645	692077	0.985063	136	3.15534	17287	135	2000000	220628
13304	13304.s1	control	female	SSC	Nimblegen EZ Exome V2	HiSeq2000	23062188		22814	17474	14773	693268	0.986759	5	2.93905	16248	2	2060000	225055
13304	13304.mo	parent	female	SSC	Nimblegen EZ Exome V2	HiSeq2000	23062188		23135	17601	14937	694637	0.988707	73	2.89167	16340	68	2030000	224332
13304	13304.fa	parent	male	SSC	Nimblegen EZ Exome V2	HiSeq2000	23062188		22840	17453	14609	694214	0.988105	76	2.98018	16156	70	2030000	225323
13303	13303.s1	control	male	SSC	Nimblegen EZ Exome V2	HiSeq2000	24401646		22483	17169	14504	692253	0.985314	6	3.11046	16227	2	2080000	222720
13303	13303.mo	parent	female	SSC	Nimblegen EZ Exome V2	HiSeq2000	24401646		22605	17292	14641	690335	0.982584	79	3.21644	16550	74	2110000	225396
13303	13303.fa	parent	male	SSC	Nimblegen EZ Exome V2	HiSeq2000	24401646		24054	19276	17780	690970	0.983488	105	3.06631	18393	87	2130000	224863
13302	13302.s1	control	male	SSC	Nimblegen EZ Exome V2	HiSeq2000	23661167		22507	17121	14242	692976	0.986343	2	3.19419	16347	0	2050000	222393
13302	13302.mo	parent	female	SSC	Nimblegen EZ Exome V2	HiSeq2000	23661167		22927	17283	14507	694813	0.988958	77	3.07838	16451	77	2010000	220938
13302	13302.fa	parent	male	SSC	Nimblegen EZ Exome V2	HiSeq2000	23661167		22395	17002	13992	694270	0.988185	69	3.18796	16337	64	2050000	218966
13298	13298.s1	control	female	SSC	Nimblegen EZ Exome V2	HiSeq2000	24800650		22516	16997	14351	693683	0.987349	8	3.26396	16357	7	2090000	224888
13298	13298.mo	parent	female	SSC	Nimblegen EZ Exome V2	HiSeq2000	24800650		22352	17004	14216	693418	0.986972	90	3.25875	16400	90	2120000	224945
13298	13298.fa	parent	male	SSC	Nimblegen EZ Exome V2	HiSeq2000	24800650		22305	16739	14197	694670	0.988754	89	3.20569	16077	84	2100000	223448
13293	13293.s1	control	female	SSC	Nimblegen EZ Exome V2	HiSeq2000	21046038		22201	16899	14190	682152	0.970937	11	3.008	15831	6	2050000	230876
13293	13293.mo	parent	female	SSC	Nimblegen EZ Exome V2	HiSeq2000	21046038		22335	17135	14309	684031	0.973611	105	2.97339	15986	99	2050000	227002
13293	13293.fa	parent	male	SSC	Nimblegen EZ Exome V2	HiSeq2000	21046038		22367	16888	14216	685172	0.975235	71	2.88133	15695	59	2020000	228276
13266	13266.s1	control	female	SSC	Nimblegen EZ Exome V2	HiSeq2000	21470980		22096	16657	13841	684114	0.973729	12	2.97455	15554	7	2080000	226201
13266	13266.mo	parent	female	SSC	Nimblegen EZ Exome V2	HiSeq2000	21470980		21658	16344	13585	681209	0.969595	75	3	15306	68	2110000	229419
13266	13266.fa	parent	male	SSC	Nimblegen EZ Exome V2	HiSeq2000	21470980		22540	17201	14411	684023	0.9736	77	2.89684	15998	66	2070000	228101
13263	13263.s1	control	female	SSC	Nimblegen EZ Exome V2	HiSeq2000	23131911		22187	16974	14158	685762	0.976075	16	2.88413	15714	6	2050000	225812
13263	13263.mo	parent	female	SSC	Nimblegen EZ Exome V2	HiSeq2000	23131911		22417	17099	14330	686900	0.977695	100	2.89047	15790	91	2050000	224115
13263	13263.fa	parent	male	SSC	Nimblegen EZ Exome V2	HiSeq2000	23131911		22532	17124	14313	685803	0.976133	74	2.92693	15809	69	2020000	226039
13259	13259.s1	control	male	SSC	Nimblegen EZ Exome V2	HiSeq2000	22228509		22266	17011	14056	690772	0.983206	10	3.16009	16255	3	2100000	229158
13259	13259.mo	parent	female	SSC	Nimblegen EZ Exome V2	HiSeq2000	22228509		22111	16785	13933	690662	0.983049	74	3.12283	16043	72	2110000	225656
13259	13259.fa	parent	male	SSC	Nimblegen EZ Exome V2	HiSeq2000	22228509		22589	17130	14148	692023	0.984987	72	3.14209	16388	67	2080000	226239
13258	13258.s1	control	female	SSC	Nimblegen EZ Exome V2	HiSeq2000	25362097		22468	17010	14236	692901	0.986236	4	3.20312	16302	3	2070000	221850
13258	13258.mo	parent	female	SSC	Nimblegen EZ Exome V2	HiSeq2000	25362097		22308	16784	13979	691706	0.984535	61	3.19488	16091	61	2060000	223025
13258	13258.fa	parent	male	SSC	Nimblegen EZ Exome V2	HiSeq2000	25362097		22302	16833	14028	691672	0.984487	101	3.13058	16019	99	2080000	225043
13256	13256.s1	control	female	SSC	Nimblegen EZ Exome V2	HiSeq2000	25745183		22391	16982	14242	695953	0.99058	5	3.18877	16278	2	2090000	223275
13256	13256.mo	parent	female	SSC	Nimblegen EZ Exome V2	HiSeq2000	25745183		22480	17270	14568	694119	0.98797	94	3.22751	16583	84	2110000	223925
13256	13256.fa	parent	male	SSC	Nimblegen EZ Exome V2	HiSeq2000	25745183		22564	17194	14314	694161	0.98803	57	3.14712	16438	54	2080000	226755
13254	13254.s1	control	male	SSC	Nimblegen EZ Exome V2	HiSeq2000	26001443		22831	17236	14461	695567	0.990031	6	3.1199	16506	2	2050000	223416
13254	13254.mo	parent	female	SSC	Nimblegen EZ Exome V2	HiSeq2000	26001443		22580	17210	14354	695819	0.99039	79	3.19158	16526	73	2090000	221553
13254	13254.fa	parent	male	SSC	Nimblegen EZ Exome V2	HiSeq2000	26001443		22661	17057	14207	696185	0.990911	76	3.10054	16275	67	2040000	224175
13239	13239.s1	control	male	SSC	Nimblegen EZ Exome V2	HiSeq2000	26596115		23022	18069	14854	694002	0.987803	5	3.1842	17321	3	2030000	223550
13239	13239.mo	parent	female	SSC	Nimblegen EZ Exome V2	HiSeq2000	26596115		22735	18026	13928	693066	0.986471	243	3.14895	17224	231	2000000	224928
13239	13239.fa	parent	male	SSC	Nimblegen EZ Exome V2	HiSeq2000	26596115		23376	18069	14937	694295	0.98822	109	3.15429	17220	106	1980000	221355
13234	13234.s1	control	male	SSC	Nimblegen EZ Exome V2	HiSeq2000	24831779		22347	17033	14251	692879	0.986205	5	3.12168	16381	3	2110000	224588
13234	13234.mo	parent	female	SSC	Nimblegen EZ Exome V2	HiSeq2000	24831779		22518	17158	14389	692608	0.985819	87	3.22335	16523	82	2080000	222215
13234	13234.fa	parent	male	SSC	Nimblegen EZ Exome V2	HiSeq2000	24831779		22136	16649	13909	693268	0.986759	119	3.17283	16071	116	2100000	221924
13233	13233.s1	control	female	SSC	Nimblegen EZ Exome V2	HiSeq2000	19110786		25767	21866	17427	685325	0.975453	16	3.29209	21198	9	1740000	224053
13233	13233.mo	parent	female	SSC	Nimblegen EZ Exome V2	HiSeq2000	19110786		26351	22280	17328	687350	0.978335	235	3.35152	21669	224	1660000	222414
13233	13233.fa	parent	male	SSC	Nimblegen EZ Exome V2	HiSeq2000	19110786		24924	20913	16671	684306	0.974003	189	3.34298	20361	182	1840000	227346
13227	13227.s1	control	female	SSC	Nimblegen EZ Exome V2	HiSeq2000	25880800		22222	16798	14131	691835	0.984719	5	3.19815	16148	4	2090000	223438
13227	13227.mo	parent	female	SSC	Nimblegen EZ Exome V2	HiSeq2000	25880800		22113	16789	14175	691072	0.983633	97	3.11241	16154	92	2120000	223827
13227	13227.fa	parent	male	SSC	Nimblegen EZ Exome V2	HiSeq2000	25880800		22636	17237	14481	692734	0.985999	144	3.16143	16549	137	2060000	222278
13221	13221.s1	control	female	SSC	Nimblegen EZ Exome V2	HiSeq2000	24086778		22066	17145	14292	691710	0.984541	6	3.24144	16509	5	2160000	224700
13221	13221.mo	parent	female	SSC	Nimblegen EZ Exome V2	HiSeq2000	24086778		22203	16839	13834	692450	0.985594	80	3.17185	16211	76	2110000	223316
13221	13221.fa	parent	male	SSC	Nimblegen EZ Exome V2	HiSeq2000	24086778		22239	17151	14356	693144	0.986582	105	3.20383	16468	98	2120000	223660
13218	13218.s1	control	male	SSC	Nimblegen EZ Exome V2	HiSeq2000	22776287		21285	16114	13155	682673	0.971678	2	3.19323	15475	1	2150000	229511
13218	13218.mo	parent	female	SSC	Nimblegen EZ Exome V2	HiSeq2000	22776287		21769	16638	13985	685938	0.976326	65	3.15963	15935	64	2160000	228374
13218	13218.fa	parent	male	SSC	Nimblegen EZ Exome V2	HiSeq2000	22776287		21644	16512	13737	683883	0.973401	62	3.27487	15890	61	2130000	226172
13211	13211.s1	control	female	SSC	Nimblegen EZ Exome V2	HiSeq2000	27152538		22537	17064	14493	691720	0.984555	2	3.21204	16425	1	2060000	221967
13211	13211.mo	parent	female	SSC	Nimblegen EZ Exome V2	HiSeq2000	27152538		22451	17224	13978	693775	0.98748	124	3.21852	16571	122	2060000	219341
13211	13211.fa	parent	male	SSC	Nimblegen EZ Exome V2	HiSeq2000	27152538		22167	16567	13862	693919	0.987685	66	3.10839	15911	64	2100000	220796
13197	13197.s1	control	female	SSC	Nimblegen EZ Exome V2	HiSeq2000	24097232		21936	16594	13935	690156	0.982329	5	3.15621	15880	5	2120000	223318
13197	13197.mo	parent	female	SSC	Nimblegen EZ Exome V2	HiSeq2000	24097232		22024	16664	14080	691279	0.983928	78	3.17435	16056	76	2120000	222793
13197	13197.fa	parent	male	SSC	Nimblegen EZ Exome V2	HiSeq2000	24097232		22103	16604	13887	691165	0.983765	85	3.18206	15924	83	2110000	225083
13191	13191.s1	control	female	SSC	Nimblegen EZ Exome V2	HiSeq2000	25720021		22451	16824	14206	694564	0.988603	1	3.19873	16117	0	2070000	220605
13191	13191.mo	parent	female	SSC	Nimblegen EZ Exome V2	HiSeq2000	25720021		22749	17212	14684	695246	0.989574	96	3.20571	16424	95	2050000	222821
13191	13191.fa	parent	male	SSC	Nimblegen EZ Exome V2	HiSeq2000	25720021		22532	16868	14190	694121	0.987973	77	3.13767	16136	76	2060000	223173
13187	13187.s1	control	male	SSC	Nimblegen EZ Exome V2	HiSeq2000	22512963		21543	16396	13540	686660	0.977353	2	3.22295	15829	2	2170000	226274
13187	13187.mo	parent	female	SSC	Nimblegen EZ Exome V2	HiSeq2000	22512963		21923	16582	13722	687838	0.97903	65	3.19093	15934	61	2120000	226656
13187	13187.fa	parent	male	SSC	Nimblegen EZ Exome V2	HiSeq2000	22512963		21444	16377	13630	686884	0.977672	63	3.1877	15809	61	2170000	224718
13183	13183.s1	control	female	SSC	Nimblegen EZ Exome V2	HiSeq2000	20726263		26295	22292	17844	684780	0.974677	21	3.14052	21097	16	1700000	223718
13183	13183.mo	parent	female	SSC	Nimblegen EZ Exome V2	HiSeq2000	20726263		26341	22292	18004	682673	0.971678	205	3.12478	21115	192	1710000	227372
13183	13183.fa	parent	male	SSC	Nimblegen EZ Exome V2	HiSeq2000	20726263		25639	21766	17276	682186	0.970985	231	3.12802	20651	222	1740000	224406
13176	13176.s1	control	female	SSC	Nimblegen EZ Exome V2	HiSeq2000	25273462		22936	17597	14893	686376	0.976949	17	2.8404	16176	8	2010000	223675
13176	13176.mo	parent	female	SSC	Nimblegen EZ Exome V2	HiSeq2000	25273462		22953	17531	14823	687804	0.978981	78	2.8288	16039	72	2000000	224821
13176	13176.fa	parent	male	SSC	Nimblegen EZ Exome V2	HiSeq2000	25273462		22785	17385	14582	685979	0.976384	93	2.79954	15992	86	2010000	224096
13174	13174.s1	control	male	SSC	Nimblegen EZ Exome V2	HiSeq2000	21976455		22631	17441	14623	681867	0.970531	12	2.87424	16100	6	2050000	229049
13174	13174.mo	parent	female	SSC	Nimblegen EZ Exome V2	HiSeq2000	21976455		22677	17543	14747	682351	0.97122	95	2.85353	16136	90	2020000	225931
13174	13174.fa	parent	male	SSC	Nimblegen EZ Exome V2	HiSeq2000	21976455		22365	17143	14271	683109	0.972299	91	2.8961	15820	85	2050000	226531
13166	13166.s1	control	male	SSC	Nimblegen EZ Exome V2	HiSeq2000	23365654		26286	22412	17963	682452	0.971364	24	2.93565	20852	7	1700000	225108
13166	13166.mo	parent	female	SSC	Nimblegen EZ Exome V2	HiSeq2000	23365654		26385	22228	18375	684714	0.974583	207	2.92023	20632	183	1730000	225432
13166	13166.fa	parent	male	SSC	Nimblegen EZ Exome V2	HiSeq2000	23365654		26760	22936	18087	682715	0.971738	215	2.93292	21372	194	1650000	222852
13165	13165.s1	control	male	SSC	Nimblegen EZ Exome V2	HiSeq2000	22070419		21723	16655	13928	676602	0.963037	16	3.00812	15487	9	2080000	229488
13165	13165.mo	parent	female	SSC	Nimblegen EZ Exome V2	HiSeq2000	22070419		21882	16728	13816	677688	0.964583	78	2.91258	15491	70	2050000	231018
13165	13165.fa	parent	male	SSC	Nimblegen EZ Exome V2	HiSeq2000	22070419		21811	16587	13796	678691	0.966011	80	2.91816	15314	70	2070000	229834
13160	13160.s1	control	female	SSC	Nimblegen EZ Exome V2	HiSeq2000	21385095		21985	16636	13963	689943	0.982026	4	3.26982	16069	2	2120000	226498
13160	13160.mo	parent	female	SSC	Nimblegen EZ Exome V2	HiSeq2000	21385095		21960	16684	13852	692041	0.985012	72	3.28142	16098	71	2120000	223641
13160	13160.fa	parent	male	SSC	Nimblegen EZ Exome V2	HiSeq2000	21385095		22419	16959	14309	691768	0.984624	87	3.17572	16356	81	2100000	223550
13159	13159.s1	control	male	SSC	Nimblegen EZ Exome V2	HiSeq2000	22327945		22217	17087	14239	676366	0.962701	19	2.93164	15826	11	2040000	228054
13159	13159.mo	parent	female	SSC	Nimblegen EZ Exome V2	HiSeq2000	22327945		22255	17152	14406	676488	0.962875	117	2.94788	15967	111	2030000	227338
13159	13159.fa	parent	male	SSC	Nimblegen EZ Exome V2	HiSeq2000	22327945		21856	16697	13815	677089	0.96373	91	2.9355	15446	87	2050000	227161
13153	13153.s1	control	male	SSC	Nimblegen EZ Exome V2	HiSeq2000	23604254		22046	16774	13856	686738	0.977464	5	3.20191	16023	4	2100000	226646
13153	13153.mo	parent	female	SSC	Nimblegen EZ Exome V2	HiSeq2000	23604254		22064	16727	13897	686481	0.977098	67	3.1657	15942	63	2100000	225597
13153	13153.fa	parent	male	SSC	Nimblegen EZ Exome V2	HiSeq2000	23604254		21935	16715	13846	685906	0.97628	64	3.17838	15964	63	2110000	227082
13152	13152.s1	control	female	SSC	Nimblegen EZ Exome V2	HiSeq2000	21041793		22174	17130	14446	686676	0.977376	14	3.30612	16498	11	2090000	224854
13152	13152.mo	parent	female	SSC	Nimblegen EZ Exome V2	HiSeq2000	21041793		21281	16105	13350	686845	0.977616	79	3.22895	15551	76	2140000	224113
13152	13152.fa	parent	male	SSC	Nimblegen EZ Exome V2	HiSeq2000	21041793		22223	17270	14143	685813	0.976148	125	3.28598	16595	123	2070000	227193
13151	13151.s1	control	male	SSC	Nimblegen EZ Exome V2	HiSeq2000	20746391		21867	16539	13652	690879	0.983358	8	3.18957	15884	4	2140000	227104
13151	13151.mo	parent	female	SSC	Nimblegen EZ Exome V2	HiSeq2000	20746391		21543	16248	13535	689435	0.981303	64	3.23609	15615	62	2170000	227523
13151	13151.fa	parent	male	SSC	Nimblegen EZ Exome V2	HiSeq2000	20746391		22084	16535	13594	690553	0.982894	101	3.1874	15869	95	2070000	225053
13146	13146.s1	control	female	SSC	Nimblegen EZ Exome V2	HiSeq2000	23100959		22424	16991	14331	688649	0.980184	5	3.1468	16235	2	2070000	223297
13146	13146.mo	parent	female	SSC	Nimblegen EZ Exome V2	HiSeq2000	23100959		22231	17079	14232	688726	0.980294	67	3.28236	16386	66	2120000	227524
13146	13146.fa	parent	male	SSC	Nimblegen EZ Exome V2	HiSeq2000	23100959		22162	16722	13930	687941	0.979176	79	3.14032	16013	74	2100000	226442
13144	13144.s1	control	male	SSC	Nimblegen EZ Exome V2	HiSeq2000	22590754		22117	16855	14128	688352	0.979761	7	3.21929	16169	4	2120000	228281
13144	13144.mo	parent	female	SSC	Nimblegen EZ Exome V2	HiSeq2000	22590754		21949	16678	13901	690274	0.982497	74	3.21898	16010	74	2120000	225094
13144	13144.fa	parent	male	SSC	Nimblegen EZ Exome V2	HiSeq2000	22590754		22083	16858	14086	688951	0.980614	110	3.25466	16239	110	2090000	224595
13139	13139.s1	control	female	SSC	Nimblegen EZ Exome V2	HiSeq2000	24078256		21906	16635	13901	688268	0.979642	3	3.26557	15985	2	2110000	222866
13139	13139.mo	parent	female	SSC	Nimblegen EZ Exome V2	HiSeq2000	24078256		22153	16934	14169	688422	0.979861	79	3.19906	16298	78	2110000	223235
13139	13139.fa	parent	male	SSC	Nimblegen EZ Exome V2	HiSeq2000	24078256		21822	16502	13779	687583	0.978667	72	3.17733	15800	70	2130000	225229
13135	13135.s1	control	male	SSC	Nimblegen EZ Exome V2	HiSeq2000	26065283		22092	16815	13892	691991	0.984941	1	3.16163	16081	1	2120000	222740
13135	13135.mo	parent	female	SSC	Nimblegen EZ Exome V2	HiSeq2000	26065283		22362	16813	14178	690630	0.983004	94	3.20211	16050	91	2100000	224841
13135	13135.fa	parent	male	SSC	Nimblegen EZ Exome V2	HiSeq2000	26065283		22719	17172	14431	695423	0.989826	57	3.10299	16430	56	2070000	218487
13133	13133.s1	control	female	SSC	Nimblegen EZ Exome V2	HiSeq2000	25893935		22498	16841	14165	694830	0.988982	8	3.17541	16158	7	2080000	220597
13133	13133.mo	parent	female	SSC	Nimblegen EZ Exome V2	HiSeq2000	25893935		22152	16605	13927	691254	0.983892	79	3.13309	15950	77	2100000	225454
13133	13133.fa	parent	male	SSC	Nimblegen EZ Exome V2	HiSeq2000	25893935		22083	16532	13786	691675	0.984491	65	3.18641	15921	65	2080000	221506
13131	13131.s1	control	male	SSC	Nimblegen EZ Exome V2	HiSeq2000	24424174		22406	17277	14289	692122	0.985127	2	3.11257	16517	2	2090000	224478
13131	13131.mo	parent	female	SSC	Nimblegen EZ Exome V2	HiSeq2000	24424174		22427	17319	14538	693322	0.986835	63	3.14668	16588	61	2110000	224094
13131	13131.fa	parent	male	SSC	Nimblegen EZ Exome V2	HiSeq2000	24424174		22588	17267	14292	692459	0.985607	80	3.15779	16504	78	2080000	225441
13130	13130.s1	control	female	SSC	Nimblegen EZ Exome V2	HiSeq2000	23991166		22288	16848	14050	692329	0.985422	9	3.2968	16205	4	2100000	222946
13130	13130.mo	parent	female	SSC	Nimblegen EZ Exome V2	HiSeq2000	23991166		22196	16788	14105	693533	0.987136	67	3.21476	16128	65	2110000	222275
13130	13130.fa	parent	male	SSC	Nimblegen EZ Exome V2	HiSeq2000	23991166		22161	16781	13960	691626	0.984422	74	3.26446	16094	70	2100000	225964
13129	13129.s1	control	female	SSC	Nimblegen EZ Exome V2	HiSeq2000	21798778		22437	16976	14254	691667	0.98448	4	3.16797	16244	4	2090000	226331
13129	13129.mo	parent	female	SSC	Nimblegen EZ Exome V2	HiSeq2000	21798778		22329	16900	14123	690446	0.982742	78	3.23359	16212	74	2090000	227140
13129	13129.fa	parent	male	SSC	Nimblegen EZ Exome V2	HiSeq2000	21798778		21795	16607	13626	687927	0.979157	58	3.16045	15939	52	2130000	229943
13125	13125.s1	control	female	SSC	Nimblegen EZ Exome V2	HiSeq2000	24356452		24204	19118	16215	694857	0.98902	7	3.12869	18271	6	1960000	221084
13125	13125.mo	parent	female	SSC	Nimblegen EZ Exome V2	HiSeq2000	24356452		23653	18493	15730	693903	0.987662	134	3.14424	17728	131	2020000	220837
13125	13125.fa	parent	male	SSC	Nimblegen EZ Exome V2	HiSeq2000	24356452		23816	18979	15812	689765	0.981773	144	3.21589	18260	140	1980000	225285
13123	13123.s1	control	male	SSC	Nimblegen EZ Exome V2	HiSeq2000	25213347		26329	22311	17981	692425	0.985559	11	3.22348	21596	10	1740000	222415
13123	13123.mo	parent	female	SSC	Nimblegen EZ Exome V2	HiSeq2000	25213347		25871	21519	17886	691870	0.984769	202	3.20115	20814	195	1810000	222259
13123	13123.fa	parent	male	SSC	Nimblegen EZ Exome V2	HiSeq2000	25213347		26991	23155	18254	694158	0.988025	212	3.16629	22404	205	1680000	220458
13120	13120.s1	control	male	SSC	Nimblegen EZ Exome V2	HiSeq2000	22339554		22098	16892	14157	690144	0.982312	1	3.29376	16210	0	2090000	225222
13120	13120.mo	parent	female	SSC	Nimblegen EZ Exome V2	HiSeq2000	22339554		22549	17176	14432	694684	0.988774	82	3.18764	16432	77	2070000	221307
13120	13120.fa	parent	male	SSC	Nimblegen EZ Exome V2	HiSeq2000	22339554		22853	17693	14875	693620	0.98726	178	3.1822	16930	166	2060000	224229
13107	13107.s1	control	male	SSC	Nimblegen EZ Exome V2	HiSeq2000	24064152		22187	16700	13967	691955	0.98489	4	3.17141	16037	4	2090000	227982
13107	13107.mo	parent	female	SSC	Nimblegen EZ Exome V2	HiSeq2000	24064152		22321	16903	14336	691891	0.984799	97	3.16363	16302	91	2090000	224627
13107	13107.fa	parent	male	SSC	Nimblegen EZ Exome V2	HiSeq2000	24064152		22098	16905	14114	688745	0.980321	59	3.23701	16217	54	2110000	228627
13104	13104.s1	control	female	SSC	Nimblegen EZ Exome V2	HiSeq2000	23055794		21639	16354	13663	689116	0.980849	1	3.18373	15702	0	2130000	225992
13104	13104.mo	parent	female	SSC	Nimblegen EZ Exome V2	HiSeq2000	23055794		22129	16622	13955	691394	0.984091	86	3.17304	15968	84	2100000	224304
13104	13104.fa	parent	male	SSC	Nimblegen EZ Exome V2	HiSeq2000	23055794		21880	16631	13931	690343	0.982595	75	3.16746	15892	74	2120000	226483
13094	13094.s1	control	male	SSC	Nimblegen EZ Exome V2	HiSeq2000	25635577		22214	16989	13883	692239	0.985294	2	3.23314	16292	2	2080000	221540
13094	13094.mo	parent	female	SSC	Nimblegen EZ Exome V2	HiSeq2000	25635577		22541	17187	14408	691692	0.984515	86	3.21706	16535	86	2090000	223737
13094	13094.fa	parent	male	SSC	Nimblegen EZ Exome V2	HiSeq2000	25635577		22256	17027	14111	692257	0.98532	69	3.20791	16367	64	2090000	221585
13092	13092.s1	control	female	SSC	Nimblegen EZ Exome V2	HiSeq2000	25843227		22575	17129	14549	689908	0.981976	6	3.10476	16437	2	2090000	227164
13092	13092.mo	parent	female	SSC	Nimblegen EZ Exome V2	HiSeq2000	25843227		22794	17153	14606	691287	0.983939	81	3.14526	16406	80	2050000	225300
13092	13092.fa	parent	male	SSC	Nimblegen EZ Exome V2	HiSeq2000	25843227		22627	17282	14515	693648	0.9873	122	3.19324	16607	119	2080000	221395
13089	13089.s1	control	female	SSC	Nimblegen EZ Exome V2	HiSeq2000	26642228		22803	17369	14669	692769	0.986048	0	3.06886	16553	0	2060000	224206
13089	13089.mo	parent	female	SSC	Nimblegen EZ Exome V2	HiSeq2000	26642228		22802	17346	14591	692815	0.986114	81	3.09985	16498	78	2040000	222920
13089	13089.fa	parent	male	SSC	Nimblegen EZ Exome V2	HiSeq2000	26642228		22882	17375	14686	693046	0.986443	99	3.06383	16580	98	2050000	222336
13088	13088.s1	control	female	SSC	Nimblegen EZ Exome V2	HiSeq2000	19528361		22854	17895	15234	686889	0.977679	11	3.23148	17269	8	2050000	226921
13088	13088.mo	parent	female	SSC	Nimblegen EZ Exome V2	HiSeq2000	19528361		21242	16153	13438	685233	0.975322	76	3.24396	15494	76	2170000	226081
13088	13088.fa	parent	male	SSC	Nimblegen EZ Exome V2	HiSeq2000	19528361		23882	19550	16304	685904	0.976277	204	3.17335	18834	200	1940000	228252
13083	13083.s1	control	female	SSC	Nimblegen EZ Exome V2	HiSeq2000	22892827		22056	17166	12490	690668	0.983058	16	2.89573	15815	11	1970000	223801
13083	13083.mo	parent	female	SSC	Nimblegen EZ Exome V2	HiSeq2000	22892827		21810	17142	12473	687512	0.978566	153	2.88165	15924	146	2010000	229261
13083	13083.fa	parent	male	SSC	Nimblegen EZ Exome V2	HiSeq2000	22892827		21622	16886	12380	685331	0.975462	121	2.95844	15694	118	2040000	227279
13082	13082.s1	control	male	SSC	Nimblegen EZ Exome V2	HiSeq2000	23626383		23221	17930	15183	695466	0.989887	12	2.9351	16708	5	2050000	225310
13082	13082.mo	parent	female	SSC	Nimblegen EZ Exome V2	HiSeq2000	23626383		23152	17672	15051	695819	0.99039	82	2.96146	16478	79	2000000	222950
13082	13082.fa	parent	male	SSC	Nimblegen EZ Exome V2	HiSeq2000	23626383		22692	17434	14459	695641	0.990136	83	2.95181	16300	79	2070000	221889
13080	13080.s1	control	female	SSC	Nimblegen EZ Exome V2	HiSeq2000	24894048		22145	16921	14246	686377	0.97695	3	3.06361	15842	2	2060000	222817
13080	13080.mo	parent	female	SSC	Nimblegen EZ Exome V2	HiSeq2000	24894048		22499	17251	14563	689246	0.981034	79	2.9754	16031	77	2050000	223408
13080	13080.fa	parent	male	SSC	Nimblegen EZ Exome V2	HiSeq2000	24894048		22927	17475	14700	691465	0.984192	97	2.91696	16250	90	1990000	220245
13077	13077.s1	control	male	SSC	Nimblegen EZ Exome V2	HiSeq2000	21376574		21333	16147	13220	685337	0.97547	10	3.2473	15572	3	2140000	225171
13077	13077.mo	parent	female	SSC	Nimblegen EZ Exome V2	HiSeq2000	21376574		22904	17423	14749	692378	0.985492	75	2.99903	16417	70	2020000	221992
13077	13077.fa	parent	male	SSC	Nimblegen EZ Exome V2	HiSeq2000	21376574		21986	16568	13836	692944	0.986297	82	3.05715	15705	78	2070000	223314
13076	13076.s1	control	female	SSC	Nimblegen EZ Exome V2	HiSeq2000	24098664		25418	20705	16859	691911	0.984827	32	2.89612	19251	20	1760000	216641
13076	13076.mo	parent	female	SSC	Nimblegen EZ Exome V2	HiSeq2000	24098664		25828	21256	18008	689415	0.981274	362	2.91441	19884	356	1800000	220107
13076	13076.fa	parent	male	SSC	Nimblegen EZ Exome V2	HiSeq2000	24098664		24475	19976	16437	684295	0.973987	294	3.04745	18917	282	1850000	223076
13072	13072.s1	control	female	SSC	Nimblegen EZ Exome V2	HiSeq2000	27761080		22872	17575	14935	693714	0.987393	2	2.99712	16673	2	2050000	223827
13072	13072.mo	parent	female	SSC	Nimblegen EZ Exome V2	HiSeq2000	27761080		22977	17493	14704	694943	0.989143	98	3.00604	16588	92	2010000	222535
13072	13072.fa	parent	male	SSC	Nimblegen EZ Exome V2	HiSeq2000	27761080		23024	17673	14901	695756	0.9903	83	2.94616	16569	82	2030000	221668
13070	13070.s1	control	male	SSC	Nimblegen EZ Exome V2	HiSeq2000	28338581		22960	17696	14962	691508	0.984254	6	2.91877	16509	4	2010000	220516
13070	13070.mo	parent	female	SSC	Nimblegen EZ Exome V2	HiSeq2000	28338581		23472	18298	15402	693116	0.986542	105	2.88577	17033	96	2010000	221372
13070	13070.fa	parent	male	SSC	Nimblegen EZ Exome V2	HiSeq2000	28338581		23193	17685	15035	691934	0.98486	108	2.93252	16522	107	2000000	220831
13066	13066.s1	control	male	SSC	Nimblegen EZ Exome V2	HiSeq2000	24449638		22219	16738	13815	693640	0.987288	6	3.10601	16053	4	2080000	223790
13066	13066.mo	parent	female	SSC	Nimblegen EZ Exome V2	HiSeq2000	24449638		22156	16590	13856	693151	0.986592	66	3.20824	15957	62	2100000	222261
13066	13066.fa	parent	male	SSC	Nimblegen EZ Exome V2	HiSeq2000	24449638		22340	17039	14029	692510	0.98568	59	3.14175	16348	56	2100000	224782
13061	13061.s2	control	female	SSC	Nimblegen EZ Exome V2	HiSeq2000	21472020		21996	16635	13961	691130	0.983716	16	3.13985	15999	8	2130000	226639
13061	13061.mo	parent	female	SSC	Nimblegen EZ Exome V2	HiSeq2000	21472020		21915	16505	13935	686787	0.977534	81	3.24919	15879	72	2110000	228734
13061	13061.fa	parent	male	SSC	Nimblegen EZ Exome V2	HiSeq2000	21472020		21921	16654	13826	691491	0.984229	69	3.07577	16080	58	2140000	225238
13057	13057.s1	control	female	SSC	Nimblegen EZ Exome V2	HiSeq2000	25463578		22311	17031	14450	692326	0.985418	5	2.97071	16049	0	2080000	221703
13057	13057.mo	parent	female	SSC	Nimblegen EZ Exome V2	HiSeq2000	25463578		22597	17246	14626	694690	0.988783	83	2.99095	16360	81	2110000	223398
13057	13057.fa	parent	male	SSC	Nimblegen EZ Exome V2	HiSeq2000	25463578		22539	17050	14436	694514	0.988532	82	3.15923	16295	78	2090000	220699
13054	13054.s1	control	female	SSC	Nimblegen EZ Exome V2	HiSeq2000	26598966		23309	18142	15434	687892	0.979107	7	2.86886	16858	3	2000000	224170
13054	13054.mo	parent	female	SSC	Nimblegen EZ Exome V2	HiSeq2000	26598966		23412	17971	15101	691504	0.984248	81	2.77669	16431	70	1970000	222589
13054	13054.fa	parent	male	SSC	Nimblegen EZ Exome V2	HiSeq2000	26598966		23671	18539	15853	690486	0.982799	136	2.79442	17107	132	1970000	220670
13050	13050.s1	control	male	SSC	Nimblegen EZ Exome V2	HiSeq2000	20963968		21795	16599	13735	681627	0.970189	4	3.08299	15648	4	2080000	227075
13050	13050.mo	parent	female	SSC	Nimblegen EZ Exome V2	HiSeq2000	20963968		21759	16508	13708	681075	0.969404	68	3.1193	15502	65	2080000	225774
13050	13050.fa	parent	male	SSC	Nimblegen EZ Exome V2	HiSeq2000	20963968		22606	17431	14573	690025	0.982143	71	2.92957	16272	69	2060000	222725
13047	13047.s1	control	female	SSC	Nimblegen EZ Exome V2	HiSeq2000	24584451		22248	16849	14254	692996	0.986371	4	3.1863	16214	4	2100000	222676
13047	13047.mo	parent	female	SSC	Nimblegen EZ Exome V2	HiSeq2000	24584451		21965	16704	13889	693321	0.986834	75	3.25471	16040	72	2110000	223465
13047	13047.fa	parent	male	SSC	Nimblegen EZ Exome V2	HiSeq2000	24584451		22090	16638	13920	693684	0.987351	82	3.13748	15996	80	2090000	223321
13043	13043.s1	control	female	SSC	Nimblegen EZ Exome V2	HiSeq2000	23014842		23166	18015	15315	689466	0.981347	7	3.18626	17278	6	2060000	225784
13043	13043.mo	parent	female	SSC	Nimblegen EZ Exome V2	HiSeq2000	23014842		22612	17607	13672	692467	0.985619	249	3.06942	16825	240	2020000	222269
13043	13043.fa	parent	male	SSC	Nimblegen EZ Exome V2	HiSeq2000	23014842		22047	16808	14019	685418	0.975585	142	3.13885	16076	135	2090000	227629
13042	13042.s1	control	female	SSC	Nimblegen EZ Exome V2	HiSeq2000	27287331		22723	17298	14617	694591	0.988642	2	2.95525	16250	2	2040000	219664
13042	13042.mo	parent	female	SSC	Nimblegen EZ Exome V2	HiSeq2000	27287331		22698	17147	14629	692844	0.986155	68	2.94707	16154	66	2050000	222669
13042	13042.fa	parent	male	SSC	Nimblegen EZ Exome V2	HiSeq2000	27287331		22818	17481	14624	694361	0.988314	95	3.09454	16630	94	2050000	220825
13040	13040.s1	control	female	SSC	Nimblegen EZ Exome V2	HiSeq2000	22626949		22570	17058	14355	692231	0.985283	7	3.2279	16434	6	2080000	222970
13040	13040.mo	parent	female	SSC	Nimblegen EZ Exome V2	HiSeq2000	22626949		22095	16720	13726	689139	0.980882	73	3.19084	16059	71	2090000	226054
13040	13040.fa	parent	male	SSC	Nimblegen EZ Exome V2	HiSeq2000	22626949		22211	16742	13901	692376	0.985489	116	3.22999	16172	114	2080000	221502
13039	13039.s1	control	male	SSC	Nimblegen EZ Exome V2	HiSeq2000	22716422		22717	17780	13687	694453	0.988445	14	2.92956	16712	12	2000000	225835
13039	13039.mo	parent	female	SSC	Nimblegen EZ Exome V2	HiSeq2000	22716422		22940	17914	13794	694027	0.987839	232	2.92431	16733	220	1950000	224141
13039	13039.fa	parent	male	SSC	Nimblegen EZ Exome V2	HiSeq2000	22716422		22545	17703	13501	693893	0.987648	194	2.98975	16589	190	1980000	224766
13038	13038.s1	control	male	SSC	Nimblegen EZ Exome V2	HiSeq2000	22557716		22969	17789	14838	691739	0.984582	8	3.14011	16950	8	2030000	218408
13038	13038.mo	parent	female	SSC	Nimblegen EZ Exome V2	HiSeq2000	22557716		22661	17431	14579	687689	0.978818	70	3.12891	16673	67	2060000	223647
13038	13038.fa	parent	male	SSC	Nimblegen EZ Exome V2	HiSeq2000	22557716		21502	16547	13752	682260	0.97109	63	3.20795	15770	56	2150000	227005
13037	13037.s1	control	female	SSC	Nimblegen EZ Exome V2	HiSeq2000	21914136		22428	16894	14197	690247	0.982459	11	3.19458	16223	5	2060000	224431
13037	13037.mo	parent	female	SSC	Nimblegen EZ Exome V2	HiSeq2000	21914136		22458	17040	14389	692175	0.985203	69	3.1594	16388	66	2090000	223372
13037	13037.fa	parent	male	SSC	Nimblegen EZ Exome V2	HiSeq2000	21914136		21666	16425	13582	683825	0.973318	65	3.31741	15715	58	2140000	229880
13036	13036.s1	control	female	SSC	Nimblegen EZ Exome V2	HiSeq2000	27367087		22360	16992	14190	692828	0.986132	4	3.16951	16321	4	2120000	224025
13036	13036.mo	parent	female	SSC	Nimblegen EZ Exome V2	HiSeq2000	27367087		22460	17068	14150	692112	0.985113	82	3.19045	16345	81	2080000	224976
13036	13036.fa	parent	male	SSC	Nimblegen EZ Exome V2	HiSeq2000	27367087		22568	17207	14407	692249	0.985308	63	3.13177	16449	61	2090000	223595
13035	13035.s1	control	female	SSC	Nimblegen EZ Exome V2	HiSeq2000	22796496		22163	16831	14129	689534	0.981444	9	3.1811	16211	6	2120000	222164
13035	13035.mo	parent	female	SSC	Nimblegen EZ Exome V2	HiSeq2000	22796496		21939	16425	13920	687988	0.979243	67	3.27148	15822	63	2100000	221225
13035	13035.fa	parent	male	SSC	Nimblegen EZ Exome V2	HiSeq2000	22796496		21629	16560	13709	683812	0.973299	87	3.26926	15893	85	2150000	225742
13028	13028.s1	control	female	SSC	Nimblegen EZ Exome V2	HiSeq2000	21638710		22242	17040	14285	688094	0.979394	6	3.21335	16365	4	2110000	227449
13028	13028.mo	parent	female	SSC	Nimblegen EZ Exome V2	HiSeq2000	21638710		21798	16524	13740	689139	0.980882	78	3.20748	15908	73	2110000	223614
13028	13028.fa	parent	male	SSC	Nimblegen EZ Exome V2	HiSeq2000	21638710		22709	17360	14518	691859	0.984753	102	3.18578	16675	96	2070000	229299
13018	13018.s1	control	male	SSC	Nimblegen EZ Exome V2	HiSeq2000	21707383		22613	17128	14326	694571	0.988613	7	3.18829	16437	6	2070000	220738
13018	13018.mo	parent	female	SSC	Nimblegen EZ Exome V2	HiSeq2000	21707383		21877	16654	14065	688112	0.97942	85	3.22368	16022	80	2130000	226926
13018	13018.fa	parent	male	SSC	Nimblegen EZ Exome V2	HiSeq2000	21707383		22132	16677	13912	689218	0.980994	81	3.16438	16016	74	2120000	227126
13016	13016.s1	control	female	SSC	Nimblegen EZ Exome V2	HiSeq2000	22676900		21594	16376	13504	689255	0.981047	7	3.22558	15708	2	2140000	224689
13016	13016.mo	parent	female	SSC	Nimblegen EZ Exome V2	HiSeq2000	22676900		22015	16671	13896	692770	0.98605	83	3.19645	16080	81	2110000	223749
13016	13016.fa	parent	male	SSC	Nimblegen EZ Exome V2	HiSeq2000	22676900		22334	16851	14044	694554	0.988589	78	3.14208	16211	74	2090000	222632
13015	13015.s1	control	female	SSC	Nimblegen EZ Exome V2	HiSeq2000	26426140		27513	23325	18542	696886	0.991908	16	3.23839	22484	13	1640000	219841
13015	13015.mo	parent	female	SSC	Nimblegen EZ Exome V2	HiSeq2000	26426140		27219	23158	18320	693583	0.987207	232	3.2431	22468	228	1680000	222004
13015	13015.fa	parent	male	SSC	Nimblegen EZ Exome V2	HiSeq2000	26426140		26964	22919	18158	693697	0.987369	199	3.23655	22165	190	1670000	221161
13012	13012.s1	control	female	SSC	Nimblegen EZ Exome V2	HiSeq2000	25171555		21839	16503	13891	687920	0.979147	2	3.27372	16078	1	2110000	221947
13012	13012.mo	parent	female	SSC	Nimblegen EZ Exome V2	HiSeq2000	25171555		22347	16673	14090	697681	0.99304	65	3.11782	16193	63	2080000	214762
13012	13012.fa	parent	male	SSC	Nimblegen EZ Exome V2	HiSeq2000	25171555		23107	17607	14377	696591	0.991488	127	3.19834	17039	126	2020000	217814
13010	13010.s1	control	male	SSC	Nimblegen EZ Exome V2	HiSeq2000	26206153		23746	18577	15582	697462	0.992728	6	3.14309	17900	3	2010000	219001
13010	13010.mo	parent	female	SSC	Nimblegen EZ Exome V2	HiSeq2000	26206153		22878	17822	13676	697236	0.992406	226	3.17453	17122	222	1990000	216210
13010	13010.fa	parent	male	SSC	Nimblegen EZ Exome V2	HiSeq2000	26206153		22266	17008	14100	691011	0.983546	131	3.1737	16435	130	2110000	226168
13007	13007.s1	control	female	SSC	Nimblegen EZ Exome V2	HiSeq2000	26563511		22177	16790	14039	692868	0.986189	3	3.17197	16079	2	2080000	223128
13007	13007.mo	parent	female	SSC	Nimblegen EZ Exome V2	HiSeq2000	26563511		22650	17101	14413	696117	0.990814	88	3.14601	16408	84	2070000	220995
13007	13007.fa	parent	male	SSC	Nimblegen EZ Exome V2	HiSeq2000	26563511		23017	17611	14913	697855	0.993288	106	3.01565	16791	104	2050000	219286
13006	13006.s1	control	female	SSC	Nimblegen EZ Exome V2	HiSeq2000	17360034		21284	16229	13427	684469	0.974235	9	3.24882	15650	8	2170000	231246
13006	13006.mo	parent	female	SSC	Nimblegen EZ Exome V2	HiSeq2000	17360034		21506	16332	13491	688672	0.980217	74	3.12867	15675	69	2140000	226665
13006	13006.fa	parent	male	SSC	Nimblegen EZ Exome V2	HiSeq2000	17360034		20998	15929	13027	679818	0.967615	69	3.2249	15348	65	2170000	233131
13005	13005.s1	control	female	SSC	Nimblegen EZ Exome V2	HiSeq2000	25927518		22067	16799	13991	691097	0.983669	3	3.14293	16069	0	2130000	225227
13005	13005.mo	parent	female	SSC	Nimblegen EZ Exome V2	HiSeq2000	25927518		22881	17431	14850	696522	0.99139	83	3.07371	16714	78	2060000	220565
13005	13005.fa	parent	male	SSC	Nimblegen EZ Exome V2	HiSeq2000	25927518		22673	17226	14162	694754	0.988874	85	3.01356	16420	83	2080000	226376
13001	13001.s1	control	male	SSC	Nimblegen EZ Exome V2	HiSeq2000	23088041		23266	17776	15002	695600	0.990078	11	3.2003	17096	6	2020000	220594
13001	13001.mo	parent	female	SSC	Nimblegen EZ Exome V2	HiSeq2000	23088041		23613	18213	15415	692650	0.985879	129	3.16566	17530	125	1990000	223173
13001	13001.fa	parent	male	SSC	Nimblegen EZ Exome V2	HiSeq2000	23088041		21878	16528	13685	687600	0.978691	60	3.32623	15871	55	2110000	228668
12997	12997.s1	control	female	SSC	Nimblegen EZ Exome V2	HiSeq2000	21844083		21585	16482	13702	685464	0.975651	5	3.19849	15852	2	2160000	229699
12997	12997.mo	parent	female	SSC	Nimblegen EZ Exome V2	HiSeq2000	21844083		21935	16644	13937	689879	0.981935	102	3.21729	16016	97	2130000	225877
12997	12997.fa	parent	male	SSC	Nimblegen EZ Exome V2	HiSeq2000	21844083		22297	16985	14114	692401	0.985525	68	3.17834	16337	67	2090000	225417
12989	12989.s1	control	female	SSC	Nimblegen EZ Exome V2	HiSeq2000	26168469		23345	17864	15241	695670	0.990178	5	3.15189	17130	5	2040000	221621
12989	12989.mo	parent	female	SSC	Nimblegen EZ Exome V2	HiSeq2000	26168469		22451	16927	14279	694257	0.988166	85	3.17135	16290	80	2100000	223199
12989	12989.fa	parent	male	SSC	Nimblegen EZ Exome V2	HiSeq2000	26168469		22495	17215	13669	692292	0.985369	127	3.23812	16515	126	2070000	223879
12977	12977.s1	control	male	SSC	Nimblegen EZ Exome V2	HiSeq2000	27997437		22575	17147	14096	695921	0.990535	5	3.14399	16445	5	2080000	223789
12977	12977.mo	parent	female	SSC	Nimblegen EZ Exome V2	HiSeq2000	27997437		22805	17334	14667	697638	0.992979	73	3.13633	16614	72	2090000	222186
12977	12977.fa	parent	male	SSC	Nimblegen EZ Exome V2	HiSeq2000	27997437		22645	17156	14318	694665	0.988747	81	3.20812	16447	80	2090000	222665
12976	12976.s1	control	male	SSC	Nimblegen EZ Exome V2	HiSeq2000	26211624		22500	17170	14239	691556	0.984322	4	3.21173	16504	3	2090000	223496
12976	12976.mo	parent	female	SSC	Nimblegen EZ Exome V2	HiSeq2000	26211624		23195	17830	15018	695942	0.990565	111	3.14331	17028	99	2040000	220839
12976	12976.fa	parent	male	SSC	Nimblegen EZ Exome V2	HiSeq2000	26211624		22876	17243	14439	695709	0.990233	73	3.14242	16509	72	2070000	222041
12975	12975.s1	control	female	SSC	Nimblegen EZ Exome V2	HiSeq2000	22237781		22173	16757	14007	689152	0.9809	4	3.15109	16021	4	2090000	226925
12975	12975.mo	parent	female	SSC	Nimblegen EZ Exome V2	HiSeq2000	22237781		22042	16503	13876	688361	0.979774	70	3.19049	15799	64	2100000	226081
12975	12975.fa	parent	male	SSC	Nimblegen EZ Exome V2	HiSeq2000	22237781		22711	17216	14428	694314	0.988247	87	3.12745	16415	85	2060000	223852
12972	12972.s1	control	female	SSC	Nimblegen EZ Exome V2	HiSeq2000	26950097		27269	23349	18489	694771	0.988898	16	3.2172	22503	11	1670000	220102
12972	12972.mo	parent	female	SSC	Nimblegen EZ Exome V2	HiSeq2000	26950097		27447	23426	18893	695730	0.990263	229	3.2251	22620	221	1680000	218700
12972	12972.fa	parent	male	SSC	Nimblegen EZ Exome V2	HiSeq2000	26950097		26905	22955	18235	692801	0.986094	235	3.21236	22186	227	1680000	219722
12969	12969.s1	control	male	SSC	Nimblegen EZ Exome V2	HiSeq2000	27513864		22981	17950	14665	694156	0.988023	4	3.08448	17217	2	2020000	222139
12969	12969.mo	parent	female	SSC	Nimblegen EZ Exome V2	HiSeq2000	27513864		23256	18312	14896	695713	0.990239	267	3.16246	17567	256	2020000	221587
12969	12969.fa	parent	male	SSC	Nimblegen EZ Exome V2	HiSeq2000	27513864		22983	17939	14590	696003	0.990651	260	3.06003	17192	251	2000000	219892
12967	12967.s1	control	male	SSC	Nimblegen EZ Exome V2	HiSeq2000	23155021		22123	16788	14008	692593	0.985798	9	3.19138	16174	9	2130000	226247
12967	12967.mo	parent	female	SSC	Nimblegen EZ Exome V2	HiSeq2000	23155021		22488	17277	14454	693623	0.987264	71	3.12974	16609	65	2100000	224858
12967	12967.fa	parent	male	SSC	Nimblegen EZ Exome V2	HiSeq2000	23155021		21994	16505	13663	692594	0.985799	62	3.20871	15839	58	2110000	225604
12964	12964.s1	control	male	SSC	Nimblegen EZ Exome V2	HiSeq2000	25495343		26465	22613	17909	692050	0.985025	11	3.24852	21824	5	1700000	221518
12964	12964.mo	parent	female	SSC	Nimblegen EZ Exome V2	HiSeq2000	25495343		26948	23076	18497	692495	0.985658	238	3.28597	22387	236	1670000	221124
12964	12964.fa	parent	male	SSC	Nimblegen EZ Exome V2	HiSeq2000	25495343		26361	22406	17871	692449	0.985593	221	3.18135	21634	215	1730000	220811
12962	12962.s1	control	female	SSC	Nimblegen EZ Exome V2	HiSeq2000	23988085		22393	17002	14156	690838	0.9833	4	3.08142	16252	2	2080000	228977
12962	12962.mo	parent	female	SSC	Nimblegen EZ Exome V2	HiSeq2000	23988085		21891	16406	13612	689923	0.981998	76	3.20016	15778	72	2120000	227298
12962	12962.fa	parent	male	SSC	Nimblegen EZ Exome V2	HiSeq2000	23988085		22827	17537	14640	692727	0.985989	106	3.14075	16792	102	2060000	225128
12957	12957.s1	control	female	SSC	Nimblegen EZ Exome V2	HiSeq2000	21348896		21914	16567	13855	690301	0.982536	6	3.13938	15906	3	2130000	229050
12957	12957.mo	parent	female	SSC	Nimblegen EZ Exome V2	HiSeq2000	21348896		21588	16493	13648	683455	0.972791	104	3.18291	15863	79	2160000	231778
12957	12957.fa	parent	male	SSC	Nimblegen EZ Exome V2	HiSeq2000	21348896		21573	16130	13416	689183	0.980944	83	3.10603	15470	72	2130000	227603
12956	12956.s1	control	female	SSC	Nimblegen EZ Exome V2	HiSeq2000	24731244		22518	17392	13879	689211	0.980984	20	3.20204	16615	6	2010000	224581
12956	12956.mo	parent	female	SSC	Nimblegen EZ Exome V2	HiSeq2000	24731244		22681	17584	14214	689493	0.981386	149	3.164	16844	116	2010000	224111
12956	12956.fa	parent	male	SSC	Nimblegen EZ Exome V2	HiSeq2000	24731244		22560	17573	14454	689787	0.981804	128	3.15613	16885	104	2050000	223663
12955	12955.s1	control	male	SSC	Nimblegen EZ Exome V2	HiSeq2000	25982111		22318	16766	14159	691903	0.984816	5	3.18987	16079	5	2070000	222909
12955	12955.mo	parent	female	SSC	Nimblegen EZ Exome V2	HiSeq2000	25982111		23039	17554	14856	693712	0.987391	73	3.09519	16792	73	2050000	224497
12955	12955.fa	parent	male	SSC	Nimblegen EZ Exome V2	HiSeq2000	25982111		21851	16482	13674	692295	0.985374	76	3.18321	15841	75	2100000	220330
12953	12953.s1	control	male	SSC	Nimblegen EZ Exome V2	HiSeq2000	25069814		22179	16776	13972	692214	0.985258	9	3.19224	16199	1	2080000	221769
12953	12953.mo	parent	female	SSC	Nimblegen EZ Exome V2	HiSeq2000	25069814		22257	16800	14167	693410	0.986961	85	3.2017	16159	74	2080000	221784
12953	12953.fa	parent	male	SSC	Nimblegen EZ Exome V2	HiSeq2000	25069814		22651	17070	14312	691760	0.984612	93	3.19663	16370	80	2040000	224559
12952	12952.s1	control	female	SSC	Nimblegen EZ Exome V2	HiSeq2000	20489984		21967	16794	14000	688255	0.979623	25	3.27441	16239	1	2140000	224879
12952	12952.mo	parent	female	SSC	Nimblegen EZ Exome V2	HiSeq2000	20489984		21275	16058	13305	685879	0.976242	37	3.3523	15498	5	2180000	226633
12952	12952.fa	parent	male	SSC	Nimblegen EZ Exome V2	HiSeq2000	20489984		21940	16638	13562	688183	0.979521	38	3.26086	16065	10	2090000	224614
12950	12950.s1	control	male	SSC	Nimblegen EZ Exome V2	HiSeq2000	16946228		21116	16667	12326	685700	0.975987	39	3.25396	16112	13	2120000	225793
12950	12950.mo	parent	female	SSC	Nimblegen EZ Exome V2	HiSeq2000	16946228		21420	16865	12713	686240	0.976755	247	3.24293	16263	215	2070000	226027
12950	12950.fa	parent	male	SSC	Nimblegen EZ Exome V2	HiSeq2000	16946228		20798	16196	11871	681995	0.970713	237	3.21273	15650	205	2120000	229534
12944	12944.s1	control	male	SSC	Nimblegen EZ Exome V2	HiSeq2000	25222083		21379	15974	13084	692173	0.9852	0	3.2121	15555	0	2120000	216891
12944	12944.mo	parent	female	SSC	Nimblegen EZ Exome V2	HiSeq2000	25222083		21798	16419	13878	693133	0.986566	76	3.15896	16010	71	2140000	217535
12944	12944.fa	parent	male	SSC	Nimblegen EZ Exome V2	HiSeq2000	25222083		21520	16016	13266	693532	0.987134	67	3.18327	15504	63	2130000	218196
12942	12942.s1	control	male	SSC	Nimblegen EZ Exome V2	HiSeq2000	25491789		21656	16271	13296	692442	0.985583	12	3.17292	15844	6	2110000	220728
12942	12942.mo	parent	female	SSC	Nimblegen EZ Exome V2	HiSeq2000	25491789		21686	16433	13658	692713	0.985969	119	3.24086	16008	118	2150000	218775
12942	12942.fa	parent	male	SSC	Nimblegen EZ Exome V2	HiSeq2000	25491789		21921	16451	13552	693291	0.986791	95	3.22582	15962	90	2120000	222285
12940	12940.s1	control	male	SSC	Nimblegen EZ Exome V2	HiSeq2000	25742845		22432	16975	14223	694626	0.988692	1	3.17493	16363	1	2100000	224573
12940	12940.mo	parent	female	SSC	Nimblegen EZ Exome V2	HiSeq2000	25742845		22491	16979	14150	694967	0.989177	74	3.28404	16263	74	2090000	222055
12940	12940.fa	parent	male	SSC	Nimblegen EZ Exome V2	HiSeq2000	25742845		22793	17489	14744	695277	0.989618	95	3.19008	16882	89	2070000	222581
12939	12939.s1	control	male	SSC	Nimblegen EZ Exome V2	HiSeq2000	25956009		23022	18025	14649	694854	0.989016	9	3.16667	17347	6	2020000	223027
12939	12939.mo	parent	female	SSC	Nimblegen EZ Exome V2	HiSeq2000	25956009		23120	18030	14922	694209	0.988098	239	3.15623	17391	234	2010000	221115
12939	12939.fa	parent	male	SSC	Nimblegen EZ Exome V2	HiSeq2000	25956009		22949	17871	14634	695069	0.989322	237	3.158	17249	230	2030000	220935
[truncated: 822 more rows]

## Sheet: 1.2_Exome metrics ADHD trios
Supplementary Data 1.2: Exome metrics for ADHD parent-child trio samples
id	read_length	num_reads_m	num_bases_g	mean_coverage	median_coverage	pcr_duplicates	multiply_mapped	unmapped	reads_on_target	bases_on_target	mean_error_rate	x1x_target_base_coverage	x2x_target_base_coverage	x4x_target_base_coverage	x8x_target_base_coverage	x10x_target_base_coverage	x15x_target_base_coverage	x20x_target_base_coverage	x30x_target_base_coverage	x40x_target_base_coverage	x50x_target_base_coverage	x100x_target_base_coverage
ADHD1.fa	99	101.1	10	90.6	85	0.1653	0.0578	0.0029	0.5235	0.4136	0.0029	0.961	0.958	0.957	0.955	0.954	0.951	0.947	0.925	0.879	0.811	0.379
ADHD1.mo	99	120.6	11.9	106.8	101	0.1737	0.056	0.0016	0.5266	0.4159	0.0025	0.96	0.958	0.957	0.955	0.954	0.952	0.95	0.94	0.915	0.872	0.514
ADHD1.p1	99	94.2	9.3	83.7	79	0.1719	0.0565	0.0027	0.5192	0.4098	0.0026	0.96	0.958	0.957	0.955	0.954	0.951	0.945	0.918	0.861	0.782	0.317
ADHD10.fa	99	136.2	13.5	123.6	115	0.1438	0.0583	0.0016	0.5308	0.4186	0.0026	0.962	0.959	0.958	0.956	0.955	0.954	0.952	0.944	0.925	0.893	0.6
ADHD10.mo	99	155.6	15.4	134.3	125	0.1651	0.0567	0.0019	0.5147	0.4057	0.0027	0.962	0.959	0.958	0.956	0.956	0.954	0.952	0.946	0.931	0.905	0.65
ADHD10.p1	99	75.2	7.4	60.4	58	0.2177	0.0529	0.0041	0.472	0.3705	0.0025	0.961	0.958	0.957	0.954	0.953	0.946	0.932	0.865	0.755	0.619	0.098
ADHD100.fa	99	89.7	8.9	96.3	89	0.1827	0.0442	0.0025	0.6007	0.496	0.0027	0.967	0.963	0.959	0.954	0.951	0.942	0.929	0.892	0.841	0.781	0.424
ADHD100.mo	99	109.9	10.9	110.5	103	0.205	0.0453	0.0029	0.5758	0.4735	0.0027	0.968	0.964	0.961	0.956	0.954	0.947	0.938	0.911	0.873	0.825	0.521
ADHD100.p1	99	124.8	12.4	114.1	108	0.2614	0.0421	0.003	0.517	0.4227	0.0027	0.969	0.965	0.962	0.958	0.956	0.95	0.943	0.92	0.886	0.844	0.552
ADHD101.fa	99	107.4	10.6	104.1	98	0.2429	0.043	0.0045	0.5449	0.4483	0.0028	0.968	0.964	0.96	0.956	0.954	0.947	0.937	0.909	0.868	0.818	0.488
ADHD101.mo	99	94.3	9.3	89.5	84	0.2412	0.042	0.0035	0.5423	0.4463	0.0028	0.968	0.964	0.96	0.955	0.952	0.943	0.93	0.892	0.837	0.771	0.38
ADHD101.p1	99	100.6	10	100.8	94	0.2297	0.0434	0.0024	0.5624	0.4634	0.0028	0.967	0.964	0.96	0.956	0.953	0.946	0.935	0.904	0.86	0.806	0.46
ADHD102.fa	99	102.5	10.1	100.2	93	0.2277	0.0444	0.0026	0.5506	0.4523	0.0027	0.968	0.964	0.961	0.956	0.954	0.946	0.935	0.903	0.857	0.801	0.454
ADHD102.mo	99	102.2	10.1	106.5	96	0.2056	0.0447	0.0038	0.5884	0.4911	0.0033	0.965	0.961	0.957	0.95	0.946	0.932	0.916	0.877	0.829	0.776	0.48
ADHD102.p1	99	130.2	12.9	129.6	120	0.2347	0.0436	0.0021	0.5563	0.4603	0.0026	0.968	0.964	0.961	0.957	0.955	0.949	0.942	0.921	0.892	0.855	0.612
ADHD103.fa	99	97.6	9.7	106.6	97	0.1727	0.0472	0.0028	0.611	0.5052	0.0028	0.967	0.963	0.96	0.954	0.952	0.943	0.931	0.899	0.855	0.802	0.486
ADHD103.mo	99	102	10.1	105.4	95	0.1963	0.0457	0.0026	0.5867	0.486	0.0026	0.968	0.963	0.959	0.953	0.95	0.941	0.928	0.894	0.849	0.795	0.471
ADHD103.p1	99	131.8	13	128.4	120	0.23	0.0456	0.0026	0.5495	0.4507	0.0028	0.969	0.965	0.962	0.958	0.956	0.951	0.945	0.927	0.9	0.865	0.614
ADHD104.fa	99	116.3	11.5	121.3	112	0.1984	0.0438	0.0023	0.584	0.4827	0.0026	0.968	0.964	0.961	0.956	0.954	0.947	0.938	0.913	0.878	0.836	0.568
ADHD104.mo	99	120.8	12	122	112	0.2087	0.0441	0.0025	0.5755	0.4759	0.0027	0.968	0.964	0.96	0.955	0.953	0.946	0.937	0.911	0.877	0.835	0.57
ADHD104.p1	99	127.4	12.6	123.1	115	0.2214	0.0413	0.0019	0.553	0.4552	0.0027	0.97	0.965	0.961	0.957	0.955	0.949	0.941	0.919	0.888	0.85	0.588
ADHD105.fa	99	126.2	12.5	119.9	112	0.2492	0.0463	0.0048	0.5345	0.4396	0.0028	0.968	0.964	0.961	0.957	0.955	0.949	0.941	0.918	0.886	0.845	0.572
ADHD105.mo	99	112.1	11.1	102.3	96	0.2508	0.0447	0.0038	0.5262	0.4297	0.0028	0.968	0.964	0.961	0.956	0.954	0.947	0.937	0.908	0.867	0.814	0.478
ADHD105.p1	99	105.5	10.4	98.8	93	0.2527	0.0442	0.0028	0.528	0.433	0.0028	0.969	0.965	0.961	0.957	0.955	0.947	0.938	0.907	0.863	0.807	0.449
ADHD106.fa	99	98.6	9.8	101.7	94	0.2064	0.0429	0.0036	0.578	0.4766	0.0028	0.968	0.964	0.96	0.955	0.953	0.945	0.934	0.902	0.858	0.803	0.465
ADHD106.mo	99	120.2	11.9	113.7	105	0.2389	0.043	0.0037	0.5416	0.4457	0.0027	0.969	0.964	0.961	0.956	0.954	0.947	0.938	0.911	0.874	0.829	0.535
ADHD106.p1	99	111.1	11	111.3	102	0.2135	0.0429	0.0026	0.57	0.4715	0.0026	0.968	0.964	0.96	0.955	0.952	0.944	0.934	0.904	0.863	0.814	0.515
ADHD107.fa	99	128.6	12.7	125.8	117	0.2229	0.0452	0.0033	0.5499	0.4525	0.0029	0.97	0.965	0.961	0.957	0.955	0.95	0.943	0.923	0.894	0.857	0.601
ADHD107.mo	99	103	10.2	107.7	100	0.1861	0.0451	0.0026	0.5964	0.4928	0.0028	0.967	0.963	0.96	0.955	0.953	0.945	0.934	0.905	0.864	0.814	0.502
ADHD107.p1	99	97.7	9.7	99	91	0.1924	0.0451	0.0023	0.5677	0.4688	0.0027	0.969	0.964	0.96	0.954	0.951	0.942	0.929	0.892	0.842	0.784	0.445
ADHD108.fa	99	114.1	11.3	111.3	104	0.2336	0.0426	0.0025	0.5476	0.4514	0.0027	0.968	0.964	0.96	0.956	0.954	0.947	0.937	0.911	0.873	0.827	0.526
ADHD108.mo	99	112.2	11.1	115	107	0.2015	0.0445	0.0025	0.5848	0.4829	0.0026	0.968	0.964	0.96	0.956	0.953	0.946	0.937	0.911	0.874	0.83	0.545
ADHD108.p1	99	98.4	9.7	103.4	95	0.1869	0.046	0.0023	0.596	0.495	0.0026	0.966	0.963	0.959	0.953	0.949	0.939	0.926	0.889	0.843	0.789	0.472
ADHD109.fa	99	114.9	11.4	111.6	105	0.235	0.0409	0.0022	0.5466	0.4492	0.0026	0.968	0.964	0.961	0.957	0.955	0.948	0.939	0.914	0.877	0.832	0.534
ADHD109.mo	99	130.3	12.9	115.8	109	0.2739	0.0426	0.0031	0.5119	0.4187	0.0026	0.969	0.965	0.961	0.958	0.956	0.95	0.942	0.92	0.887	0.845	0.56
ADHD109.p1	99	97.6	9.7	101.9	94	0.1905	0.0441	0.0016	0.5851	0.4826	0.0026	0.968	0.964	0.96	0.955	0.952	0.943	0.93	0.896	0.849	0.794	0.466
ADHD11.fa	99	90.2	8.9	81.1	76	0.1515	0.0579	0.0028	0.5267	0.4152	0.0026	0.96	0.958	0.957	0.955	0.954	0.95	0.943	0.91	0.847	0.761	0.293
ADHD11.mo	99	111.5	11	100.1	95	0.1472	0.0595	0.0027	0.535	0.4222	0.0028	0.961	0.959	0.957	0.955	0.954	0.952	0.949	0.937	0.908	0.858	0.464
ADHD11.p1	99	96.9	9.6	86.8	82	0.1613	0.0594	0.0032	0.5239	0.4135	0.0025	0.96	0.958	0.957	0.955	0.954	0.951	0.946	0.923	0.872	0.799	0.345
ADHD110.fa	99	115.6	11.4	122.3	110	0.2106	0.0462	0.0027	0.5869	0.4892	0.0027	0.967	0.963	0.959	0.953	0.95	0.94	0.928	0.898	0.859	0.816	0.557
ADHD110.mo	99	122.5	12.1	113.5	106	0.2543	0.0413	0.0033	0.5324	0.4364	0.0026	0.968	0.964	0.961	0.957	0.955	0.949	0.94	0.915	0.879	0.833	0.54
ADHD110.p1	99	113.5	11.2	111.8	104	0.2276	0.0432	0.0028	0.5538	0.4556	0.0026	0.969	0.964	0.961	0.957	0.955	0.948	0.94	0.914	0.877	0.831	0.529
ADHD111.fa	99	110.9	11	110.2	103	0.2016	0.0451	0.0037	0.5587	0.4596	0.0027	0.97	0.965	0.961	0.956	0.954	0.947	0.938	0.911	0.874	0.826	0.52
ADHD111.mo	99	97.2	9.6	96.4	89	0.2225	0.043	0.0021	0.5654	0.467	0.0026	0.967	0.963	0.96	0.954	0.951	0.941	0.928	0.889	0.838	0.777	0.428
ADHD111.p1	99	157.5	15.6	144.6	136	0.2792	0.0418	0.0026	0.5165	0.4244	0.0026	0.97	0.965	0.962	0.959	0.957	0.953	0.948	0.934	0.914	0.887	0.682
ADHD112.fa	99	116.1	11.5	106	100	0.266	0.04	0.0022	0.5165	0.4222	0.0027	0.969	0.964	0.961	0.957	0.955	0.949	0.941	0.915	0.877	0.828	0.504
ADHD112.mo	99	101.8	10.1	114.5	103	0.1667	0.0443	0.0019	0.6338	0.5294	0.0026	0.967	0.963	0.959	0.953	0.949	0.939	0.927	0.893	0.852	0.803	0.52
ADHD112.p1	99	98.2	9.7	102.3	92	0.2064	0.0413	0.0031	0.59	0.4899	0.0028	0.966	0.962	0.958	0.952	0.949	0.938	0.925	0.888	0.84	0.783	0.453
ADHD113.fa	99	142.1	14.1	122.1	109	0.3398	0.0458	0.0013	0.4775	0.3979	0.0017	0.967	0.963	0.958	0.952	0.948	0.938	0.925	0.893	0.853	0.808	0.548
ADHD113.mo	99	109.9	10.9	100.6	87	0.3035	0.0448	0.0013	0.5145	0.4316	0.0018	0.964	0.96	0.954	0.943	0.936	0.917	0.895	0.844	0.787	0.727	0.433
ADHD113.p1	99	132.8	13.1	113.4	102	0.3335	0.0437	0.0014	0.4775	0.3953	0.0018	0.968	0.963	0.959	0.953	0.95	0.94	0.927	0.894	0.851	0.802	0.515
ADHD114.fa	99	134.2	13.3	120.3	107	0.3143	0.0467	0.0015	0.4986	0.4149	0.0018	0.968	0.964	0.959	0.954	0.95	0.941	0.929	0.897	0.858	0.811	0.542
ADHD114.mo	99	138.4	13.7	116	106	0.3377	0.0457	0.0016	0.4757	0.3951	0.0018	0.969	0.964	0.96	0.955	0.952	0.944	0.933	0.905	0.866	0.82	0.538
ADHD114.p1	99	129.8	12.8	118.1	104	0.302	0.0473	0.0013	0.5165	0.4297	0.0017	0.967	0.963	0.959	0.953	0.949	0.939	0.926	0.892	0.849	0.8	0.525
ADHD115.fa	99	142.9	14.2	119.1	109	0.3409	0.0416	0.0015	0.4683	0.3857	0.0018	0.97	0.965	0.961	0.956	0.954	0.947	0.937	0.912	0.876	0.833	0.556
ADHD115.mo	99	134.2	13.3	112	102	0.3271	0.0459	0.0017	0.4759	0.3934	0.0018	0.969	0.965	0.96	0.955	0.952	0.944	0.933	0.903	0.863	0.814	0.517
ADHD115.p1	99	152.1	15.1	131.2	119	0.3335	0.0433	0.002	0.4825	0.3995	0.0018	0.969	0.965	0.961	0.956	0.954	0.947	0.938	0.914	0.883	0.844	0.6
ADHD116.fa	99	125	12.4	110.9	96	0.3216	0.0451	0.002	0.4934	0.411	0.0017	0.966	0.961	0.955	0.944	0.939	0.923	0.905	0.862	0.813	0.758	0.481
ADHD116.mo	99	116.5	11.5	101.3	91	0.3269	0.0459	0.0016	0.4903	0.4096	0.0018	0.967	0.962	0.958	0.95	0.946	0.932	0.915	0.873	0.822	0.765	0.449
ADHD116.p1	99	113	11.2	101.3	88	0.3221	0.0466	0.0011	0.4993	0.4152	0.0016	0.966	0.961	0.955	0.945	0.939	0.923	0.904	0.857	0.802	0.742	0.437
ADHD117.fa	99	114	11.3	102.9	88	0.3177	0.0471	0.0015	0.5038	0.4184	0.0017	0.966	0.961	0.955	0.943	0.937	0.92	0.899	0.851	0.795	0.734	0.438
ADHD117.mo	99	133.4	13.2	118.2	102	0.3267	0.0445	0.0014	0.502	0.4185	0.0018	0.966	0.961	0.956	0.946	0.941	0.926	0.91	0.87	0.824	0.773	0.51
ADHD117.p1	99	140.8	13.9	104.2	93	0.3461	0.0459	0.0013	0.4132	0.3426	0.0018	0.973	0.966	0.959	0.952	0.948	0.935	0.92	0.88	0.83	0.773	0.464
ADHD118.fa	99	166.5	16.5	129.4	117	0.3794	0.0435	0.0014	0.4365	0.3599	0.0018	0.97	0.965	0.961	0.956	0.953	0.946	0.937	0.912	0.879	0.84	0.592
ADHD118.mo	99	145.7	14.4	113.2	103	0.3554	0.0429	0.0016	0.4433	0.3662	0.0018	0.97	0.965	0.96	0.954	0.951	0.941	0.929	0.897	0.856	0.806	0.517
ADHD118.p1	99	140.7	13.9	118.6	107	0.3376	0.0447	0.0015	0.4733	0.3903	0.0018	0.969	0.964	0.96	0.955	0.951	0.942	0.931	0.9	0.861	0.815	0.54
ADHD119.fa	99	124.9	12.4	106.1	95	0.3279	0.0442	0.0011	0.4749	0.3931	0.0018	0.969	0.964	0.959	0.952	0.948	0.936	0.921	0.882	0.833	0.777	0.472
ADHD119.mo	99	136.8	13.5	117.4	104	0.3358	0.0436	0.0014	0.4854	0.4047	0.0018	0.968	0.963	0.959	0.952	0.948	0.937	0.923	0.887	0.843	0.794	0.522
ADHD119.p1	99	118.6	11.7	104.2	90	0.3412	0.0447	0.0016	0.4872	0.4071	0.0017	0.965	0.96	0.955	0.944	0.939	0.922	0.902	0.855	0.8	0.741	0.447
ADHD12.fa	99	115.2	11.4	100.4	94	0.1751	0.0572	0.002	0.5104	0.4023	0.0026	0.961	0.959	0.957	0.955	0.955	0.952	0.949	0.935	0.902	0.849	0.459
ADHD12.mo	99	98.8	9.8	83.9	79	0.1815	0.0558	0.0024	0.5068	0.3991	0.0025	0.961	0.959	0.957	0.955	0.954	0.951	0.946	0.921	0.868	0.791	0.316
ADHD12.p1	99	92.8	9.2	78	72	0.1691	0.0553	0.0031	0.5015	0.3952	0.0025	0.961	0.959	0.957	0.955	0.954	0.949	0.941	0.901	0.828	0.735	0.267
ADHD120.fa	99	117	11.6	100.4	91	0.3316	0.0491	0.0018	0.4779	0.3965	0.0018	0.968	0.963	0.959	0.952	0.948	0.937	0.923	0.885	0.835	0.777	0.443
ADHD120.mo	99	125.2	12.4	113.4	101	0.3039	0.0474	0.0022	0.5113	0.4271	0.0022	0.967	0.963	0.958	0.952	0.948	0.937	0.923	0.887	0.843	0.792	0.508
ADHD120.p1	99	125.7	12.4	113.1	97	0.3309	0.0483	0.0016	0.4953	0.4161	0.0018	0.967	0.961	0.955	0.946	0.941	0.926	0.908	0.866	0.817	0.764	0.486
ADHD121.fa	99	137.8	13.6	101.4	94	0.384	0.044	0.0021	0.417	0.3404	0.0019	0.971	0.965	0.961	0.956	0.954	0.946	0.936	0.906	0.863	0.808	0.465
ADHD121.mo	99	144.4	14.3	121.1	110	0.3318	0.0448	0.0019	0.4781	0.3953	0.0017	0.969	0.965	0.961	0.956	0.953	0.946	0.936	0.909	0.873	0.83	0.561
ADHD121.p1	99	138.4	13.7	111.4	99	0.3711	0.0441	0.0022	0.4509	0.3728	0.0017	0.968	0.963	0.958	0.95	0.946	0.933	0.918	0.882	0.836	0.784	0.499
ADHD122.fa	99	139.8	13.8	111.9	102	0.3677	0.0428	0.001	0.4487	0.3707	0.002	0.968	0.963	0.959	0.953	0.95	0.94	0.928	0.895	0.853	0.803	0.512
ADHD122.mo	99	116.9	11.6	100.6	90	0.318	0.0454	0.0015	0.4896	0.406	0.0018	0.968	0.963	0.958	0.951	0.947	0.934	0.918	0.876	0.823	0.763	0.443
ADHD122.p1	99	120.9	12	106.3	96	0.3092	0.047	0.0015	0.4924	0.4072	0.0019	0.968	0.963	0.959	0.953	0.949	0.938	0.925	0.888	0.841	0.787	0.478
ADHD123.fa	99	141	14	120.4	110	0.329	0.0438	0.0018	0.4794	0.3955	0.0018	0.97	0.965	0.961	0.956	0.953	0.946	0.936	0.91	0.874	0.83	0.556
ADHD123.mo	99	147.3	14.6	121.1	109	0.3511	0.0441	0.0014	0.4672	0.388	0.0018	0.968	0.963	0.959	0.953	0.95	0.94	0.928	0.897	0.858	0.812	0.548
ADHD123.p1	99	129.5	12.8	105.4	96	0.3567	0.0435	0.0016	0.456	0.3767	0.0019	0.968	0.964	0.959	0.953	0.95	0.939	0.926	0.889	0.843	0.788	0.476
ADHD124.fa	99	134.4	13.3	123.6	109	0.2996	0.0453	0.0016	0.5124	0.426	0.0018	0.969	0.964	0.96	0.954	0.951	0.942	0.93	0.9	0.861	0.816	0.551
ADHD124.mo	99	127.3	12.6	108	96	0.3343	0.0495	0.0015	0.4804	0.3999	0.0018	0.967	0.963	0.958	0.951	0.947	0.935	0.919	0.88	0.831	0.776	0.479
ADHD124.p1	99	117.1	11.6	103.3	93	0.3107	0.0485	0.0015	0.4913	0.4085	0.0018	0.968	0.964	0.959	0.953	0.949	0.938	0.923	0.884	0.835	0.778	0.461
ADHD125.fa	99	133	13.2	114.9	102	0.3306	0.046	0.0014	0.4822	0.4	0.0018	0.968	0.964	0.959	0.953	0.949	0.938	0.925	0.89	0.846	0.796	0.515
ADHD125.mo	99	122.8	12.2	105.3	93	0.3306	0.0439	0.0014	0.4876	0.4046	0.0017	0.967	0.962	0.957	0.95	0.945	0.932	0.915	0.872	0.821	0.763	0.463
ADHD125.p1	99	122	12.1	105.6	95	0.3203	0.0447	0.0015	0.4833	0.4005	0.0018	0.968	0.964	0.959	0.952	0.948	0.937	0.922	0.883	0.835	0.779	0.473
ADHD126.fa	99	132.1	13.1	107.7	99	0.3494	0.0466	0.0021	0.4578	0.3772	0.0019	0.969	0.964	0.961	0.955	0.953	0.944	0.933	0.902	0.86	0.809	0.497
ADHD126.mo	99	109.2	10.8	29.6	27	0.2602	0.0421	0.0022	0.1571	0.1279	0.0023	0.982	0.972	0.953	0.911	0.883	0.79	0.677	0.442	0.253	0.131	0.005
ADHD126.p1	99	126.8	12.6	109.4	98	0.318	0.0475	0.0018	0.4822	0.3994	0.0021	0.969	0.964	0.959	0.953	0.95	0.94	0.926	0.891	0.846	0.793	0.493
ADHD127.fa	99	104.6	10.4	89.1	80	0.2882	0.0464	0.0016	0.4764	0.3945	0.002	0.97	0.964	0.959	0.951	0.947	0.933	0.914	0.864	0.802	0.731	0.369
ADHD127.mo	99	138.6	13.7	117.6	106	0.3203	0.0458	0.0016	0.4835	0.4003	0.0017	0.969	0.965	0.96	0.955	0.952	0.944	0.932	0.902	0.863	0.816	0.538
ADHD127.p1	99	143.6	14.2	120.8	110	0.32	0.048	0.0025	0.4704	0.3894	0.0018	0.971	0.965	0.961	0.956	0.953	0.946	0.936	0.909	0.873	0.829	0.558
ADHD128.fa	99	117.4	11.6	80.2	70	0.3301	0.0463	0.0015	0.3834	0.3164	0.002	0.973	0.965	0.955	0.942	0.935	0.913	0.887	0.822	0.747	0.666	0.307
ADHD128.mo	99	147	14.6	125.2	110	0.3426	0.0434	0.0013	0.4821	0.402	0.0017	0.967	0.963	0.958	0.951	0.948	0.937	0.924	0.892	0.853	0.808	0.554
ADHD128.p1	99	135.5	13.4	106.1	95	0.3553	0.0445	0.0013	0.4383	0.3627	0.0018	0.97	0.964	0.958	0.949	0.945	0.931	0.915	0.875	0.827	0.771	0.472
ADHD129.fa	99	147	14.6	117.2	108	0.3658	0.0433	0.0023	0.447	0.369	0.0019	0.969	0.965	0.961	0.956	0.954	0.946	0.937	0.911	0.875	0.832	0.552
ADHD129.mo	99	139.4	13.8	101.2	95	0.3867	0.0422	0.0022	0.4196	0.342	0.0019	0.97	0.965	0.961	0.957	0.955	0.948	0.938	0.91	0.868	0.815	0.47
ADHD129.p1	99	130.8	13	115.3	105	0.3237	0.0461	0.0013	0.4897	0.408	0.0017	0.968	0.963	0.959	0.954	0.951	0.941	0.93	0.899	0.859	0.813	0.532
ADHD13.fa	99	121.3	12	103.1	92	0.1652	0.0564	0.002	0.4983	0.3924	0.0028	0.962	0.96	0.959	0.957	0.956	0.952	0.946	0.918	0.869	0.805	0.454
ADHD13.mo	99	107.8	10.7	94.8	89	0.1548	0.055	0.0023	0.5234	0.4127	0.0027	0.961	0.959	0.957	0.955	0.954	0.952	0.948	0.929	0.888	0.825	0.412
ADHD13.p1	99	101.7	10.1	89.2	83	0.1563	0.0545	0.003	0.5148	0.4053	0.0028	0.961	0.959	0.958	0.955	0.954	0.952	0.947	0.924	0.875	0.805	0.364
ADHD130.fa	99	136	13.5	113.6	104	0.3368	0.0468	0.0019	0.4686	0.3866	0.0019	0.969	0.964	0.96	0.955	0.953	0.945	0.934	0.906	0.867	0.82	0.53
ADHD130.mo	99	103.1	10.2	89.6	81	0.3049	0.0468	0.002	0.4958	0.4097	0.0019	0.968	0.963	0.959	0.952	0.948	0.935	0.917	0.87	0.809	0.74	0.375
ADHD130.p1	99	148	14.6	130.5	118	0.3182	0.0467	0.0016	0.492	0.4081	0.0019	0.969	0.964	0.96	0.955	0.953	0.946	0.937	0.913	0.881	0.842	0.597
ADHD131.fa	99	111.6	11	94.9	84	0.3473	0.0432	0.0015	0.4756	0.3935	0.0017	0.966	0.962	0.956	0.947	0.941	0.925	0.905	0.857	0.798	0.734	0.406
ADHD131.mo	99	140.4	13.9	107	98	0.3821	0.0443	0.0016	0.4354	0.3598	0.0018	0.968	0.963	0.959	0.953	0.949	0.939	0.925	0.89	0.845	0.793	0.49
ADHD131.p1	99	113.2	11.2	81.5	69	0.3161	0.0464	0.0013	0.402	0.3334	0.0018	0.971	0.963	0.952	0.936	0.927	0.903	0.873	0.805	0.729	0.65	0.314
ADHD132.fa	99	132.7	13.1	116.8	105	0.3159	0.0469	0.0016	0.4922	0.4079	0.0018	0.968	0.964	0.96	0.954	0.951	0.942	0.93	0.898	0.857	0.809	0.529
ADHD132.mo	99	128.8	12.8	102.9	94	0.3504	0.0473	0.0022	0.4547	0.3761	0.0019	0.969	0.964	0.959	0.953	0.95	0.94	0.927	0.892	0.846	0.79	0.464
ADHD132.p1	99	107.4	10.6	93.3	84	0.3314	0.0473	0.0014	0.4865	0.4019	0.0017	0.966	0.962	0.957	0.948	0.943	0.928	0.909	0.862	0.804	0.739	0.399
ADHD133.fa	99	121.5	12	108	96	0.3199	0.0455	0.002	0.4948	0.4116	0.0019	0.967	0.963	0.958	0.951	0.947	0.935	0.919	0.879	0.831	0.777	0.481
ADHD133.mo	99	138.3	13.7	114.9	104	0.3377	0.0422	0.0019	0.4748	0.3917	0.0018	0.969	0.964	0.96	0.955	0.952	0.944	0.933	0.902	0.862	0.815	0.528
ADHD133.p1	99	129.8	12.8	119.1	106	0.3098	0.0452	0.0018	0.5094	0.4249	0.0018	0.968	0.963	0.959	0.953	0.949	0.939	0.926	0.893	0.852	0.805	0.537
ADHD134.fa	99	147.8	14.6	135.8	119	0.3082	0.045	0.0012	0.5127	0.4266	0.0017	0.968	0.964	0.959	0.953	0.95	0.941	0.93	0.902	0.866	0.826	0.59
ADHD134.mo	99	149.6	14.8	125.4	111	0.3505	0.0422	0.0016	0.4763	0.3956	0.0017	0.968	0.963	0.959	0.953	0.95	0.94	0.927	0.896	0.856	0.811	0.555
ADHD134.p1	99	125.6	12.4	113.6	98	0.3136	0.0448	0.0011	0.5037	0.419	0.0017	0.967	0.962	0.957	0.949	0.945	0.931	0.914	0.873	0.824	0.77	0.492
ADHD135.fa	99	141.3	14	118.6	109	0.3367	0.0478	0.0018	0.4699	0.3888	0.0018	0.969	0.964	0.96	0.955	0.953	0.945	0.935	0.908	0.871	0.827	0.553
ADHD135.mo	99	122.8	12.2	102.7	94	0.3318	0.0467	0.0016	0.4738	0.394	0.0018	0.969	0.964	0.959	0.952	0.948	0.938	0.924	0.887	0.839	0.784	0.463
ADHD135.p1	99	127.7	12.6	114.5	103	0.3029	0.0456	0.0016	0.5008	0.4152	0.0018	0.969	0.964	0.96	0.954	0.951	0.942	0.93	0.897	0.855	0.806	0.52
ADHD136.fa	99	140.6	13.9	122.6	108	0.3145	0.0468	0.0018	0.4863	0.404	0.0018	0.97	0.964	0.959	0.953	0.95	0.94	0.927	0.895	0.854	0.808	0.544
ADHD136.mo	99	142.9	14.1	122	111	0.3357	0.0439	0.0014	0.4844	0.4022	0.0018	0.968	0.964	0.96	0.955	0.952	0.944	0.934	0.907	0.871	0.829	0.564
ADHD136.p1	99	151.1	15	121.5	112	0.3584	0.0455	0.0021	0.4515	0.372	0.0018	0.97	0.965	0.961	0.957	0.954	0.948	0.939	0.914	0.881	0.839	0.568
ADHD137.fa	99	142.3	14.1	125.2	110	0.3348	0.0469	0.0013	0.4879	0.4074	0.0018	0.967	0.963	0.958	0.951	0.948	0.937	0.924	0.891	0.851	0.806	0.553
ADHD137.mo	99	126.4	12.5	105.7	94	0.323	0.0451	0.0014	0.4752	0.3945	0.0017	0.968	0.963	0.957	0.948	0.944	0.93	0.913	0.873	0.823	0.767	0.468
ADHD137.p1	99	133.7	13.2	113.3	101	0.3232	0.0465	0.0015	0.4716	0.3921	0.0018	0.97	0.964	0.959	0.952	0.948	0.936	0.922	0.886	0.841	0.79	0.506
ADHD138.fa	99	119	11.8	101.4	91	0.3437	0.0448	0.0015	0.4772	0.3942	0.0018	0.967	0.963	0.959	0.952	0.949	0.937	0.923	0.883	0.832	0.774	0.449
ADHD138.mo	99	137.3	13.6	121.9	105	0.3236	0.0439	0.0013	0.5033	0.4194	0.0017	0.967	0.963	0.958	0.95	0.946	0.933	0.918	0.881	0.836	0.787	0.526
ADHD138.p1	99	117.7	11.7	100	90	0.32	0.0448	0.0016	0.4762	0.3931	0.0018	0.969	0.964	0.959	0.952	0.948	0.936	0.921	0.88	0.828	0.768	0.441
ADHD139.fa	99	134.2	13.3	112.9	100	0.3071	0.0487	0.0015	0.4666	0.3897	0.0018	0.971	0.965	0.959	0.951	0.948	0.936	0.922	0.885	0.84	0.789	0.504
ADHD139.mo	99	119.1	11.8	50.8	45	0.3003	0.0402	0.0015	0.2444	0.201	0.0022	0.98	0.971	0.956	0.935	0.922	0.882	0.83	0.705	0.572	0.446	0.083
ADHD139.p1	99	151	14.9	112.7	103	0.3235	0.0458	0.0022	0.4263	0.3521	0.0019	0.975	0.968	0.961	0.955	0.953	0.944	0.933	0.903	0.863	0.815	0.52
ADHD14.fa	99	113.4	11.2	96.9	91	0.1702	0.0554	0.003	0.5017	0.3944	0.0028	0.961	0.959	0.958	0.956	0.955	0.953	0.949	0.933	0.896	0.837	0.429
ADHD14.mo	99	128.8	12.8	118	108	0.1491	0.0581	0.0025	0.5428	0.4299	0.0027	0.961	0.959	0.957	0.956	0.955	0.953	0.951	0.94	0.914	0.874	0.557
ADHD14.p1	99	108.5	10.7	94.6	87	0.1376	0.0579	0.0029	0.5114	0.4023	0.0028	0.963	0.96	0.958	0.956	0.955	0.952	0.948	0.926	0.881	0.815	0.404
ADHD140.fa	99	135.3	13.4	122	109	0.3106	0.0465	0.0014	0.5026	0.4177	0.0017	0.969	0.964	0.96	0.955	0.952	0.943	0.933	0.903	0.866	0.821	0.553
ADHD140.mo	99	89.4	8.8	73.2	66	0.3175	0.0465	0.0021	0.4681	0.3861	0.0019	0.968	0.963	0.958	0.949	0.943	0.925	0.901	0.834	0.751	0.659	0.245
ADHD140.p1	99	146.7	14.5	120.7	110	0.3489	0.0455	0.0019	0.4615	0.3809	0.0018	0.97	0.965	0.961	0.956	0.954	0.946	0.937	0.911	0.875	0.832	0.559
ADHD141.fa	99	121.2	12	106.4	95	0.3279	0.0455	0.0015	0.4865	0.4061	0.0017	0.967	0.962	0.958	0.95	0.946	0.933	0.918	0.877	0.829	0.774	0.475
ADHD141.mo	99	121.1	12	97.2	88	0.3179	0.0451	0.0015	0.4555	0.3784	0.0018	0.971	0.964	0.958	0.951	0.947	0.934	0.917	0.874	0.821	0.759	0.426
ADHD141.p1	99	136.8	13.5	120.1	107	0.3473	0.0454	0.0017	0.4843	0.4063	0.0018	0.966	0.962	0.957	0.95	0.946	0.935	0.921	0.886	0.845	0.8	0.539
ADHD142.fa	99	148.5	14.7	112.8	105	0.3621	0.0445	0.0022	0.4286	0.3512	0.0019	0.971	0.966	0.961	0.957	0.954	0.947	0.938	0.911	0.875	0.828	0.531
ADHD142.mo	99	115.2	11.4	43.4	39	0.291	0.0385	0.0013	0.2165	0.1775	0.0021	0.981	0.972	0.956	0.931	0.916	0.865	0.8	0.647	0.491	0.352	0.039
ADHD142.p1	99	95.2	9.4	86.6	76	0.3095	0.0459	0.0009	0.5064	0.4207	0.0016	0.965	0.96	0.954	0.942	0.935	0.915	0.89	0.832	0.765	0.692	0.35
ADHD143.fa	99	142.7	14.1	115.2	106	0.3632	0.0455	0.0015	0.4524	0.3737	0.0018	0.969	0.964	0.961	0.956	0.953	0.945	0.935	0.907	0.87	0.823	0.536
ADHD143.mo	99	116.7	11.6	96.9	86	0.3324	0.0435	0.0021	0.4736	0.3914	0.0017	0.968	0.962	0.957	0.948	0.943	0.927	0.908	0.862	0.806	0.742	0.419
ADHD143.p1	99	146.7	14.5	123.3	112	0.3481	0.0467	0.0019	0.468	0.389	0.0019	0.969	0.964	0.96	0.954	0.952	0.943	0.932	0.904	0.867	0.824	0.564
ADHD144.fa	99	141.3	14	114.4	101	0.3726	0.0459	0.0014	0.4533	0.3751	0.0017	0.967	0.962	0.957	0.949	0.945	0.932	0.917	0.881	0.836	0.786	0.51
ADHD144.mo	99	147.6	14.6	124.2	112	0.337	0.0448	0.0015	0.4785	0.3971	0.0019	0.969	0.964	0.96	0.955	0.952	0.944	0.934	0.906	0.87	0.828	0.568
ADHD144.p1	99	146.3	14.5	126.4	115	0.3402	0.0462	0.002	0.4805	0.4002	0.0018	0.968	0.964	0.959	0.954	0.951	0.943	0.932	0.904	0.869	0.827	0.579
ADHD145.fa	99	124.4	12.3	112	101	0.3103	0.0457	0.0016	0.5022	0.4169	0.0017	0.969	0.964	0.96	0.954	0.95	0.941	0.928	0.895	0.851	0.8	0.506
ADHD145.mo	99	139	13.8	115.8	105	0.3375	0.0466	0.0022	0.474	0.3928	0.0019	0.969	0.964	0.96	0.955	0.952	0.944	0.933	0.903	0.863	0.816	0.531
ADHD145.p1	99	120	11.9	103.1	94	0.3372	0.0473	0.0016	0.4774	0.3974	0.0018	0.968	0.963	0.959	0.952	0.949	0.938	0.925	0.889	0.842	0.788	0.466
ADHD146.fa	99	105.3	10.4	84.7	75	0.3733	0.0464	0.0013	0.4499	0.3723	0.0017	0.966	0.961	0.955	0.944	0.938	0.919	0.895	0.838	0.769	0.695	0.34
ADHD146.mo	99	140	13.9	122.5	111	0.3309	0.0426	0.0011	0.4938	0.4126	0.0018	0.968	0.963	0.959	0.953	0.95	0.941	0.929	0.9	0.862	0.819	0.559
ADHD146.p1	99	134	13.3	117	107	0.3198	0.0455	0.0015	0.4888	0.404	0.0018	0.969	0.964	0.96	0.955	0.953	0.945	0.934	0.906	0.868	0.822	0.542
ADHD147.fa	99	153.5	15.2	128.9	117	0.3479	0.0476	0.0016	0.468	0.3887	0.0018	0.969	0.965	0.961	0.956	0.953	0.946	0.936	0.912	0.879	0.839	0.589
ADHD147.mo	99	122.4	12.1	106.9	95	0.316	0.045	0.002	0.4957	0.4122	0.0018	0.968	0.963	0.959	0.952	0.948	0.936	0.921	0.882	0.833	0.778	0.475
ADHD147.p1	99	140.2	13.9	121.3	110	0.3296	0.0464	0.0016	0.4818	0.4004	0.0018	0.969	0.964	0.96	0.955	0.952	0.944	0.934	0.906	0.87	0.826	0.559
ADHD148.fa	99	120.1	11.9	103.1	92	0.3364	0.0462	0.0014	0.4808	0.3976	0.0018	0.967	0.962	0.957	0.949	0.944	0.93	0.913	0.871	0.819	0.762	0.455
ADHD148.mo	99	116.5	11.5	100.5	89	0.3306	0.0444	0.0013	0.49	0.4069	0.0017	0.966	0.961	0.956	0.947	0.941	0.926	0.908	0.863	0.809	0.749	0.439
ADHD148.p1	99	105.1	10.4	93.5	83	0.313	0.0476	0.0017	0.4972	0.4119	0.0017	0.966	0.962	0.956	0.946	0.941	0.924	0.904	0.855	0.795	0.729	0.397
ADHD149.fa	99	115.9	11.5	91.9	81	0.3832	0.044	0.0016	0.4444	0.3671	0.0018	0.966	0.961	0.955	0.945	0.939	0.921	0.9	0.848	0.786	0.718	0.383
ADHD149.mo	99	94.1	9.3	79.4	70	0.3439	0.0455	0.0015	0.4797	0.3982	0.0017	0.964	0.96	0.953	0.94	0.933	0.911	0.884	0.82	0.745	0.665	0.304
ADHD149.p1	99	109.9	10.9	96.7	82	0.3417	0.045	0.0014	0.4861	0.4074	0.0017	0.963	0.958	0.95	0.935	0.926	0.903	0.878	0.823	0.763	0.7	0.404
ADHD15.fa	99	96.5	9.6	86.1	80	0.1443	0.0574	0.0017	0.523	0.4119	0.0027	0.961	0.959	0.957	0.955	0.954	0.951	0.945	0.918	0.863	0.785	0.337
ADHD15.mo	99	121.8	12.1	108.6	103	0.1603	0.0562	0.0022	0.5312	0.4191	0.0026	0.961	0.958	0.957	0.955	0.954	0.952	0.95	0.941	0.918	0.877	0.527
ADHD15.p1	99	115.9	11.5	104.9	98	0.1513	0.0569	0.0022	0.5295	0.4178	0.0027	0.961	0.959	0.957	0.955	0.955	0.952	0.949	0.934	0.902	0.852	0.489
ADHD150.fa	99	112.5	11.1	102.2	88	0.3186	0.0445	0.0009	0.5047	0.4211	0.0016	0.965	0.96	0.953	0.942	0.935	0.917	0.896	0.847	0.79	0.729	0.436
ADHD150.mo	99	109.8	10.9	90	82	0.342	0.0471	0.0018	0.4675	0.3864	0.0019	0.967	0.962	0.957	0.949	0.944	0.929	0.91	0.86	0.799	0.731	0.381
ADHD150.p1	99	130.9	13	105.2	93	0.3783	0.0459	0.0016	0.4494	0.3721	0.0016	0.966	0.962	0.957	0.948	0.943	0.928	0.911	0.868	0.816	0.759	0.461
ADHD151.fa	99	119.7	11.8	105.8	94	0.3222	0.043	0.0013	0.4951	0.4093	0.0018	0.967	0.963	0.959	0.952	0.948	0.936	0.92	0.881	0.832	0.775	0.469
ADHD151.mo	99	96.8	9.6	84.1	74	0.3205	0.0465	0.0016	0.4945	0.4098	0.0018	0.965	0.96	0.954	0.942	0.935	0.914	0.89	0.83	0.759	0.684	0.336
ADHD151.p1	99	120.3	11.9	110.3	95	0.3129	0.0447	0.0013	0.5109	0.4248	0.0017	0.966	0.962	0.957	0.948	0.943	0.929	0.911	0.868	0.817	0.762	0.476
ADHD152.fa	99	124.4	12.3	101.1	91	0.356	0.0454	0.0015	0.4551	0.3761	0.0018	0.967	0.963	0.957	0.949	0.945	0.931	0.915	0.874	0.823	0.765	0.45
ADHD152.mo	99	117.6	11.6	99.6	89	0.3239	0.0461	0.0014	0.4831	0.3996	0.0018	0.968	0.963	0.959	0.952	0.948	0.935	0.919	0.876	0.823	0.762	0.436
ADHD152.p1	99	108.2	10.7	92.6	82	0.3262	0.0459	0.0015	0.4878	0.404	0.0018	0.966	0.961	0.955	0.945	0.939	0.922	0.901	0.849	0.788	0.721	0.389
ADHD16.fa	99	91.1	9	82.8	78	0.1348	0.0592	0.0018	0.5326	0.4194	0.0027	0.961	0.959	0.957	0.955	0.954	0.951	0.945	0.916	0.858	0.776	0.307
ADHD16.mo	99	117.3	11.6	97.6	89	0.1646	0.0555	0.0027	0.4969	0.3909	0.0028	0.962	0.96	0.959	0.957	0.956	0.953	0.947	0.921	0.873	0.806	0.425
ADHD16.p1	99	94.4	9.3	81.2	76	0.1776	0.0567	0.0038	0.5044	0.3973	0.0033	0.961	0.959	0.957	0.955	0.954	0.95	0.943	0.907	0.841	0.754	0.3
ADHD17.fa	99	114.8	11.4	103.3	97	0.1528	0.059	0.0018	0.527	0.4154	0.0027	0.961	0.959	0.957	0.955	0.954	0.952	0.949	0.937	0.907	0.859	0.482
ADHD17.mo	99	135.7	13.4	121.1	107	0.1573	0.0538	0.0021	0.5292	0.4184	0.003	0.962	0.959	0.958	0.956	0.956	0.953	0.949	0.93	0.894	0.845	0.543
ADHD17.p1	99	76.6	7.6	67.5	63	0.157	0.0567	0.0045	0.5165	0.4069	0.0031	0.96	0.958	0.957	0.954	0.952	0.946	0.933	0.873	0.777	0.662	0.173
ADHD18.fa	99	119.5	11.8	104.3	98	0.1709	0.0564	0.0028	0.5113	0.4028	0.0028	0.961	0.959	0.958	0.956	0.955	0.953	0.95	0.936	0.906	0.856	0.486
ADHD18.mo	99	106.2	10.5	91.7	85	0.1565	0.0566	0.0029	0.5139	0.4043	0.0028	0.962	0.959	0.958	0.955	0.955	0.952	0.947	0.923	0.874	0.804	0.383
ADHD18.p1	99	88.8	8.8	75.2	71	0.1784	0.0566	0.004	0.4975	0.391	0.0028	0.961	0.959	0.957	0.955	0.954	0.95	0.942	0.903	0.83	0.733	0.236
ADHD19.fa	99	103.2	10.2	86.3	81	0.1971	0.0551	0.0026	0.4896	0.3859	0.0027	0.962	0.96	0.958	0.956	0.955	0.952	0.946	0.918	0.863	0.786	0.344
ADHD19.mo	99	124	12.3	103.5	98	0.1917	0.0562	0.0022	0.4976	0.3919	0.0026	0.961	0.959	0.958	0.956	0.955	0.953	0.951	0.94	0.913	0.866	0.488
ADHD19.p1	99	103.8	10.3	91.8	81	0.1677	0.057	0.0023	0.5155	0.4078	0.0027	0.961	0.959	0.958	0.955	0.954	0.947	0.934	0.887	0.819	0.74	0.381
ADHD2.fa	99	117.5	11.6	105	99	0.152	0.0576	0.0021	0.5242	0.4123	0.0026	0.961	0.959	0.957	0.955	0.954	0.952	0.95	0.939	0.914	0.869	0.5
ADHD2.mo	99	112.8	11.2	100.7	95	0.1419	0.0565	0.0021	0.5321	0.4195	0.0025	0.961	0.959	0.958	0.956	0.955	0.953	0.949	0.935	0.903	0.851	0.463
ADHD2.p1	99	142.7	14.1	126.9	119	0.1632	0.0568	0.0018	0.5205	0.4105	0.0025	0.961	0.959	0.958	0.956	0.955	0.954	0.952	0.944	0.927	0.897	0.621
ADHD20.fa	99	133.6	13.2	111.8	105	0.1989	0.0593	0.0018	0.4911	0.3866	0.0026	0.961	0.959	0.958	0.956	0.955	0.953	0.951	0.942	0.919	0.88	0.544
ADHD20.mo	99	114.7	11.4	99.1	94	0.1719	0.0565	0.0017	0.5157	0.4064	0.0023	0.961	0.959	0.957	0.955	0.954	0.952	0.949	0.935	0.903	0.85	0.453
ADHD20.p1	99	110.2	10.9	97.4	91	0.1729	0.059	0.0018	0.5167	0.4079	0.0025	0.961	0.958	0.957	0.955	0.954	0.952	0.948	0.93	0.891	0.833	0.434
ADHD21.fa	99	108.1	10.7	96.5	88	0.1414	0.0571	0.0019	0.5229	0.4118	0.0027	0.962	0.959	0.958	0.956	0.955	0.952	0.947	0.921	0.871	0.803	0.414
ADHD21.mo	99	104.9	10.4	92.6	83	0.1539	0.0551	0.0023	0.5239	0.4142	0.0027	0.961	0.959	0.958	0.956	0.954	0.95	0.941	0.904	0.843	0.767	0.388
ADHD21.p1	99	118.4	11.7	103.2	95	0.1694	0.0568	0.0024	0.5108	0.4026	0.0027	0.961	0.959	0.958	0.956	0.955	0.952	0.948	0.931	0.894	0.838	0.47
ADHD22.fa	99	70.6	7	61.3	57	0.1546	0.0545	0.0038	0.51	0.4009	0.0027	0.961	0.959	0.957	0.954	0.952	0.945	0.928	0.854	0.741	0.607	0.118
ADHD22.mo	99	126.5	12.5	107.8	97	0.1655	0.0543	0.0024	0.5066	0.4001	0.0028	0.963	0.96	0.959	0.957	0.956	0.953	0.949	0.928	0.887	0.831	0.484
ADHD22.p1	99	96.6	9.6	83.9	74	0.1356	0.0545	0.0022	0.5096	0.4014	0.0028	0.962	0.96	0.958	0.956	0.955	0.948	0.936	0.885	0.808	0.718	0.322
ADHD23.fa	99	117.2	11.6	104.6	94	0.1596	0.0597	0.0026	0.5207	0.412	0.0031	0.962	0.959	0.958	0.956	0.955	0.951	0.944	0.916	0.868	0.806	0.465
ADHD23.mo	99	119.3	11.8	105.2	96	0.1535	0.0516	0.0018	0.5241	0.4132	0.0026	0.962	0.959	0.958	0.956	0.955	0.953	0.949	0.931	0.894	0.839	0.478
ADHD23.p1	99	85	8.4	72.4	65	0.1684	0.0562	0.0036	0.4984	0.3931	0.0027	0.961	0.959	0.958	0.955	0.953	0.944	0.926	0.861	0.768	0.663	0.233
ADHD24.fa	99	120.6	11.9	105	97	0.161	0.0598	0.0017	0.5105	0.4021	0.0023	0.962	0.96	0.958	0.956	0.956	0.953	0.95	0.933	0.897	0.844	0.482
ADHD24.mo	99	125.7	12.4	107.3	99	0.1657	0.0527	0.0024	0.5094	0.4011	0.0025	0.962	0.96	0.958	0.956	0.956	0.954	0.951	0.937	0.906	0.856	0.499
ADHD24.p1	99	129.8	12.8	112.6	107	0.1785	0.0571	0.0032	0.5081	0.4005	0.0026	0.962	0.959	0.958	0.956	0.955	0.953	0.951	0.942	0.922	0.885	0.552
ADHD25.fa	99	103.6	10.3	84.9	80	0.1917	0.0558	0.0021	0.4817	0.3784	0.0024	0.962	0.959	0.958	0.956	0.955	0.952	0.946	0.918	0.861	0.783	0.334
ADHD25.mo	99	110.7	11	100.5	93	0.1477	0.0571	0.0021	0.5389	0.426	0.0026	0.961	0.959	0.957	0.956	0.955	0.952	0.949	0.93	0.892	0.835	0.452
ADHD25.p1	99	115.1	11.4	99.8	93	0.1606	0.0574	0.0024	0.509	0.4004	0.0027	0.962	0.96	0.958	0.956	0.955	0.953	0.949	0.932	0.895	0.837	0.449
ADHD26.fa	99	91.1	9	79.3	74	0.1755	0.0582	0.0028	0.5103	0.4022	0.0026	0.96	0.958	0.957	0.954	0.953	0.95	0.943	0.909	0.844	0.756	0.276
ADHD26.mo	99	122.3	12.1	104.6	98	0.1848	0.0548	0.0023	0.5088	0.4017	0.0026	0.961	0.959	0.957	0.955	0.955	0.953	0.95	0.936	0.904	0.854	0.486
ADHD26.p1	99	90.3	8.9	76.4	70	0.1692	0.0571	0.0029	0.4961	0.3908	0.0026	0.961	0.959	0.958	0.955	0.954	0.948	0.935	0.882	0.799	0.701	0.262
ADHD27.fa	99	112.1	11.1	99.6	92	0.1599	0.0588	0.0019	0.5193	0.41	0.0026	0.961	0.959	0.958	0.956	0.955	0.952	0.948	0.928	0.887	0.827	0.443
ADHD27.mo	99	107.2	10.6	93.4	88	0.1713	0.0564	0.0017	0.519	0.4096	0.0025	0.961	0.959	0.957	0.955	0.954	0.952	0.948	0.928	0.885	0.821	0.401
ADHD27.p1	99	97.5	9.7	80.9	75	0.1973	0.0557	0.0031	0.4866	0.383	0.0026	0.961	0.959	0.958	0.955	0.954	0.95	0.942	0.905	0.839	0.752	0.298
ADHD28.fa	99	130.9	13	93.6	90	0.3062	0.0492	0.0021	0.4203	0.3299	0.0024	0.961	0.959	0.958	0.956	0.955	0.953	0.95	0.936	0.903	0.847	0.419
ADHD28.mo	99	111.3	11	95.8	90	0.1718	0.0548	0.0022	0.5132	0.4043	0.0029	0.961	0.959	0.957	0.955	0.954	0.952	0.948	0.929	0.888	0.827	0.42
ADHD28.p1	99	84.9	8.4	77.4	74	0.1806	0.0561	0.0037	0.5319	0.4212	0.0027	0.959	0.957	0.956	0.954	0.953	0.949	0.944	0.915	0.854	0.766	0.255
ADHD29.fa	99	109	10.8	95.4	90	0.1734	0.0566	0.0025	0.5125	0.4038	0.0029	0.961	0.959	0.957	0.955	0.954	0.952	0.948	0.931	0.891	0.83	0.418
ADHD29.mo	99	118.3	11.7	101.6	94	0.1684	0.0544	0.0025	0.512	0.4035	0.003	0.961	0.959	0.958	0.956	0.955	0.953	0.949	0.933	0.897	0.842	0.461
ADHD29.p1	99	85	8.4	71.4	67	0.1675	0.0561	0.0028	0.4942	0.3878	0.0034	0.961	0.959	0.957	0.955	0.953	0.949	0.938	0.889	0.804	0.697	0.208
ADHD3.fa	99	121.1	12	105	99	0.1678	0.0574	0.0028	0.5091	0.4004	0.0027	0.961	0.959	0.958	0.956	0.955	0.953	0.95	0.939	0.913	0.868	0.499
ADHD3.mo	99	137.2	13.6	121.6	116	0.1621	0.0572	0.0019	0.5278	0.4166	0.0025	0.961	0.959	0.957	0.956	0.955	0.953	0.951	0.945	0.93	0.902	0.611
ADHD3.p1	99	121.5	12	104.8	99	0.1689	0.0579	0.0025	0.5064	0.3984	0.0026	0.961	0.959	0.958	0.956	0.955	0.953	0.95	0.938	0.91	0.862	0.492
ADHD30.fa	99	101.8	10.1	90.8	85	0.1529	0.0583	0.0022	0.5224	0.4114	0.0028	0.961	0.959	0.957	0.955	0.954	0.952	0.947	0.926	0.879	0.811	0.378
ADHD30.mo	99	122.6	12.1	102.7	97	0.1924	0.0577	0.0027	0.4998	0.3936	0.0028	0.961	0.959	0.957	0.955	0.954	0.952	0.95	0.937	0.907	0.858	0.48
ADHD30.p1	99	122.6	12.1	59.7	61	0.4896	0.0397	0.0022	0.2896	0.2245	0.0024	0.961	0.959	0.957	0.955	0.954	0.951	0.945	0.908	0.82	0.685	0.035
ADHD31.fa	99	130.9	13	122	113	0.2197	0.0629	0.0009	0.536	0.4301	0.0019	0.958	0.956	0.955	0.953	0.952	0.949	0.944	0.926	0.895	0.855	0.577
ADHD31.mo	99	124	12.3	111.8	106	0.2194	0.0594	0.001	0.53	0.4233	0.002	0.958	0.957	0.955	0.954	0.953	0.951	0.948	0.935	0.909	0.868	0.542
ADHD31.p1	99	95.1	9.4	93.1	91	0.1753	0.0573	0.0009	0.5675	0.4518	0.002	0.958	0.956	0.955	0.953	0.952	0.95	0.948	0.937	0.91	0.861	0.417
ADHD32.fa	99	132.3	13.1	117.2	111	0.2262	0.0615	0.0009	0.5137	0.4089	0.0021	0.959	0.958	0.956	0.955	0.954	0.952	0.95	0.941	0.921	0.887	0.579
ADHD32.mo	99	143.5	14.2	131.5	120	0.22	0.0622	0.0009	0.5352	0.4303	0.0019	0.958	0.956	0.954	0.951	0.949	0.942	0.933	0.906	0.871	0.83	0.595
ADHD32.p1	99	150.5	14.9	138.8	129	0.2221	0.064	0.0009	0.5312	0.4259	0.002	0.959	0.957	0.956	0.954	0.953	0.951	0.948	0.936	0.916	0.885	0.649
ADHD33.fa	99	151.5	15	137.8	129	0.2242	0.0609	0.0009	0.5252	0.4199	0.0019	0.959	0.957	0.956	0.954	0.953	0.951	0.948	0.937	0.916	0.887	0.65
ADHD33.mo	99	117	11.6	94.9	91	0.2538	0.0586	0.0009	0.4814	0.381	0.002	0.96	0.958	0.956	0.954	0.953	0.951	0.948	0.935	0.905	0.853	0.427
ADHD33.p1	99	89.5	8.9	85.8	80	0.1625	0.0658	0.0012	0.5636	0.4511	0.0021	0.958	0.956	0.954	0.951	0.948	0.94	0.927	0.885	0.824	0.75	0.355
ADHD34.fa	99	122	12.1	111.7	103	0.2267	0.0626	0.0014	0.5264	0.4224	0.0022	0.958	0.956	0.955	0.952	0.95	0.943	0.932	0.901	0.858	0.806	0.517
ADHD34.mo	99	159	15.7	143.7	135	0.2108	0.0572	0.0013	0.5319	0.4246	0.0022	0.96	0.958	0.956	0.955	0.954	0.953	0.951	0.943	0.929	0.906	0.686
ADHD34.p1	99	143.6	14.2	136.9	125	0.2133	0.0587	0.0014	0.5472	0.4399	0.0022	0.958	0.957	0.955	0.953	0.951	0.946	0.938	0.916	0.884	0.846	0.615
ADHD35.fa	99	113.1	11.2	66.5	68	0.4944	0.044	0.0012	0.3416	0.2712	0.002	0.957	0.955	0.953	0.951	0.949	0.943	0.934	0.897	0.829	0.732	0.119
ADHD35.mo	99	125	12.4	120.3	109	0.2184	0.0642	0.0015	0.5567	0.4524	0.0022	0.955	0.953	0.95	0.944	0.939	0.926	0.909	0.869	0.825	0.778	0.542
ADHD35.p1	99	120.3	11.9	116.8	107	0.2067	0.0648	0.0014	0.5551	0.4483	0.0022	0.956	0.955	0.953	0.948	0.946	0.936	0.923	0.889	0.846	0.797	0.535
ADHD36.fa	99	105.9	10.5	101.7	99	0.1742	0.0569	0.0009	0.5584	0.4434	0.002	0.959	0.957	0.955	0.953	0.953	0.951	0.949	0.942	0.923	0.885	0.498
ADHD36.mo	99	142.9	14.1	135.5	122	0.2146	0.0615	0.0014	0.5508	0.4451	0.0022	0.957	0.955	0.953	0.948	0.944	0.934	0.921	0.888	0.85	0.809	0.593
ADHD36.p1	99	113.4	11.2	107.6	105	0.1816	0.0585	0.0011	0.552	0.4382	0.002	0.959	0.957	0.955	0.953	0.953	0.951	0.949	0.943	0.928	0.898	0.548
ADHD37.fa	99	87.7	8.7	88.5	81	0.1578	0.0633	0.0017	0.5801	0.4654	0.0026	0.958	0.956	0.954	0.95	0.947	0.936	0.919	0.87	0.806	0.733	0.376
ADHD37.mo	99	84.6	8.4	77.7	75	0.1898	0.0613	0.0017	0.5426	0.4314	0.0027	0.958	0.956	0.955	0.953	0.952	0.949	0.944	0.919	0.865	0.781	0.252
ADHD37.p1	99	111	11	106.2	103	0.1611	0.0571	0.0008	0.5587	0.4422	0.0018	0.956	0.953	0.949	0.945	0.943	0.94	0.936	0.926	0.907	0.873	0.53
ADHD38.fa	99	114	11.3	120.7	106	0.1709	0.0645	0.0015	0.6005	0.4884	0.0023	0.955	0.953	0.95	0.941	0.936	0.919	0.9	0.855	0.807	0.758	0.529
ADHD38.mo	99	113.9	11.3	88.3	85	0.3694	0.0527	0.0015	0.4496	0.3633	0.0023	0.955	0.953	0.95	0.943	0.939	0.924	0.905	0.856	0.798	0.735	0.403
ADHD38.p1	99	113.6	11.2	112.2	102	0.1873	0.0672	0.0023	0.5651	0.4559	0.0026	0.957	0.955	0.953	0.948	0.944	0.933	0.919	0.88	0.834	0.783	0.515
ADHD39.fa	99	104	10.3	105.1	94	0.1752	0.0668	0.0013	0.5773	0.4664	0.0024	0.957	0.955	0.952	0.945	0.941	0.926	0.907	0.86	0.807	0.75	0.473
ADHD39.mo	99	147	14.5	149.8	123	0.2102	0.0634	0.0014	0.5832	0.4787	0.0023	0.953	0.95	0.945	0.932	0.924	0.903	0.881	0.834	0.789	0.747	0.571
ADHD39.p1	99	116.1	11.5	116.4	104	0.1917	0.0632	0.0013	0.5719	0.4626	0.0023	0.957	0.955	0.953	0.948	0.944	0.932	0.917	0.876	0.827	0.775	0.519
ADHD4.fa	99	152.5	15.1	131.8	125	0.1874	0.0567	0.0024	0.5064	0.3991	0.0025	0.962	0.959	0.958	0.956	0.955	0.954	0.952	0.947	0.937	0.916	0.665
ADHD4.mo	99	133.8	13.3	119.6	112	0.1535	0.0541	0.002	0.5323	0.4198	0.0025	0.961	0.959	0.957	0.955	0.955	0.953	0.951	0.943	0.924	0.89	0.588
ADHD4.p1	99	77.8	7.7	68.1	64	0.1574	0.0563	0.0056	0.5219	0.4111	0.0025	0.96	0.958	0.956	0.954	0.952	0.947	0.936	0.884	0.795	0.682	0.17
ADHD40.fa	99	101.9	10.1	102.9	93	0.167	0.0691	0.0015	0.5779	0.4661	0.0025	0.957	0.955	0.953	0.947	0.944	0.931	0.914	0.869	0.815	0.757	0.462
ADHD40.mo	99	77.2	7.6	29.5	30	0.6342	0.0322	0.0017	0.2298	0.1791	0.002	0.957	0.955	0.953	0.948	0.944	0.918	0.848	0.533	0.165	0.021	0
ADHD40.p1	99	127.8	12.7	127.6	106	0.196	0.0663	0.0014	0.5757	0.4687	0.0023	0.955	0.952	0.948	0.936	0.928	0.906	0.882	0.83	0.779	0.73	0.524
ADHD41.fa	99	106	10.5	109.6	94	0.1823	0.0626	0.0014	0.5871	0.4772	0.0024	0.955	0.953	0.948	0.937	0.93	0.908	0.884	0.83	0.775	0.721	0.478
ADHD41.mo	99	114.3	11.3	119.5	93	0.2022	0.0624	0.0016	0.5954	0.4899	0.0025	0.951	0.947	0.937	0.914	0.901	0.868	0.835	0.773	0.719	0.67	0.478
ADHD41.p1	99	102.5	10.2	99.5	89	0.1868	0.0606	0.0016	0.5656	0.4553	0.0027	0.957	0.956	0.953	0.948	0.944	0.93	0.911	0.862	0.804	0.742	0.442
ADHD42.fa	99	119.9	11.9	124	104	0.1972	0.0639	0.0015	0.5848	0.4773	0.0023	0.954	0.951	0.945	0.931	0.923	0.9	0.874	0.822	0.77	0.722	0.516
ADHD42.mo	99	88.1	8.7	50.3	51	0.4947	0.0386	0.0013	0.3378	0.2674	0.0021	0.957	0.956	0.954	0.949	0.947	0.934	0.91	0.822	0.685	0.521	0.013
ADHD42.p1	99	147	14.6	148.2	117	0.2183	0.0573	0.0015	0.5775	0.4717	0.0023	0.954	0.951	0.945	0.93	0.922	0.898	0.873	0.822	0.774	0.73	0.553
ADHD43.fa	99	83.7	8.3	62	63	0.3713	0.0506	0.0017	0.4296	0.3415	0.0024	0.957	0.955	0.953	0.951	0.95	0.946	0.939	0.905	0.827	0.704	0.063
ADHD43.mo	99	99.4	9.8	90.1	85	0.1778	0.0621	0.0013	0.5367	0.4262	0.0024	0.959	0.958	0.956	0.954	0.953	0.95	0.945	0.921	0.873	0.804	0.381
ADHD43.p1	99	140.4	13.9	84.5	82	0.5055	0.0429	0.0014	0.3502	0.2818	0.002	0.954	0.952	0.947	0.935	0.927	0.905	0.879	0.82	0.757	0.695	0.394
ADHD44.fa	99	120.6	11.9	122.9	106	0.1877	0.0653	0.0014	0.5799	0.4706	0.0023	0.956	0.954	0.95	0.942	0.937	0.92	0.9	0.853	0.803	0.753	0.526
ADHD44.mo	99	136.4	13.5	134.4	118	0.2023	0.0615	0.0016	0.5699	0.4625	0.0024	0.956	0.954	0.951	0.944	0.94	0.926	0.908	0.869	0.825	0.781	0.572
ADHD44.p1	99	140.2	13.9	122.4	114	0.3011	0.0565	0.0015	0.4978	0.4027	0.0023	0.956	0.954	0.952	0.947	0.943	0.933	0.919	0.884	0.843	0.798	0.564
ADHD45.fa	99	103.7	10.3	72.8	72	0.4073	0.0483	0.0015	0.4054	0.3235	0.0022	0.957	0.956	0.954	0.95	0.948	0.94	0.926	0.881	0.812	0.726	0.24
ADHD45.mo	99	72.1	7.1	66.7	65	0.1797	0.0568	0.002	0.5471	0.4343	0.0027	0.958	0.956	0.955	0.952	0.951	0.947	0.939	0.897	0.812	0.697	0.137
ADHD45.p1	99	110.8	11	116.2	101	0.1818	0.0634	0.0015	0.5942	0.484	0.0024	0.955	0.952	0.947	0.935	0.927	0.906	0.882	0.831	0.78	0.73	0.505
ADHD46.fa	99	72.5	7.2	55.8	55	0.3209	0.0512	0.0014	0.4485	0.355	0.0025	0.958	0.956	0.955	0.952	0.951	0.945	0.932	0.866	0.744	0.589	0.044
ADHD46.mo	99	118.9	11.8	111.1	109	0.1826	0.0551	0.001	0.5536	0.4394	0.002	0.959	0.957	0.955	0.954	0.953	0.952	0.95	0.945	0.932	0.905	0.577
ADHD46.p1	99	112.3	11.1	115.4	102	0.1911	0.0628	0.0013	0.5834	0.474	0.0024	0.955	0.953	0.95	0.943	0.937	0.921	0.901	0.854	0.803	0.752	0.51
ADHD47.fa	99	116.1	11.5	88.8	86	0.3583	0.0521	0.0013	0.4407	0.3524	0.0022	0.957	0.956	0.954	0.952	0.95	0.944	0.935	0.905	0.856	0.792	0.397
ADHD47.mo	99	93.3	9.2	49.2	50	0.5414	0.0399	0.0013	0.3117	0.2473	0.002	0.956	0.954	0.952	0.945	0.941	0.922	0.892	0.798	0.667	0.512	0.009
ADHD47.p1	99	92.4	9.1	81.6	78	0.2066	0.062	0.0014	0.515	0.4081	0.0024	0.959	0.958	0.956	0.954	0.953	0.951	0.946	0.924	0.872	0.795	0.294
ADHD48.fa	99	181	17.9	172	143	0.2682	0.0629	0.0011	0.5368	0.4396	0.0019	0.954	0.952	0.948	0.939	0.933	0.917	0.899	0.86	0.821	0.783	0.619
ADHD48.mo	99	117.6	11.6	118.8	101	0.1959	0.0638	0.0012	0.5822	0.4744	0.0021	0.955	0.953	0.948	0.937	0.93	0.91	0.886	0.834	0.782	0.731	0.507
ADHD48.p1	99	121.6	12	118	106	0.2045	0.0647	0.001	0.5553	0.4481	0.002	0.957	0.955	0.953	0.948	0.945	0.934	0.92	0.884	0.839	0.791	0.533
ADHD49.fa	99	97.2	9.6	85.9	82	0.2192	0.0588	0.001	0.5138	0.4077	0.0021	0.959	0.957	0.956	0.954	0.953	0.95	0.946	0.924	0.878	0.807	0.342
ADHD49.mo	99	100.4	9.9	83.3	79	0.243	0.0624	0.001	0.4911	0.3895	0.002	0.959	0.957	0.956	0.954	0.953	0.95	0.944	0.918	0.862	0.784	0.315
ADHD49.p1	99	144.4	14.3	137.3	120	0.2315	0.0626	0.001	0.5497	0.4464	0.0019	0.956	0.954	0.951	0.943	0.938	0.922	0.904	0.864	0.82	0.777	0.574
ADHD5.fa	99	147.3	14.6	127.9	120	0.1566	0.0597	0.0026	0.5182	0.4081	0.0026	0.962	0.959	0.958	0.956	0.956	0.954	0.952	0.946	0.933	0.906	0.636
ADHD5.mo	99	122.5	12.1	106.4	101	0.1787	0.0585	0.005	0.5086	0.401	0.0027	0.961	0.959	0.957	0.955	0.954	0.952	0.95	0.938	0.911	0.867	0.509
ADHD5.p1	99	89.7	8.9	78	73	0.1587	0.0615	0.006	0.5105	0.4018	0.0028	0.96	0.958	0.957	0.954	0.953	0.949	0.942	0.905	0.835	0.743	0.267
ADHD50.fa	99	131.9	13.1	126.1	114	0.2196	0.0653	0.0011	0.5467	0.4416	0.002	0.957	0.955	0.953	0.949	0.947	0.939	0.927	0.896	0.856	0.811	0.569
ADHD50.mo	99	113.6	11.3	107.9	99	0.2157	0.0629	0.001	0.5515	0.4454	0.0021	0.957	0.955	0.953	0.949	0.946	0.936	0.923	0.886	0.838	0.785	0.498
ADHD50.p1	99	144.2	14.3	140.6	123	0.2232	0.065	0.0013	0.5546	0.4504	0.0021	0.956	0.954	0.951	0.945	0.941	0.928	0.912	0.874	0.832	0.789	0.585
ADHD51.fa	99	121.7	12.1	125.6	108	0.1853	0.0659	0.0018	0.5852	0.4761	0.0024	0.955	0.953	0.95	0.94	0.935	0.917	0.896	0.849	0.8	0.751	0.533
ADHD51.mo	99	100.2	9.9	89.6	84	0.2488	0.0583	0.0015	0.522	0.4196	0.0024	0.957	0.956	0.954	0.95	0.948	0.939	0.926	0.884	0.826	0.757	0.392
ADHD51.p1	99	80.5	8	73.1	70	0.1862	0.0625	0.0013	0.5288	0.419	0.0024	0.959	0.957	0.956	0.954	0.953	0.948	0.94	0.901	0.829	0.731	0.213
ADHD52.fa	99	111.7	11.1	106.3	104	0.1777	0.0572	0.001	0.5541	0.4394	0.002	0.959	0.957	0.955	0.954	0.953	0.951	0.95	0.944	0.928	0.897	0.54
ADHD52.mo	99	128	12.7	118.5	116	0.1629	0.0536	0.001	0.5513	0.4354	0.0018	0.957	0.953	0.949	0.945	0.943	0.939	0.936	0.928	0.915	0.893	0.617
ADHD52.p1	99	123.8	12.3	115.5	112	0.1929	0.0567	0.0009	0.5432	0.4309	0.0019	0.959	0.957	0.956	0.954	0.953	0.952	0.95	0.945	0.933	0.909	0.601
ADHD53.fa	99	133.9	13.3	144.1	112	0.2008	0.0628	0.0015	0.6031	0.4973	0.0023	0.951	0.947	0.939	0.921	0.911	0.884	0.856	0.803	0.754	0.71	0.536
ADHD53.mo	99	146.8	14.5	127.2	123	0.1978	0.0599	0.0015	0.5149	0.4074	0.0023	0.961	0.958	0.957	0.956	0.955	0.954	0.952	0.948	0.939	0.919	0.661
ADHD53.p1	99	115.4	11.4	120	102	0.1779	0.0611	0.0017	0.5908	0.4797	0.0024	0.955	0.952	0.948	0.935	0.927	0.905	0.88	0.827	0.775	0.725	0.509
ADHD54.fa	99	150.7	14.9	149.2	125	0.2306	0.0607	0.0017	0.5605	0.4575	0.0022	0.954	0.952	0.947	0.937	0.93	0.911	0.89	0.845	0.801	0.758	0.578
ADHD54.mo	99	118.8	11.8	125.7	94	0.1957	0.063	0.0015	0.6022	0.4959	0.0022	0.95	0.945	0.934	0.909	0.895	0.86	0.826	0.765	0.711	0.664	0.483
ADHD54.p1	99	109.3	10.8	109.4	99	0.1807	0.0613	0.0014	0.5731	0.4621	0.0022	0.957	0.955	0.953	0.948	0.945	0.934	0.919	0.878	0.829	0.775	0.497
ADHD55.fa	99	100.3	9.9	91.8	89	0.196	0.0607	0.0014	0.5327	0.4224	0.0022	0.959	0.957	0.955	0.954	0.953	0.951	0.948	0.937	0.906	0.853	0.399
ADHD55.mo	99	93.1	9.2	87.9	84	0.1756	0.0632	0.0015	0.5551	0.4433	0.0025	0.958	0.957	0.955	0.953	0.951	0.946	0.938	0.908	0.857	0.788	0.371
ADHD55.p1	99	78.9	7.8	71.8	69	0.1876	0.06	0.0013	0.5379	0.4273	0.0023	0.959	0.957	0.955	0.953	0.952	0.948	0.941	0.903	0.828	0.726	0.196
ADHD56.fa	99	135.9	13.5	120.2	117	0.2274	0.0596	0.0011	0.5143	0.4085	0.0021	0.959	0.957	0.956	0.954	0.954	0.952	0.951	0.947	0.936	0.915	0.632
ADHD56.mo	99	84.8	8.4	73.2	71	0.2283	0.0581	0.0011	0.5116	0.4061	0.0021	0.958	0.957	0.955	0.953	0.952	0.949	0.944	0.915	0.85	0.754	0.198
ADHD56.p1	99	130.5	12.9	129.8	114	0.2008	0.0667	0.0012	0.5669	0.4597	0.0021	0.956	0.954	0.951	0.943	0.938	0.923	0.905	0.864	0.819	0.773	0.557
ADHD57.fa	99	225.9	22.4	201.9	198	0.2212	0.0555	0.0012	0.521	0.4128	0.002	0.961	0.958	0.957	0.955	0.955	0.954	0.953	0.951	0.95	0.947	0.888
ADHD57.mo	99	133.9	13.3	127.6	122	0.1586	0.0563	0.0011	0.565	0.4483	0.0018	0.956	0.953	0.949	0.945	0.943	0.94	0.937	0.929	0.917	0.895	0.643
ADHD57.p1	99	116.3	11.5	113.4	111	0.1515	0.0566	0.0008	0.5689	0.4502	0.0018	0.955	0.951	0.948	0.943	0.941	0.937	0.934	0.925	0.911	0.886	0.586
ADHD58.fa	99	68.6	6.8	66.1	64	0.1597	0.062	0.0019	0.5592	0.4443	0.0027	0.959	0.957	0.955	0.953	0.951	0.947	0.938	0.893	0.806	0.688	0.133
ADHD58.mo	99	110.4	10.9	85.6	80	0.3572	0.0497	0.0016	0.4515	0.3633	0.0024	0.956	0.954	0.951	0.945	0.94	0.924	0.904	0.85	0.786	0.717	0.376
ADHD58.p1	99	117.8	11.7	116	101	0.2048	0.0612	0.0014	0.5622	0.4547	0.0023	0.956	0.954	0.951	0.942	0.937	0.919	0.897	0.848	0.796	0.744	0.505
ADHD59.fa	99	137.1	13.6	79.9	77	0.5226	0.0421	0.0013	0.3347	0.2685	0.002	0.955	0.952	0.947	0.935	0.928	0.905	0.878	0.816	0.749	0.682	0.352
ADHD59.mo	99	100.9	10	101.6	88	0.1738	0.0626	0.0017	0.5841	0.4727	0.0025	0.956	0.954	0.95	0.939	0.932	0.91	0.884	0.827	0.767	0.708	0.445
ADHD59.p1	99	125.5	12.4	92.5	88	0.3849	0.0525	0.0015	0.4233	0.3397	0.0021	0.957	0.955	0.953	0.947	0.944	0.932	0.916	0.872	0.817	0.756	0.426
ADHD6.fa	99	181.2	17.9	155.3	143	0.1782	0.0577	0.0026	0.5019	0.3958	0.0025	0.962	0.96	0.959	0.957	0.957	0.955	0.954	0.948	0.935	0.915	0.71
ADHD6.mo	99	123.2	12.2	106.7	102	0.1723	0.0554	0.0046	0.5163	0.407	0.0026	0.961	0.959	0.957	0.955	0.955	0.953	0.95	0.941	0.918	0.877	0.518
ADHD6.p1	99	125.2	12.4	107.1	100	0.1708	0.0567	0.0045	0.5017	0.3948	0.0026	0.961	0.959	0.958	0.956	0.955	0.953	0.95	0.936	0.906	0.859	0.503
ADHD60.fa	99	119.6	11.8	112.5	110	0.1664	0.0585	0.0009	0.5507	0.4348	0.0018	0.953	0.948	0.943	0.938	0.936	0.931	0.927	0.917	0.902	0.875	0.575
ADHD60.mo	99	149.5	14.8	136.6	133	0.1825	0.0573	0.0008	0.5352	0.422	0.0018	0.956	0.951	0.947	0.942	0.94	0.936	0.933	0.926	0.917	0.903	0.703
ADHD60.p1	99	120.9	12	115.3	112	0.1579	0.0575	0.0009	0.558	0.441	0.0018	0.955	0.951	0.947	0.942	0.94	0.936	0.933	0.924	0.91	0.885	0.593
ADHD61.fa	99	84.6	8.4	79.2	77	0.1803	0.0602	0.002	0.5444	0.432	0.0026	0.959	0.956	0.955	0.953	0.952	0.95	0.945	0.923	0.871	0.79	0.266
ADHD61.mo	99	88.8	8.8	85	83	0.1721	0.0593	0.0019	0.5646	0.4498	0.0026	0.958	0.956	0.955	0.953	0.952	0.95	0.947	0.932	0.895	0.83	0.329
ADHD61.p1	99	88.4	8.8	83.5	81	0.19	0.0579	0.0018	0.5564	0.4436	0.0026	0.957	0.956	0.954	0.952	0.951	0.949	0.946	0.927	0.884	0.814	0.314
ADHD62.fa	99	143.4	14.2	128.2	124	0.1958	0.0586	0.0017	0.5219	0.4128	0.0025	0.96	0.958	0.957	0.955	0.955	0.953	0.952	0.948	0.939	0.921	0.67
ADHD62.mo	99	142	14.1	130.7	127	0.1867	0.0596	0.0019	0.5447	0.4328	0.0026	0.959	0.957	0.956	0.954	0.954	0.952	0.951	0.948	0.94	0.924	0.686
ADHD62.p1	99	136.7	13.5	126.3	123	0.1948	0.0608	0.0018	0.5374	0.4268	0.0025	0.959	0.957	0.956	0.954	0.954	0.952	0.951	0.947	0.938	0.921	0.664
ADHD63.fa	99	95.7	9.5	87.8	85	0.1976	0.0642	0.0016	0.5335	0.424	0.0023	0.959	0.957	0.955	0.954	0.953	0.951	0.948	0.934	0.899	0.84	0.358
ADHD63.mo	99	109	10.8	95.6	95	0.2472	0.0585	0.0013	0.5163	0.4119	0.0026	0.958	0.956	0.955	0.953	0.952	0.95	0.948	0.939	0.919	0.879	0.453
ADHD63.p1	99	103	10.2	91	88	0.2204	0.0579	0.0009	0.521	0.4143	0.0021	0.959	0.957	0.956	0.954	0.953	0.951	0.948	0.933	0.898	0.839	0.391
ADHD64.fa	99	106.7	10.6	103.4	95	0.1835	0.0644	0.0013	0.5577	0.4471	0.0022	0.958	0.956	0.955	0.952	0.951	0.945	0.935	0.902	0.855	0.797	0.471
ADHD64.mo	99	160.9	15.9	153.8	138	0.2155	0.0621	0.0014	0.5544	0.449	0.0022	0.957	0.955	0.953	0.949	0.946	0.938	0.928	0.9	0.867	0.831	0.639
ADHD64.p1	99	124.9	12.4	122.5	111	0.1902	0.0626	0.0013	0.5623	0.4527	0.0022	0.958	0.956	0.954	0.951	0.949	0.942	0.932	0.903	0.863	0.818	0.558
ADHD65.fa	99	137.8	13.6	124	120	0.1926	0.0626	0.0015	0.5246	0.4156	0.0023	0.96	0.958	0.957	0.955	0.955	0.953	0.952	0.948	0.938	0.917	0.647
ADHD65.mo	99	99.3	9.8	91.8	89	0.1894	0.0625	0.0015	0.5457	0.4348	0.0024	0.959	0.957	0.955	0.953	0.953	0.951	0.948	0.936	0.905	0.85	0.4
ADHD65.p1	99	129.6	12.8	106.2	105	0.2954	0.0569	0.001	0.4761	0.3786	0.0024	0.959	0.957	0.955	0.954	0.953	0.951	0.95	0.944	0.932	0.905	0.555
ADHD66.fa	99	167.2	16.6	138.7	135	0.2506	0.0586	0.0012	0.4841	0.383	0.0021	0.96	0.958	0.957	0.956	0.955	0.954	0.953	0.95	0.944	0.931	0.723
ADHD66.mo	99	140	13.9	119.1	116	0.2348	0.0568	0.0012	0.5037	0.3996	0.0021	0.96	0.958	0.957	0.955	0.954	0.953	0.952	0.947	0.935	0.912	0.62
ADHD66.p1	99	103	10.2	97.9	95	0.1831	0.0626	0.0015	0.5505	0.4385	0.0023	0.959	0.957	0.955	0.953	0.953	0.951	0.949	0.939	0.915	0.871	0.46
ADHD67.fa	99	132.5	13.1	119.8	116	0.2023	0.0601	0.0018	0.5263	0.4175	0.0025	0.96	0.958	0.956	0.955	0.954	0.953	0.951	0.947	0.936	0.913	0.626
ADHD67.mo	99	56.2	5.6	47.6	47	0.2743	0.0556	0.0019	0.4984	0.3975	0.0029	0.956	0.954	0.952	0.949	0.947	0.937	0.915	0.817	0.652	0.456	0.013
ADHD67.p1	99	104	10.3	93.8	93	0.219	0.0596	0.0013	0.5318	0.4237	0.0027	0.958	0.956	0.955	0.953	0.952	0.95	0.948	0.939	0.917	0.875	0.431
ADHD68.fa	99	101.3	10	98.4	97	0.1843	0.0552	0.0012	0.5639	0.4485	0.0018	0.958	0.956	0.954	0.952	0.952	0.95	0.948	0.94	0.922	0.886	0.476
ADHD68.mo	99	111.9	11.1	106.1	105	0.1997	0.0512	0.0027	0.559	0.4459	0.0017	0.959	0.956	0.954	0.952	0.952	0.95	0.948	0.942	0.93	0.903	0.548
ADHD68.p1	99	113.1	11.2	107.5	106	0.2001	0.0529	0.002	0.5516	0.4392	0.0018	0.958	0.956	0.955	0.953	0.953	0.951	0.949	0.943	0.929	0.899	0.552
ADHD69.fa	99	133.8	13.2	125.9	124	0.2066	0.052	0.0013	0.5465	0.4344	0.0018	0.959	0.957	0.955	0.954	0.953	0.952	0.95	0.947	0.939	0.924	0.677
ADHD69.mo	99	118.6	11.7	112	110	0.1969	0.0497	0.0021	0.5568	0.4442	0.0018	0.959	0.956	0.955	0.953	0.952	0.951	0.949	0.944	0.932	0.907	0.586
ADHD69.p1	99	138.1	13.7	122.9	121	0.2219	0.0461	0.0016	0.5279	0.4184	0.0017	0.959	0.957	0.955	0.954	0.953	0.952	0.95	0.946	0.938	0.921	0.657
ADHD7.fa	99	74.3	7.4	63	58	0.188	0.0567	0.0037	0.4963	0.3909	0.0027	0.961	0.958	0.957	0.954	0.952	0.943	0.924	0.848	0.736	0.61	0.141
ADHD7.mo	99	107.9	10.7	96.4	89	0.1536	0.0579	0.0036	0.5319	0.4199	0.0025	0.961	0.959	0.957	0.955	0.954	0.951	0.947	0.927	0.884	0.822	0.422
ADHD7.p1	99	102.9	10.2	85.9	78	0.1766	0.0541	0.002	0.4897	0.385	0.0027	0.962	0.96	0.958	0.956	0.955	0.952	0.944	0.909	0.846	0.763	0.337
ADHD70.fa	99	134.7	13.3	131	129	0.1919	0.0523	0.0011	0.5633	0.4491	0.0018	0.958	0.956	0.955	0.953	0.953	0.951	0.95	0.947	0.94	0.927	0.699
ADHD70.mo	99	124.5	12.3	118	116	0.1951	0.0514	0.0012	0.5591	0.4455	0.0018	0.958	0.956	0.955	0.953	0.952	0.951	0.949	0.945	0.936	0.917	0.63
ADHD70.p1	99	112.2	11.1	105.5	104	0.2123	0.052	0.0024	0.5451	0.4342	0.0018	0.958	0.956	0.955	0.953	0.952	0.951	0.949	0.943	0.927	0.895	0.535
ADHD71.fa	99	120.1	11.9	113	111	0.2029	0.0513	0.0012	0.5469	0.4347	0.0018	0.958	0.956	0.955	0.953	0.953	0.951	0.949	0.945	0.933	0.908	0.592
ADHD71.mo	99	100.6	10	94.7	93	0.1846	0.0527	0.0019	0.5576	0.443	0.0017	0.959	0.956	0.955	0.953	0.952	0.95	0.948	0.939	0.916	0.873	0.437
ADHD71.p1	99	133.2	13.2	129.5	128	0.2072	0.0527	0.0015	0.5611	0.4487	0.0018	0.958	0.956	0.954	0.953	0.952	0.951	0.949	0.946	0.94	0.927	0.701
ADHD72.fa	99	160.2	15.9	147.6	145	0.205	0.0503	0.0014	0.5362	0.4255	0.0018	0.96	0.957	0.956	0.954	0.954	0.953	0.952	0.949	0.945	0.936	0.764
ADHD72.mo	99	110.9	11	104.8	103	0.1913	0.0503	0.0011	0.5583	0.4441	0.0017	0.958	0.956	0.955	0.953	0.953	0.951	0.949	0.943	0.926	0.893	0.526
ADHD72.p1	99	129	12.8	122.2	120	0.2023	0.0503	0.0023	0.5494	0.4373	0.0018	0.959	0.957	0.955	0.954	0.953	0.952	0.95	0.946	0.937	0.918	0.65
ADHD73.fa	99	113.8	11.3	107.1	105	0.2081	0.0537	0.0013	0.5458	0.4345	0.0019	0.958	0.957	0.955	0.953	0.953	0.951	0.949	0.943	0.928	0.898	0.549
ADHD73.mo	99	107.8	10.7	104.4	103	0.1915	0.0519	0.0016	0.5701	0.4557	0.0018	0.957	0.956	0.954	0.952	0.952	0.95	0.948	0.941	0.925	0.892	0.528
ADHD73.p1	99	120	11.9	113.7	111	0.1981	0.0538	0.0011	0.5503	0.4375	0.0017	0.958	0.956	0.955	0.953	0.953	0.951	0.95	0.945	0.933	0.909	0.596
ADHD74.fa	99	105.5	10.4	103.5	102	0.1782	0.0541	0.0014	0.5693	0.4532	0.0019	0.958	0.956	0.955	0.953	0.952	0.95	0.949	0.942	0.926	0.893	0.52
ADHD74.mo	99	102.4	10.1	98.3	96	0.1884	0.0518	0.0021	0.5656	0.451	0.0018	0.958	0.956	0.954	0.953	0.952	0.95	0.948	0.94	0.92	0.88	0.471
ADHD74.p1	99	126.3	12.5	105.7	105	0.3017	0.048	0.0025	0.4846	0.386	0.0019	0.958	0.956	0.954	0.953	0.952	0.95	0.948	0.942	0.928	0.899	0.552
ADHD75.fa	99	117.9	11.7	116.9	115	0.1984	0.055	0.0012	0.5715	0.4577	0.0018	0.957	0.955	0.954	0.952	0.951	0.95	0.948	0.944	0.935	0.915	0.627
ADHD75.mo	99	142.4	14.1	130.6	128	0.2022	0.0532	0.0013	0.5434	0.4313	0.0018	0.959	0.957	0.956	0.954	0.953	0.952	0.951	0.947	0.941	0.927	0.696
ADHD75.p1	99	130.4	12.9	122.2	120	0.21	0.0544	0.0013	0.5434	0.4325	0.0018	0.959	0.957	0.955	0.954	0.953	0.952	0.95	0.946	0.937	0.919	0.65
ADHD76.fa	99	90.2	8.9	95.5	94	0.1309	0.0546	0.0013	0.6125	0.4888	0.0017	0.957	0.955	0.954	0.952	0.951	0.949	0.947	0.939	0.918	0.876	0.447
ADHD76.mo	99	118.5	11.7	120.9	119	0.1399	0.054	0.001	0.6015	0.4796	0.0017	0.958	0.956	0.955	0.953	0.953	0.951	0.95	0.946	0.937	0.918	0.643
ADHD76.p1	99	144.6	14.3	144.7	142	0.1553	0.054	0.0018	0.5799	0.4619	0.0019	0.96	0.957	0.956	0.954	0.954	0.952	0.951	0.948	0.944	0.934	0.754
ADHD77.fa	99	113.4	11.2	115.8	113	0.144	0.054	0.0013	0.5916	0.4711	0.0018	0.959	0.957	0.955	0.954	0.953	0.952	0.95	0.945	0.934	0.91	0.607
ADHD77.mo	99	84.6	8.4	88	87	0.1456	0.0561	0.0023	0.6101	0.489	0.0018	0.957	0.955	0.953	0.951	0.951	0.949	0.946	0.934	0.903	0.848	0.368
ADHD77.p1	99	109.2	10.8	112.2	110	0.1294	0.0563	0.0014	0.5972	0.4745	0.0018	0.959	0.957	0.955	0.954	0.953	0.951	0.95	0.945	0.933	0.908	0.588
ADHD78.fa	99	108.9	10.8	113.4	111	0.1391	0.0525	0.0012	0.6022	0.481	0.0018	0.958	0.956	0.955	0.953	0.952	0.951	0.949	0.943	0.929	0.901	0.585
ADHD78.mo	99	109.8	10.9	113.9	112	0.1411	0.0531	0.0015	0.6098	0.4879	0.0018	0.958	0.956	0.954	0.952	0.952	0.95	0.949	0.943	0.931	0.907	0.597
ADHD78.p1	99	130.2	12.9	134	131	0.1537	0.0506	0.0018	0.5941	0.475	0.0018	0.959	0.956	0.955	0.953	0.953	0.951	0.95	0.947	0.939	0.925	0.702
ADHD79.fa	99	98.7	9.8	99.1	96	0.1437	0.0508	0.0065	0.5821	0.4634	0.0021	0.959	0.957	0.955	0.954	0.953	0.951	0.949	0.939	0.915	0.87	0.473
ADHD79.mo	99	128	12.7	128.8	127	0.1554	0.0527	0.0016	0.5923	0.4729	0.0019	0.959	0.956	0.955	0.953	0.953	0.951	0.95	0.946	0.939	0.925	0.69
ADHD79.p1	99	132.2	13.1	133.1	131	0.1602	0.052	0.0022	0.583	0.465	0.0018	0.959	0.957	0.955	0.954	0.953	0.952	0.95	0.947	0.941	0.928	0.71
ADHD8.fa	99	100.3	9.9	91.1	85	0.1491	0.0577	0.0023	0.5312	0.4192	0.0027	0.961	0.959	0.957	0.955	0.954	0.951	0.947	0.926	0.88	0.812	0.38
ADHD8.mo	99	85	8.4	76.7	73	0.1359	0.0567	0.0025	0.5383	0.4241	0.0026	0.96	0.958	0.957	0.955	0.954	0.95	0.944	0.91	0.843	0.751	0.246
ADHD8.p1	99	109.1	10.8	94.3	89	0.1707	0.057	0.0027	0.507	0.3991	0.0029	0.961	0.959	0.957	0.955	0.954	0.952	0.948	0.931	0.892	0.83	0.409
ADHD80.fa	99	119.6	11.8	120.3	118	0.1666	0.0522	0.0029	0.5822	0.4643	0.0018	0.958	0.956	0.955	0.953	0.953	0.951	0.95	0.945	0.936	0.916	0.64
ADHD80.mo	99	30.1	3	20.9	21	0.3851	0.049	0.0255	0.4101	0.326	0.0021	0.954	0.951	0.945	0.919	0.89	0.756	0.552	0.177	0.032	0.006	0
ADHD80.p1	99	113.5	11.2	123.3	122	0.1266	0.0533	0.0015	0.6257	0.5014	0.0019	0.958	0.956	0.954	0.953	0.952	0.95	0.949	0.945	0.937	0.921	0.663
ADHD81.fa	99	104.6	10.4	106.2	98	0.214	0.0426	0.0019	0.5684	0.4699	0.0032	0.967	0.963	0.959	0.953	0.95	0.94	0.927	0.892	0.846	0.794	0.49
ADHD81.mo	99	119.1	11.8	114.5	107	0.2248	0.0419	0.0021	0.5525	0.453	0.0027	0.968	0.964	0.96	0.956	0.954	0.948	0.939	0.916	0.881	0.838	0.549
ADHD81.p1	99	126.1	12.5	118.5	112	0.2497	0.0416	0.0024	0.5304	0.4347	0.0026	0.969	0.965	0.962	0.958	0.956	0.95	0.943	0.922	0.891	0.851	0.574
ADHD82.fa	99	109.1	10.8	108.4	101	0.2257	0.04	0.0018	0.5583	0.4595	0.0027	0.968	0.964	0.96	0.956	0.953	0.946	0.936	0.908	0.868	0.819	0.511
ADHD82.mo	99	128.8	12.8	121.8	114	0.2431	0.0421	0.002	0.5414	0.4455	0.0026	0.969	0.964	0.961	0.957	0.955	0.949	0.941	0.919	0.887	0.847	0.583
ADHD82.p1	99	114.3	11.3	113.7	105	0.2186	0.0431	0.003	0.5583	0.4601	0.0027	0.969	0.964	0.961	0.956	0.953	0.946	0.937	0.91	0.872	0.826	0.534
ADHD83.fa	99	120.1	11.9	122.8	112	0.2135	0.0446	0.0021	0.5738	0.4726	0.0028	0.969	0.964	0.96	0.956	0.954	0.947	0.938	0.913	0.878	0.837	0.569
ADHD83.mo	99	97.6	9.7	95	89	0.2116	0.0453	0.0027	0.5574	0.4584	0.0027	0.968	0.964	0.96	0.955	0.952	0.944	0.931	0.895	0.844	0.784	0.424
ADHD83.p1	99	126.8	12.6	115.7	108	0.2566	0.0445	0.0044	0.5233	0.4296	0.0027	0.97	0.965	0.962	0.958	0.955	0.95	0.942	0.919	0.886	0.843	0.555
ADHD84.fa	99	113.7	11.3	113.4	106	0.229	0.0437	0.0029	0.5608	0.4612	0.0027	0.968	0.964	0.961	0.957	0.954	0.948	0.94	0.916	0.88	0.836	0.541
ADHD84.mo	99	122.5	12.1	110.7	104	0.2677	0.0436	0.0045	0.5184	0.4258	0.0026	0.968	0.964	0.961	0.957	0.955	0.949	0.94	0.914	0.877	0.83	0.529
ADHD84.p1	99	127.6	12.6	125	116	0.2361	0.0427	0.0023	0.5511	0.4531	0.0026	0.968	0.965	0.961	0.958	0.956	0.95	0.943	0.922	0.891	0.853	0.593
ADHD85.fa	99	88.3	8.7	98.8	90	0.1758	0.0426	0.0024	0.6204	0.5175	0.0027	0.965	0.961	0.957	0.95	0.945	0.932	0.915	0.872	0.82	0.762	0.44
ADHD85.mo	99	113.2	11.2	116	107	0.2124	0.0444	0.0027	0.5817	0.4821	0.0027	0.968	0.964	0.96	0.956	0.954	0.947	0.938	0.911	0.875	0.831	0.547
ADHD85.p1	99	123.3	12.2	132.3	119	0.2067	0.044	0.0025	0.5966	0.4964	0.0027	0.967	0.963	0.959	0.954	0.951	0.943	0.933	0.907	0.874	0.835	0.598
ADHD86.fa	99	103.5	10.2	95.2	89	0.259	0.0483	0.0029	0.5186	0.4255	0.0027	0.968	0.964	0.961	0.956	0.954	0.946	0.934	0.899	0.85	0.789	0.426
ADHD86.mo	99	108.6	10.7	110	101	0.2088	0.0428	0.0031	0.5775	0.4767	0.0027	0.968	0.964	0.96	0.956	0.953	0.946	0.936	0.908	0.868	0.82	0.511
ADHD86.p1	99	109	10.8	106.9	91	0.2433	0.0491	0.0023	0.557	0.4608	0.0025	0.967	0.962	0.956	0.948	0.944	0.931	0.915	0.873	0.821	0.763	0.45
ADHD87.fa	99	106.6	10.6	110.8	102	0.2054	0.0443	0.0026	0.5806	0.4803	0.0028	0.968	0.964	0.96	0.955	0.953	0.945	0.935	0.906	0.866	0.818	0.515
ADHD87.mo	99	108.2	10.7	104.9	98	0.2331	0.0409	0.0027	0.5553	0.4561	0.0027	0.968	0.964	0.961	0.956	0.954	0.947	0.937	0.909	0.867	0.816	0.489
ADHD87.p1	99	105.7	10.5	105.6	99	0.2186	0.0413	0.0034	0.5715	0.4704	0.0027	0.968	0.964	0.96	0.956	0.954	0.946	0.937	0.908	0.867	0.817	0.493
ADHD88.fa	99	119.1	11.8	122.4	114	0.2105	0.0461	0.004	0.576	0.4753	0.003	0.968	0.964	0.961	0.956	0.954	0.948	0.94	0.918	0.886	0.847	0.583
ADHD88.mo	99	126.6	12.5	121.5	113	0.242	0.0435	0.0032	0.5495	0.4515	0.0028	0.969	0.965	0.962	0.958	0.956	0.951	0.944	0.923	0.893	0.855	0.583
ADHD88.p1	99	109.4	10.8	115.3	106	0.1965	0.0446	0.0023	0.5984	0.4962	0.0027	0.967	0.963	0.96	0.955	0.953	0.945	0.935	0.907	0.87	0.825	0.539
ADHD89.fa	99	133.9	13.3	129.4	122	0.2464	0.0449	0.0028	0.5437	0.447	0.0027	0.969	0.965	0.962	0.958	0.956	0.951	0.945	0.927	0.901	0.867	0.623
ADHD89.mo	99	122.6	12.1	115.7	109	0.247	0.0403	0.0026	0.5412	0.444	0.0028	0.969	0.965	0.962	0.958	0.956	0.95	0.943	0.921	0.888	0.846	0.557
ADHD89.p1	99	110.5	10.9	111.2	104	0.2179	0.0438	0.0029	0.5655	0.4653	0.0028	0.968	0.964	0.961	0.956	0.954	0.948	0.939	0.913	0.877	0.831	0.528
ADHD9.fa	99	126.7	12.5	113.9	108	0.1656	0.0582	0.0025	0.5256	0.4151	0.0026	0.961	0.959	0.957	0.955	0.954	0.952	0.95	0.941	0.921	0.884	0.559
ADHD9.mo	99	78.4	7.8	73.2	69	0.1369	0.061	0.0035	0.5541	0.4387	0.0025	0.959	0.957	0.956	0.953	0.952	0.947	0.938	0.896	0.819	0.719	0.218
ADHD9.p1	99	145.1	14.4	124.7	114	0.1842	0.0573	0.0023	0.5093	0.4034	0.0027	0.962	0.959	0.958	0.956	0.956	0.954	0.952	0.941	0.918	0.881	0.587
ADHD90.fa	99	112.6	11.1	112.2	105	0.2317	0.0434	0.0024	0.5585	0.4606	0.0027	0.969	0.964	0.961	0.957	0.955	0.948	0.94	0.914	0.877	0.832	0.532
ADHD90.mo	99	136.3	13.5	126.1	118	0.2621	0.0431	0.0041	0.5296	0.4355	0.0027	0.969	0.965	0.961	0.958	0.956	0.95	0.944	0.924	0.896	0.86	0.607
ADHD90.p1	99	116	11.5	101.3	87	0.295	0.0425	0.0036	0.4996	0.4087	0.0026	0.963	0.958	0.95	0.939	0.933	0.918	0.899	0.855	0.801	0.741	0.423
ADHD91.fa	99	95.3	9.4	95.3	89	0.2007	0.0423	0.0032	0.5628	0.4625	0.003	0.969	0.964	0.96	0.954	0.951	0.942	0.929	0.892	0.841	0.779	0.423
ADHD91.mo	99	130.2	12.9	120	113	0.2558	0.0402	0.0027	0.5296	0.4343	0.0026	0.97	0.965	0.962	0.958	0.956	0.951	0.943	0.923	0.892	0.853	0.578
ADHD91.p1	99	125.9	12.5	114.7	108	0.263	0.0408	0.0024	0.5144	0.4214	0.0026	0.97	0.965	0.962	0.958	0.956	0.95	0.943	0.92	0.887	0.845	0.553
ADHD92.fa	99	118.6	11.7	106.4	101	0.2752	0.0415	0.0036	0.5061	0.4148	0.0027	0.969	0.965	0.961	0.957	0.955	0.949	0.94	0.914	0.876	0.827	0.508
ADHD92.mo	99	106.4	10.5	100.6	95	0.2329	0.0429	0.0043	0.5427	0.4451	0.0027	0.968	0.963	0.959	0.954	0.952	0.943	0.932	0.9	0.855	0.801	0.466
ADHD92.p1	99	99.1	9.8	103.4	96	0.1886	0.0447	0.003	0.5868	0.483	0.0028	0.967	0.963	0.959	0.954	0.951	0.942	0.93	0.896	0.851	0.797	0.475
ADHD93.fa	99	146.2	14.5	135.5	128	0.2726	0.0444	0.0034	0.5199	0.4283	0.0027	0.97	0.965	0.962	0.958	0.957	0.952	0.946	0.93	0.906	0.875	0.649
ADHD93.mo	99	112	11.1	112.8	105	0.2091	0.0414	0.0028	0.5762	0.4744	0.0027	0.969	0.964	0.961	0.956	0.954	0.948	0.939	0.914	0.877	0.832	0.534
ADHD93.p1	99	119.5	11.8	119.1	111	0.2333	0.0436	0.0023	0.5591	0.4609	0.0026	0.968	0.964	0.961	0.957	0.954	0.948	0.94	0.916	0.883	0.842	0.57
ADHD94.fa	99	98.1	9.7	101.8	93	0.2022	0.0447	0.0028	0.582	0.4796	0.0028	0.968	0.964	0.96	0.955	0.953	0.944	0.933	0.9	0.853	0.797	0.458
ADHD94.mo	99	110.9	11	110.5	103	0.204	0.0452	0.0024	0.5696	0.4691	0.0025	0.968	0.964	0.96	0.956	0.953	0.946	0.936	0.908	0.87	0.822	0.521
ADHD94.p1	99	110.3	10.9	115.1	106	0.1957	0.0455	0.002	0.5841	0.4827	0.0026	0.968	0.964	0.96	0.956	0.953	0.945	0.935	0.908	0.87	0.824	0.539
ADHD95.fa	99	110.9	11	108.8	101	0.2346	0.0524	0.0029	0.5498	0.454	0.0028	0.968	0.964	0.96	0.956	0.953	0.946	0.936	0.907	0.867	0.818	0.508
ADHD95.mo	99	106.9	10.6	105.6	98	0.2212	0.0426	0.0026	0.5632	0.4647	0.0031	0.968	0.964	0.96	0.956	0.953	0.946	0.935	0.905	0.863	0.812	0.492
ADHD95.p1	99	110.9	11	106.3	99	0.2467	0.0412	0.0027	0.5388	0.4437	0.0027	0.969	0.964	0.961	0.956	0.953	0.946	0.935	0.905	0.863	0.812	0.494
ADHD96.fa	99	95.2	9.4	97	90	0.2046	0.0433	0.0024	0.5714	0.4712	0.0027	0.967	0.963	0.96	0.955	0.952	0.942	0.929	0.892	0.842	0.783	0.435
ADHD96.mo	99	103.7	10.3	99.5	93	0.2221	0.0432	0.0032	0.5495	0.4517	0.0027	0.969	0.964	0.961	0.956	0.953	0.945	0.934	0.901	0.855	0.799	0.455
ADHD96.p1	99	109.8	10.9	111.2	103	0.2103	0.0436	0.0025	0.5675	0.4684	0.0027	0.968	0.964	0.96	0.956	0.954	0.946	0.936	0.908	0.869	0.822	0.523
ADHD97.fa	99	116.9	11.6	113.4	106	0.2473	0.0416	0.0026	0.5448	0.4486	0.0029	0.968	0.964	0.961	0.956	0.954	0.948	0.94	0.915	0.88	0.836	0.544
ADHD97.mo	99	116.1	11.5	111.1	105	0.2476	0.0429	0.0029	0.5469	0.4506	0.0026	0.968	0.964	0.96	0.956	0.954	0.947	0.938	0.912	0.876	0.83	0.532
ADHD97.p1	99	100.9	10	98.6	92	0.2437	0.0413	0.0035	0.5487	0.4522	0.0027	0.967	0.963	0.96	0.955	0.952	0.943	0.932	0.898	0.851	0.794	0.447
ADHD98.fa	99	99.1	9.8	98.7	92	0.2315	0.0423	0.0029	0.5575	0.4603	0.0026	0.967	0.963	0.96	0.955	0.952	0.943	0.931	0.896	0.848	0.79	0.446
ADHD98.mo	99	102.2	10.1	97.3	91	0.2283	0.0405	0.0029	0.5468	0.4481	0.0026	0.968	0.964	0.961	0.956	0.953	0.946	0.934	0.901	0.854	0.795	0.44
ADHD98.p1	99	103.6	10.3	109.9	102	0.186	0.0424	0.0023	0.595	0.4903	0.0029	0.968	0.964	0.96	0.956	0.954	0.947	0.937	0.91	0.871	0.824	0.516
ADHD99.fa	99	104.8	10.4	106	90	0.2514	0.0441	0.0025	0.5623	0.4672	0.0026	0.965	0.959	0.953	0.943	0.938	0.923	0.905	0.861	0.809	0.751	0.445
ADHD99.mo	99	130.1	12.9	121.1	113	0.2447	0.0428	0.0031	0.5344	0.4388	0.0027	0.969	0.965	0.961	0.957	0.956	0.95	0.943	0.922	0.891	0.852	0.581
ADHD99.p1	99	93.9	9.3	100.5	91	0.1913	0.0469	0.002	0.5976	0.4944	0.0026	0.967	0.963	0.958	0.952	0.949	0.938	0.924	0.886	0.837	0.779	0.447
	99	104.4	10.3	92.2	86	0.151	0.063	0.0031	0.5175	0.4078	0.0029	0.961	0.959	0.958	0.955	0.954	0.952	0.947	0.924	0.877	0.809	0.389
	99	135.2	13.4	114.1	107	0.1842	0.0614	0.0027	0.4951	0.3895	0.0027	0.961	0.959	0.958	0.956	0.955	0.953	0.951	0.942	0.92	0.883	0.556
	99	71.2	7	61.1	58	0.1508	0.0571	0.0069	0.5134	0.4033	0.0028	0.961	0.958	0.957	0.954	0.952	0.946	0.932	0.866	0.756	0.622	0.103
	99	83.4	8.3	72.6	67	0.163	0.0566	0.0043	0.5095	0.4014	0.0026	0.961	0.959	0.957	0.955	0.953	0.948	0.938	0.889	0.805	0.701	0.218
	99	117.2	11.6	113.9	112	0.1727	0.0583	0.0012	0.5642	0.4487	0.0021	0.959	0.957	0.955	0.953	0.953	0.951	0.95	0.945	0.934	0.911	0.6
	99	106	10.5	100.4	96	0.208	0.0618	0.0013	0.545	0.437	0.0023	0.958	0.956	0.955	0.952	0.951	0.947	0.94	0.917	0.877	0.825	0.474
	99	105.5	10.4	85.6	84	0.2582	0.056	0.0014	0.4816	0.3811	0.0024	0.959	0.958	0.956	0.954	0.954	0.952	0.949	0.934	0.897	0.833	0.338
	99	121.3	12	115.8	109	0.1907	0.0644	0.0012	0.5506	0.4409	0.0022	0.958	0.957	0.955	0.953	0.952	0.948	0.943	0.924	0.893	0.851	0.56
	99	114.6	11.3	100.2	96	0.2119	0.0586	0.0012	0.5167	0.4104	0.0023	0.96	0.958	0.957	0.955	0.954	0.952	0.949	0.935	0.904	0.854	0.472
	99	108.7	10.8	59.5	59	0.5236	0.0378	0.0017	0.3196	0.2526	0.0022	0.957	0.956	0.954	0.951	0.948	0.94	0.924	0.864	0.764	0.638	0.078
	99	125.1	12.4	120.6	106	0.2107	0.0601	0.0016	0.56	0.4527	0.0024	0.956	0.955	0.952	0.945	0.941	0.927	0.909	0.865	0.817	0.767	0.529
	99	91.9	9.1	88.6	81	0.1667	0.0631	0.0017	0.5658	0.4532	0.0026	0.957	0.955	0.953	0.948	0.944	0.931	0.913	0.862	0.797	0.726	0.379
	99	97.5	9.7	90.7	86	0.1839	0.0651	0.0012	0.5398	0.4295	0.0022	0.959	0.957	0.955	0.952	0.951	0.947	0.942	0.918	0.873	0.808	0.388
	99	221.8	22	199.6	196	0.227	0.0555	0.0014	0.5239	0.4159	0.0022	0.96	0.958	0.956	0.955	0.955	0.954	0.953	0.951	0.949	0.947	0.885
	99	81.4	8.1	70.2	68	0.2342	0.0591	0.0012	0.5104	0.4051	0.002	0.958	0.956	0.955	0.953	0.952	0.949	0.943	0.912	0.843	0.74	0.163
	99	109.3	10.8	93.1	91	0.2502	0.0587	0.0013	0.4956	0.393	0.0021	0.959	0.957	0.955	0.954	0.953	0.951	0.949	0.938	0.91	0.86	0.415
	99	126.8	12.6	130.9	128	0.1352	0.0524	0.0012	0.5978	0.4765	0.0018	0.959	0.957	0.955	0.954	0.953	0.952	0.95	0.947	0.939	0.924	0.691

## Sheet: 1.3_PCA results
Supplementary Data 1.3: Results from principal components analysis
id	cc_status	Dim.1	Dim.2	Dim.3	Dim.4	Dim.5	Dim.6	Dim.7	Dim.8	Dim.9	Dim.10
11002.fa	control	-0.21923	0.21188	0.375891	0.487968	0.144584	-0.193285	-0.0051219	-0.188497	0.0475184	-0.0352644
11002.mo	control	-0.0492151	0.164565	0.726924	-0.194215	0.378728	0.0640508	0.0614595	-0.146129	0.0757679	-0.0226546
11002.s1	control	-0.739365	-0.487635	-1.2399	0.0454533	0.157716	-0.0729572	-0.0341351	-0.046372	0.0299809	0.0274271
11005.fa	control	-0.543305	0.00919309	0.443284	-0.365522	0.372571	0.198822	0.0918201	0.00615942	0.0399477	0.0121701
11005.mo	control	-0.522486	0.0778029	0.528745	-0.760797	0.320766	0.0974171	0.0634452	-0.128174	-0.0468205	-0.0562112
11005.s1	control	-2.13281	-0.109005	-0.924873	-0.286394	0.550276	-0.137673	-0.101566	-0.0247399	-0.0330843	-0.0183845
11007.fa	control	-0.420038	0.346694	0.371692	-0.430945	0.777713	0.348238	0.110938	0.0874674	-0.0422883	0.0233559
11007.mo	control	-0.201799	0.29996	0.605651	-0.541112	0.458672	0.252476	0.0790459	-0.0492639	0.0149756	-0.0128868
11007.s1	control	-1.12255	-0.297722	-1.27665	-0.375408	0.680041	0.287975	-0.014775	0.17223	-0.0725198	0.0129195
11016.fa	control	-0.931315	-0.0292013	0.363849	-0.631668	0.295323	0.0661236	0.0578643	0.000515599	0.0647225	-0.0545188
11016.mo	control	-0.615101	0.346351	0.512601	0.450708	0.283732	-0.0506548	0.0377128	-0.176541	0.00174924	-0.0104973
11016.s1	control	-1.12964	-0.516944	-1.00653	-0.0672148	0.18028	-0.0743757	-0.0439209	-0.188675	0.00891714	-0.00939595
11026.fa	control	-0.324007	-0.172313	0.285545	1.00063	0.265379	0.29241	0.0690482	-0.0613744	0.00838073	0.0361823
11026.mo	control	-0.292012	-0.417703	0.138461	-0.196769	0.37599	0.0177737	0.0458836	0.0591571	0.0507844	-0.047317
11026.s1	control	-0.783312	-0.939365	-0.988777	0.0317366	0.291021	0.114184	-0.0649738	0.155493	0.0703234	0.0198927
11033.fa	control	9.62942	2.4166	-0.258553	1.37561	-0.283133	-1.23706	0.0190604	0.190801	0.225811	0.0201423
11033.mo	control	5.89777	1.07954	-0.56379	-0.350855	0.281018	0.351621	0.1261	0.0183099	-0.150007	-0.0555019
11033.s1	control	6.67317	0.183687	-4.07919	0.548351	-0.20067	-0.678523	-0.163984	0.0687309	-0.0264508	-0.0282252
11042.fa	control	-0.853894	0.24206	0.615584	0.0405198	0.504846	-0.101339	0.0279572	-0.217237	0.00756473	-0.040283
11042.mo	control	-0.478949	-0.0546644	0.0311066	-0.0722499	0.427606	0.277145	0.0729125	-0.0437191	-0.0427286	0.000306262
11042.s1	control	-1.59919	-0.592573	-0.964455	0.256234	0.410921	-0.109979	-0.0677595	-0.0777462	-0.0333446	0.0197931
11046.fa	control	-0.376412	-0.377684	0.223649	1.21871	0.191141	-0.168103	-0.00529022	-0.14712	0.15361	0.0804383
11046.mo	control	0.292249	-0.325724	-0.0475335	-0.0687271	0.455074	0.24097	0.0588923	-0.0443263	-0.0161707	-0.00377557
11046.s1	control	-1.10487	-0.976638	-0.88574	1.00508	0.289213	-0.539301	-0.117113	-0.0504871	0.118518	0.0878207
11051.fa	control	-1.77908	0.845793	0.397235	0.870364	0.336636	-0.255076	-0.0843369	-0.0368596	0.101337	0.00367147
11051.mo	control	-1.04039	0.224187	0.362167	0.857297	0.466639	0.115463	0.0519939	-0.046367	-0.0596516	0.0185505
11051.s1	control	-2.63827	0.336049	-1.05484	1.31575	0.432724	-0.096859	-0.047213	0.0287145	-0.0569044	0.0359692
11062.fa	control	-1.3619	0.533313	0.0585645	1.14066	0.430928	-0.210095	-0.0388331	-0.283155	0.00812964	0.0211928
11062.mo	control	-1.57705	0.75449	0.205195	0.241811	0.528945	-0.176394	0.007047	-0.125552	-0.170889	0.00329236
11062.s1	control	-1.09173	-0.0822108	-1.2398	0.102194	0.599407	0.0412407	-0.0406446	-0.140234	-0.0898309	-0.00463916
11065.fa	control	-1.7471	0.805005	0.537124	0.700439	0.488238	-0.0304359	0.0336111	0.0323587	-0.0341862	0.0163635
11065.mo	control	-1.01768	0.313729	0.264993	-0.76791	0.373185	0.167677	0.0863863	0.0349876	-0.0203193	-0.0568971
11065.s1	control	-1.49531	-0.210593	-1.05699	-0.463111	0.241047	-0.0941525	-0.0475518	0.0724343	-0.00788591	-0.0546255
11113.fa	control	-1.26768	0.411658	0.659247	-0.479786	0.287596	0.436345	0.0977771	0.300703	-0.000465079	-0.00625262
11113.mo	control	-0.460171	0.286428	0.291596	0.275928	0.110603	-0.087834	-0.0101257	-0.185774	-0.0697377	0.00318207
11113.s1	control	-1.65044	-0.505274	-0.758617	-0.0502171	0.175985	0.0829376	-0.0522427	0.121969	-0.148462	0.00896504
11121.fa	control	-0.379479	0.225264	0.337931	0.0813756	0.599414	0.150262	0.0371753	-0.0166986	0.0502355	0.0304179
11121.mo	control	0.795994	1.22642	2.7769	-0.438545	0.0850671	-0.766144	0.0973247	0.29191	0.062803	0.0382844
11121.s1	control	0.284466	-0.263945	-1.70792	-0.114941	0.654296	0.257048	-0.00979654	0.0591547	-0.00244344	0.00237245
11150.fa	control	0.874147	1.30463	2.55453	-0.227377	0.621102	-0.677748	0.1056	0.388833	0.196581	0.0863278
11150.mo	control	1.30314	1.56487	2.97202	-0.896412	0.838599	-0.747276	0.118101	0.342043	0.0963578	0.00319534
11150.s1	control	-0.14168	-0.349935	-1.31619	-0.678349	0.539232	-1.05527	-0.106422	0.44502	0.0982409	0.0373843
11158.fa	control	8.43008	2.29851	-0.790521	0.367798	-0.0755034	-1.04586	0.100653	0.416466	0.0426286	0.0446136
11158.mo	control	8.26939	2.80756	-0.562203	0.699724	-0.192914	-1.27575	-0.0122658	0.171401	0.10158	0.025687
11158.s1	control	6.23398	1.10427	-4.3979	0.801459	-0.257274	-1.6127	-0.23155	0.294898	0.025149	0.0657993
11166.fa	control	1.57639	1.66777	2.48364	-0.299741	0.561025	0.163003	0.220865	0.0932035	0.00134669	0.0281545
11166.mo	control	1.20172	2.08187	3.10031	0.264448	0.796826	0.0270119	0.19507	-0.154051	-0.0778026	0.0439966
11166.s1	control	0.191716	-0.0515528	-1.6479	-0.028853	0.368209	-0.226093	-0.0801993	0.0730479	-0.0540733	0.00866537
11181.fa	control	-0.828783	-0.172277	0.109459	-1.34062	0.601007	0.177679	0.0386409	0.0351127	0.0879423	-0.0191711
11181.mo	control	-0.547902	0.173657	0.394134	-1.07683	0.52367	-0.147567	0.0294992	-0.118332	-0.00710742	-0.0104502
11181.s1	control	-0.890451	-0.79154	-0.918455	-1.94875	0.259298	0.178808	0.0296752	0.0956766	0.0360462	-0.0470955
11186.fa	control	-1.05174	0.128663	0.275741	-0.46877	0.240793	-0.192372	-0.0019636	-0.118235	0.0367342	-0.0155058
11186.mo	control	-0.404154	0.565614	0.328086	-0.535337	0.689922	0.307762	0.126734	0.0407068	-0.0542067	0.0252175
11186.s1	control	-1.23744	-0.205758	-1.02319	-1.23498	0.716691	-0.245066	-0.0576397	-0.000976235	0.00421793	-0.0189515
11192.fa	control	7.24926	2.50648	-0.731915	0.716004	0.231694	-0.721914	0.0586999	0.211	-0.0142201	0.0103919
11192.mo	control	6.64924	1.94804	-0.431681	0.680153	0.0446714	-0.479002	0.0704563	-0.19282	0.0186566	-0.0321514
11192.s1	control	6.7176	0.146577	-3.85494	0.0980847	-0.252042	-0.719159	-0.183695	0.218858	0.0634318	0.00829691
11200.fa	control	-0.877738	0.296437	0.24024	0.402716	0.10575	-0.348147	-0.0769408	-0.235747	0.0933111	-0.00976754
11200.mo	control	-1.10638	0.366456	0.267526	0.741817	0.599155	-0.161734	-0.0769214	-0.193237	-0.0503649	-0.0183881
11200.s1	control	-0.641923	-0.617124	-1.13129	0.191802	0.147215	0.00246147	-0.0980379	-0.13171	0.0714358	0.019783
11214.fa	control	-0.986004	0.0251827	0.416477	0.282024	0.440918	-0.0709462	-0.0210826	-0.126512	0.0611837	0.000600091
11214.mo	control	-0.33239	-0.14884	0.510504	0.0281323	0.175433	0.245305	0.0396873	-0.0348994	0.0682059	0.00300192
11214.s1	control	-1.00958	-0.687813	-0.925447	-0.588812	0.117848	-0.0254646	-0.0355811	-0.0182048	0.00923626	-0.023293
11216.fa	control	0.35076	0.0779025	0.680465	-0.857737	0.680801	0.0663218	0.0639879	-0.161635	0.0618112	-0.0584349
11216.mo	control	3.86048	1.26934	-0.670452	1.01508	0.0808148	0.215289	0.0141938	-0.207822	-0.133245	-0.0389127
11216.s1	control	2.06881	-0.679336	-1.97293	-0.414958	-0.200862	-0.155799	-0.0586429	-0.143159	-0.0635501	-0.0711865
11217.fa	control	6.54988	1.79241	-0.486867	0.498806	0.18627	-0.39595	0.0667535	0.0413371	-0.0619257	-0.0497133
11217.mo	control	2.5373	1.2544	0.0583315	-0.121145	0.916498	0.228173	0.0336102	-0.116571	-0.21265	-0.0890217
11217.s1	control	4.36052	0.169713	-3.22821	-0.139937	0.269586	-0.102852	-0.11629	0.0216906	-0.141062	-0.00659778
11225.fa	control	-0.709377	-0.0262419	0.329487	-0.906386	0.504335	-0.0657374	0.0715145	0.038207	0.0752653	-0.0808625
11225.mo	control	-0.900869	-0.0488423	0.278364	-0.0863567	0.220371	0.344264	0.0679389	0.0573921	0.0442872	-0.0307514
11225.s1	control	-1.34069	-0.777244	-0.860445	-0.805072	0.163017	0.0999713	-0.021306	0.193192	0.0182578	-0.0276819
11226.fa	control	-1.13069	0.345441	0.679543	0.441472	0.588836	0.0409559	0.0837362	0.140246	-0.0307929	0.0027825
11226.mo	control	-0.696404	0.541555	0.0159887	0.585924	0.51608	-0.214126	-0.0690966	-0.360374	0.0324081	-0.0553746
11226.s1	control	-1.2327	-0.665835	-1.05457	0.394782	0.294638	-0.196222	-0.0928856	-0.0209535	0.0367465	-0.0150213
11227.fa	control	-1.07446	0.204302	0.206565	-0.259607	0.416767	-0.114127	0.0343344	0.0453485	0.0379171	-0.0435174
11227.mo	control	-1.61754	0.469445	0.502091	0.25532	0.349184	0.351264	0.134485	0.26262	-0.128811	-0.00506788
11227.s1	control	-1.59447	-0.492434	-1.03155	0.604713	0.181687	0.0218557	-0.03296	0.10387	-0.0101579	0.0345963
11234.fa	control	9.14638	2.53506	-0.0671553	1.96678	-0.248197	-0.829175	-0.0338463	-0.0327244	0.111142	0.00238726
11234.mo	control	-0.96284	0.00627996	0.319674	0.920538	0.102035	-0.138737	-0.0224525	-0.201758	-0.0822296	0.0214666
11234.s1	control	4.35308	0.0381594	-3.35584	1.94008	-0.142668	0.277231	-0.128143	-0.338295	-0.177716	-0.0399039
11239.fa	control	8.97932	2.09146	-0.395321	0.927643	-0.207785	-0.894409	0.101962	0.253082	0.249981	-0.0290537
11239.mo	control	0.0310002	0.0249896	0.342201	0.653127	0.177839	0.203656	0.031601	-0.15179	-0.00850387	-0.0347421
11239.s1	control	4.3523	-0.0360268	-3.24318	0.647302	0.0861976	0.108136	-0.0705348	-0.138087	-0.0399759	-0.0770032
11245.fa	control	-1.52879	4.66827	1.9481	-0.524204	-0.223972	-0.530464	0.162169	0.386905	-0.0171731	0.00928563
11245.mo	control	-3.52417	3.49563	-0.108802	0.948859	-0.706225	0.197137	0.0535927	0.0110619	0.0244347	0.0249519
11245.s1	control	-2.52039	2.34181	-1.99879	0.648363	-0.405089	0.311155	0.0227059	0.152287	-0.0859543	0.00861741
11268.fa	control	-2.57477	2.7072	-0.395903	1.06436	-0.100873	0.430744	0.128833	0.140757	0.0738981	0.0634188
11268.mo	control	-2.7677	2.25476	-0.0190875	1.23722	-0.0497943	0.337356	0.0637134	0.00695655	-0.00256644	0.0307167
11268.s1	control	-3.64887	1.92529	-1.4318	1.44048	-0.596195	0.203991	0.00390475	0.113272	-0.00146349	0.0644078
11271.fa	control	-2.77377	4.12638	-0.0327678	0.392604	-0.298007	0.358764	-0.583531	0.132458	0.0411918	-0.00381822
11271.mo	control	-2.58389	4.36326	0.229579	1.0975	-0.839982	0.44263	-0.915756	0.0768997	0.0767666	0.0285211
11271.s1	control	-3.15161	4.20439	-1.42828	0.497208	-0.96531	0.0944499	-0.941406	0.130863	0.0985984	0.0202933
11337.fa	control	-0.673213	0.0724567	0.195041	0.330784	0.380135	-0.0413594	0.0437371	-0.0369685	0.0354446	-0.0203358
11337.mo	control	0.128662	-0.117543	0.221245	-0.20362	0.267614	0.123064	0.0474238	-0.197219	0.17913	-0.0725537
11337.s1	control	-0.955624	-0.758847	-0.925238	0.425944	-0.145715	-0.112056	-0.0921448	-0.103859	0.168147	-0.0287673
11338.fa	control	-0.764662	-0.138574	0.278653	1.57085	0.431698	0.183889	0.0043063	-0.0442643	0.0218694	0.0386805
11338.mo	control	-0.11337	0.152146	0.281137	-0.144842	0.537461	0.212995	0.059577	-0.00757351	0.0482476	-0.0289166
11338.s1	control	-0.95429	-0.80585	-0.990216	-0.497222	0.527829	0.252061	0.0131935	0.181915	0.00362235	-0.0396021
11341.fa	control	-0.0343822	-0.270184	0.00769815	0.623273	0.103498	0.0106377	0.0471784	-0.0990131	0.109619	-0.0346966
11341.mo	control	-0.710013	0.016932	0.0771885	0.0427849	0.539327	0.0651103	-0.0382654	-0.0261755	7.39271e-05	-0.0341431
11341.s1	control	-0.483618	-0.659757	-1.15229	0.00765292	0.322766	0.222919	-0.0306768	0.0250073	0.0575717	-0.00515782
11349.fa	control	2.12897	1.06414	2.8188	-0.343856	0.746804	0.1241	0.218657	0.105609	0.124259	-0.0046411
11349.mo	control	2.14868	1.97712	3.21355	-0.568787	0.963243	0.101968	0.289246	0.0822517	-0.0519612	-0.0898841
11349.s1	control	-0.136209	-0.356492	-1.50142	-0.191925	0.51176	-0.227638	-0.0341832	0.305946	0.0567725	-0.0225907
11354.fa	control	-1.07796	-0.0708602	0.592888	-0.186201	0.363783	0.117839	0.0782948	0.173434	-0.0810587	-0.0476115
11354.mo	control	-0.172575	-0.0572415	0.544983	0.860871	0.149133	-0.0107758	-0.0191085	-0.312632	0.0374157	-0.024013
11354.s1	control	-0.865135	-0.769744	-1.01715	-0.156069	0.313069	0.0773313	-0.0347571	-0.0696523	0.0498464	-0.0730194
11376.fa	control	0.357606	0.782008	1.1311	0.33682	0.400137	-0.121933	0.0821612	0.188031	0.00630097	-0.0242085
11376.mo	control	-0.554351	0.466989	1.14419	0.345142	0.331508	0.0545816	0.101907	0.0677113	-0.00443478	0.00628063
11376.s1	control	-1.18974	-0.249641	-1.01759	0.362773	0.305116	-0.192492	-0.0769455	0.301361	0.00660662	-0.01017
11378.fa	control	0.597825	1.29788	2.81158	0.516548	0.039723	-0.941912	0.0661886	0.230366	0.119303	0.0380039
11378.mo	control	0.467571	1.60059	2.76438	0.702863	0.462213	-0.643217	0.156155	0.219498	0.0715056	0.00379995
11378.s1	control	-0.582029	-0.313768	-1.2251	-0.0408148	0.430616	-0.985667	-0.112244	0.340858	0.172245	0.00590206
11381.fa	control	-0.639942	0.0619846	-0.0363429	0.562611	0.737711	0.245963	0.0999131	0.189461	0.00758891	0.000450552
11381.mo	control	0.497796	0.235992	0.141412	0.635217	0.435487	0.323486	0.0651286	-0.0782999	-0.0556989	-0.0261046
11381.s1	control	-0.677909	-0.461257	-1.27576	-0.0958366	0.770829	-0.0243092	-0.00474426	0.155212	0.04393	-0.0672811
11385.fa	control	9.02982	2.38227	-0.285544	1.4412	-0.0246573	-0.985591	0.100961	0.255966	0.130012	-0.0363127
11385.mo	control	7.6192	2.13882	-0.191542	1.21422	0.223225	-0.0477706	0.158855	-0.0188089	-0.0340628	-0.0747952
11385.s1	control	7.71813	0.202312	-4.44211	0.30128	-0.151096	-0.500186	-0.110222	0.26179	0.0713471	-0.0446328
11393.fa	control	-0.61417	-0.0941231	1.31863	-0.142879	0.0914523	0.714145	-0.831328	0.457156	0.00318874	-0.0249866
11393.mo	control	-1.007	0.0487741	0.789071	0.882885	0.158953	0.621893	-0.569672	0.229335	0.0341242	0.000147858
11393.s1	control	-1.05555	-0.64404	-0.234948	-0.0108613	0.508614	0.518517	-0.623237	0.332526	0.0871019	-0.0176657
11401.fa	control	1.02951	0.356593	2.2116	0.454181	-0.547451	0.0409405	-0.399605	0.142797	-0.0848541	-0.0623626
11401.mo	control	0.456693	0.148821	1.27546	0.422164	-0.0532323	0.773819	-0.45904	0.295982	0.0151714	-0.0179252
11401.s1	control	-1.63158	-0.153913	-0.622126	0.980116	-0.448318	-0.331169	-0.468309	0.0859825	-0.155175	-0.0194824
11402.fa	control	-0.467147	0.0321071	1.37282	0.385315	-0.0254179	0.370284	-0.695606	0.0946706	0.0516373	-0.0497547
11402.mo	control	-0.415849	-0.0104897	0.996624	1.43083	-0.14414	0.0907512	-0.731301	0.0899607	0.0467916	-0.00326223
11402.s1	control	-1.4686	-0.604263	0.0220336	0.828579	-0.0179613	0.0868413	-0.80843	0.266942	0.052708	-0.0139291
11403.fa	control	0.490297	0.135942	0.674408	1.1157	-0.0407404	0.0903145	-0.592465	-0.0790527	0.0706492	-0.0458042
11403.mo	control	-0.555	-0.0449201	1.04673	-0.418251	-0.0553273	0.364271	-0.622201	0.2896	-0.0252918	-0.0697826
11403.s1	control	-0.765207	-0.421583	-0.625105	-0.239653	-0.254967	-0.0404632	-0.50613	0.113394	0.0408675	-0.086327
11404.fa	control	-0.5454	-0.369238	0.616846	-0.0225513	0.31726	0.0798202	-0.382911	0.0485811	0.021594	-0.0512574
11404.mo	control	-0.411863	0.0612203	1.27223	0.561873	-0.0689261	-0.0128072	-0.555662	0.208817	0.139323	0.00992536
11404.s1	control	-0.784302	-0.47418	-0.260661	0.181386	0.0324556	-0.125587	-0.749458	0.105648	0.0920168	-0.0481031
11416.fa	control	-2.29751	0.893437	0.923977	2.03235	0.0230323	0.118281	0.0926271	0.124188	-0.0495308	0.0537951
11416.mo	control	-2.51846	0.558315	0.449541	0.730135	0.179483	0.306779	0.0935568	0.264414	-0.00814979	-0.034034
11416.s1	control	-3.61981	0.157176	-0.545201	1.00487	-0.214685	0.196452	0.00381462	0.444767	-0.0791683	0.00908225
11417.fa	control	-0.200681	1.79325	2.57193	0.361121	0.425602	-0.526605	0.13076	0.586113	0.0170021	0.040364
11417.mo	control	0.504877	1.60008	2.59705	-0.00924664	0.454412	-0.611753	0.129245	0.396309	0.0402486	0.0561709
11417.s1	control	-0.283066	-0.506349	-0.825342	-0.487081	0.0906922	-0.96199	-0.1201	0.432965	0.12344	0.02081
11421.fa	control	-3.73096	0.889492	0.765158	0.858799	0.0805113	0.435012	0.119981	0.529159	-0.173567	0.0215014
11421.mo	control	-3.02562	0.430832	0.72325	0.574317	-0.249234	0.0506463	0.0574006	0.157596	-0.122476	-0.0433627
11421.s1	control	-3.30597	-0.301048	-0.365107	0.239773	-0.284064	0.00155938	-0.0535174	0.268752	-0.143336	-0.0290571
11435.fa	control	-1.49696	0.370638	0.159574	1.11059	0.382278	-0.152145	-0.0670209	-0.205509	-0.012782	0.00194101
11435.mo	control	-0.504968	0.341453	0.342657	0.0690299	0.378467	0.164821	0.0533772	0.0838289	0.00518812	0.00930352
11435.s1	control	-1.40757	-0.296168	-1.11829	-0.11662	0.416678	0.0539441	-0.0247809	0.181798	-0.0115844	-0.0196523
11436.fa	control	-1.17633	0.264566	0.512875	0.776735	0.306292	0.21934	0.0223748	0.0100643	0.00713547	0.0362749
11436.mo	control	-1.71831	0.0784697	0.214357	0.742444	0.5665	-0.0439661	0.01183	0.0326345	-0.0373184	-0.014248
11436.s1	control	-2.19803	-0.454281	-0.766683	0.886091	0.219939	-0.161511	-0.0589056	0.0349846	-0.13423	0.0292109
11440.fa	control	-0.184682	1.45945	1.55944	1.25237	0.828557	0.125058	0.131192	-0.098744	-0.0423818	0.0410905
11440.mo	control	0.165379	1.45989	1.74111	1.15591	0.376667	-0.150423	0.0411873	-0.370575	-0.0656229	0.00182883
11440.s1	control	-1.09827	-0.106446	-1.21888	0.967813	0.457392	-0.269128	-0.143037	-0.203863	0.0114926	0.0121461
11441.fa	control	-1.31112	0.232571	0.0803814	1.24809	0.475438	-0.134982	-0.0551899	-0.15972	-0.0335074	0.0353909
11441.mo	control	1.44167	1.97894	3.04405	0.0178562	0.67602	-0.877252	0.129409	-0.0123797	-0.0264842	-0.0142322
11441.s1	control	0.186252	-0.0237167	-1.93827	1.2473	0.663052	0.184959	-0.0498206	-0.0891795	-0.0550542	0.023523
11442.fa	control	-3.04128	1.7635	0.29916	0.681811	0.79176	-0.129332	-0.160822	0.177598	-0.149435	-0.00702035
11442.mo	control	-2.46772	1.52184	0.0867792	0.859623	0.755992	0.0251388	-0.0910923	0.114972	0.0150819	2.671e-05
11442.s1	control	-3.30979	1.14715	-1.0469	0.978983	0.812925	-0.2238	-0.210943	0.206799	-0.123077	0.0155507
11457.fa	control	-1.66942	0.810246	-0.0478014	0.059471	0.333877	-0.0966229	0.0486671	0.0420762	0.0395178	-0.0232892
11457.mo	control	-1.99156	1.28964	0.0869515	0.527024	0.816382	0.0560122	-0.0193423	0.00510922	-0.0232847	-0.0049396
11457.s1	control	-2.32183	0.262171	-0.93307	1.14837	0.144728	-0.478911	-0.166292	-0.0417323	0.0400945	0.0270272
11461.fa	control	-1.75713	1.12714	0.633873	1.38844	0.831889	-0.00322942	0.053866	0.0251701	-0.0367012	0.0230214
11461.mo	control	-2.07096	0.924547	0.194429	0.861483	0.593165	0.0591566	0.0316749	0.00529838	-0.0137085	0.0190251
11461.s1	control	-1.90646	-0.356537	-0.99355	1.11107	0.276297	-0.255477	-0.0825589	0.0706707	0.0419057	0.0266959
11489.fa	control	-1.06807	0.0331775	0.45094	0.920224	0.334547	-0.00290305	0.0141405	-0.065342	-0.0021421	0.0141618
11489.mo	control	0.340191	0.121672	0.471037	-1.08911	0.404065	0.200339	0.101965	-0.0114023	-0.00901336	-0.0864301
11489.s1	control	-1.00767	-0.576021	-1.18444	0.275485	0.257545	-0.141897	-0.0582131	-0.0674437	0.0299146	-0.0373364
11494.fa	control	-0.927038	0.210357	0.351643	-0.520017	0.625159	0.0151374	0.0570502	0.0250313	0.0696145	-0.0501726
11494.mo	control	-0.311277	0.254767	0.134195	0.0458188	0.614098	0.101272	-0.0155971	-0.0639538	0.0312458	0.0221212
11494.s1	control	-1.37791	-0.691191	-0.852498	0.373419	0.369822	-0.146653	-0.076428	0.116049	0.0940634	0.0229842
11505.fa	control	8.83056	2.4158	0.420075	0.834482	0.261562	-0.259983	0.114726	0.102094	0.101601	-0.0645013
11505.mo	control	8.34037	2.83322	0.292656	0.563507	0.265834	-0.386892	0.110183	0.0232879	-0.0299632	-0.0868657
11505.s1	control	7.08239	0.36476	-4.24041	-0.269798	-0.0226593	-0.494254	-0.156171	0.18526	-0.0253945	-0.0685042
11516.fa	control	0.831007	0.214607	0.822082	-0.245688	0.496683	-0.0991021	0.024953	-0.182301	0.144952	-0.0719836
11516.mo	control	-0.655971	-0.331755	0.259178	-0.142633	0.391417	0.133256	-0.00664808	0.0471366	-0.0324699	-0.0439791
11516.s1	control	-0.627239	-0.811644	-1.1431	-0.415915	0.446014	-0.0707764	-0.0247964	0.104635	0.0367303	-0.0585829
11530.fa	control	-0.645083	-0.0266725	0.50189	-0.165204	0.669971	0.36732	0.0287244	0.254176	0.180929	-0.0156381
11530.mo	control	0.884542	0.689931	0.524107	0.559358	0.598185	0.227551	0.0855764	-0.00850285	-0.0165818	-0.038312
11530.s1	control	0.0425272	-0.54061	-1.51514	0.247294	0.419818	0.292113	-0.0135552	0.0799589	0.0813629	-0.0251661
11533.fa	control	-0.845476	0.172411	0.441057	-0.0194855	0.760588	0.151602	0.0639005	0.128471	0.0819804	-0.0234703
11533.mo	control	-1.15242	0.0221175	0.249278	0.150088	0.271943	0.183748	0.0258753	0.0941764	-0.0851394	-0.0315219
11533.s1	control	-1.29275	-0.653407	-0.990412	-0.19333	0.703105	0.275033	-0.046261	0.358348	0.0436514	-0.0103384
11549.fa	control	8.47157	2.67656	0.522645	1.52878	-0.230981	-0.881478	0.0623274	0.157489	0.0454647	-0.011967
11549.mo	control	7.58952	2.44333	0.702615	1.11037	-0.0991123	-0.269525	0.0856765	-0.193617	-0.126555	-0.0220312
11549.s1	control	6.88292	0.374458	-4.19713	1.98354	-0.633358	-0.874319	-0.296334	0.0193857	0.000925178	0.00656593
11552.fa	control	-0.699944	0.0343673	0.422172	0.296733	0.261482	-0.0575168	-0.0129249	-0.119963	-0.096761	-0.0171398
11552.mo	control	-1.32471	0.296753	-0.0919019	0.888221	0.612698	0.191963	0.0462475	-0.0422779	0.0140183	0.0306052
11552.s1	control	-1.56674	-0.365923	-1.15275	1.84394	0.0922244	-0.321307	-0.108221	-0.214311	0.0624771	0.0810339
11578.fa	control	-1.49246	0.52392	0.693899	0.656591	0.344215	0.151411	-0.648772	0.0283201	-0.0375629	-0.0332223
11578.mo	control	-1.19301	1.11353	0.773913	0.713692	0.646226	0.316362	-0.724375	0.0102569	-0.00708652	0.00871868
11578.s1	control	-1.48918	0.0277342	-0.533221	0.16267	0.190369	0.0312564	-0.531621	0.126841	-0.0370171	-0.0367893
11579.fa	control	-0.65185	0.494889	0.571385	1.169	0.198719	-0.117345	-0.816287	-0.20835	0.0700998	0.0166355
11579.mo	control	-0.413202	0.544271	0.984656	1.06539	0.222358	0.0546416	-0.771566	-0.118905	0.0968973	0.0272233
11579.s1	control	-0.976171	0.312355	-0.358795	0.33229	0.273053	-0.0966806	-0.954966	-0.0377321	0.137122	-0.0434158
11584.fa	control	-1.44453	0.551033	0.373106	1.01044	0.38008	-0.29781	-0.0147857	-0.218159	0.0322459	0.0212573
11584.mo	control	-0.663832	0.463532	0.0949845	0.335424	0.377398	0.0395203	0.0258497	-0.113518	0.0253793	-0.0164672
11584.s1	control	-1.30507	-0.17568	-1.21346	-0.0126106	0.323387	-0.178818	-0.0673021	-0.044126	0.0779568	-0.0260146
11588.fa	control	-1.07746	0.199244	0.194932	1.01425	0.219779	0.112382	0.0198328	-0.149027	0.0318257	0.0263459
11588.mo	control	-2.31294	1.0373	0.160903	1.46363	0.561468	-0.0400384	-0.062423	-0.0813251	-0.0585358	0.031637
11588.s1	control	-1.6439	-0.252515	-1.0698	1.26897	0.114945	0.0941032	-0.0397354	-0.117162	-0.00962734	0.0641808
11590.fa	control	-0.827694	0.0101693	0.260597	-0.282846	0.0970367	-0.236243	-0.0511974	-0.219076	0.0296132	-0.0464454
11590.mo	control	-0.917243	0.988267	0.0677697	0.444662	0.652497	-0.086444	-0.0350181	-0.168781	0.106685	-0.0171028
11590.s1	control	-1.54772	-0.0508459	-1.11137	-0.0664924	0.654557	-0.251864	-0.0784499	-0.189929	0.044394	-0.0425584
11593.fa	control	-2.15414	1.18011	0.168906	0.245611	0.608806	-0.138311	-0.0470336	-0.0520349	-0.0933879	-0.0165582
11593.mo	control	-1.75585	0.871954	0.14003	0.52664	0.717848	0.128246	0.0102002	-0.079928	-0.0468275	-0.0109915
11593.s1	control	-2.27579	-0.043804	-0.778034	0.142388	0.267977	-0.10956	-0.0780017	0.00373463	-0.12982	-0.010559
11595.fa	control	-1.23479	0.409657	0.247839	0.478014	0.372382	0.0745623	-0.0132096	0.0214574	-0.00897209	0.00074393
11595.mo	control	-0.479932	0.377985	0.200252	-0.753491	0.739843	0.0545679	-0.00750776	-0.125198	0.0636862	-0.0687733
11595.s1	control	-2.39472	0.330136	-1.03778	1.06144	0.249015	-0.0769835	-0.0909942	-0.0455864	-0.0594567	0.0200928
11596.fa	control	4.41777	3.79146	3.34013	1.73174	0.462826	-0.198902	0.205657	-0.16581	-0.0565989	0.00194823
11596.mo	control	5.30732	4.2015	3.62101	1.008	0.670702	0.249974	0.212999	-0.133039	-0.0815463	-0.0403186
11596.s1	control	3.68364	0.303047	-2.69815	0.806923	-0.0739634	-0.766846	-0.225694	-0.109786	0.145256	0.00888202
11620.fa	control	-0.656368	0.165567	0.265411	-0.0853457	0.47128	-0.0249764	-0.0181436	-0.0771841	0.0899451	-0.0283533
11620.mo	control	-0.72496	0.0691449	0.103667	-0.4838	0.551755	-0.039058	-0.0286857	-0.0703773	0.0568631	-0.0383677
11620.s1	control	-0.943466	-0.569891	-1.06266	-0.0139522	0.0827248	-0.0873999	-0.165078	-0.159903	0.0803015	-0.0114022
11627.fa	control	-1.11439	-0.0643726	0.305355	0.991845	-0.0202173	0.095389	-0.00482788	0.0407463	0.0436198	0.0462826
11627.mo	control	-0.525987	0.263458	0.278226	-0.700043	0.514668	0.0293887	0.00774505	0.128543	-0.0673918	-0.0301257
11627.s1	control	-1.15118	-0.889904	-0.867638	-0.478818	-0.0264658	0.226952	0.0196269	0.238276	0.0471801	0.00401746
11633.fa	control	-0.447227	0.313229	0.337358	0.843551	0.191063	0.00559844	-0.00406823	-0.126956	0.105807	0.0399993
11633.mo	control	-0.13472	-0.149659	0.0707801	-0.722279	0.542574	0.0760184	0.0120245	-0.162128	0.0498705	-0.0724003
11633.s1	control	-1.23091	-0.510054	-1.0621	0.354542	0.198821	-0.291233	-0.0864149	-0.0822826	0.144286	0.0289104
11634.fa	control	-0.101739	1.13915	0.904733	-0.180799	0.623172	-0.00251951	0.0928755	0.246503	0.0124774	0.00599168
11634.mo	control	0.323198	1.06782	0.550257	0.251771	0.594843	-0.370143	0.0224416	-0.0586015	0.146165	-0.0041806
11634.s1	control	0.166338	-0.397089	-1.34409	-0.0727741	0.32221	-0.450523	-0.120837	0.0683462	0.105234	-0.00990093
11644.fa	control	-0.783291	-0.000489686	0.170976	0.239458	0.442936	-0.229534	0.0187638	-0.109314	0.0150006	0.0109227
11644.mo	control	-0.69878	0.253854	0.0313372	-0.0165582	0.481131	0.0296831	-0.0246741	-0.190674	0.0955279	-0.019992
11644.s1	control	-1.2166	-0.31729	-1.17352	-0.0393782	0.335819	-0.0833318	-0.0770705	-0.125415	0.0469044	-0.00842282
11657.fa	control	0.876558	1.59354	2.60742	-0.168669	0.503393	-0.665048	0.138554	0.270168	0.119915	0.0131001
11657.mo	control	0.10614	1.22394	2.32801	-0.274263	0.339096	-0.649586	0.0671883	0.313293	-0.0118095	0.0498842
11657.s1	control	-0.963302	-0.277079	-0.946668	-0.874227	0.236003	-0.916743	-0.0866588	0.479497	0.0378666	0.0303095
11658.fa	control	-0.84599	0.291953	0.388087	0.188432	0.571461	0.0269002	0.0363842	0.0305936	0.00358948	0.0173262
11658.mo	control	-0.7204	0.225555	0.204101	-0.0319911	0.335669	0.0505897	-0.0186544	-0.135511	0.0865447	-0.0139277
11658.s1	control	-0.991079	-0.356222	-1.358	0.443308	0.63017	0.190931	-0.0171901	0.0262205	0.0522288	0.0436271
11671.fa	control	2.25824	1.44516	0.721803	0.701556	0.707924	-0.04436	0.0952293	0.0672876	0.0507724	0.010018
11671.mo	control	1.61839	0.926185	0.503235	-0.607707	0.551097	0.294049	0.0981214	0.142118	-0.074586	-0.0533626
11671.s1	control	0.692489	0.10088	-2.02845	-0.472124	0.482108	-0.177918	-0.039072	0.232506	0.0115292	-0.0354164
11673.fa	control	-1.14793	0.282192	0.328172	-0.182203	0.53449	-0.0506961	-0.0022442	0.016314	-0.0233781	0.00835748
11673.mo	control	-0.090554	0.751418	1.29379	0.0152911	0.538345	0.0227994	0.0268367	-0.253654	-0.114737	-0.0181387
11673.s1	control	-1.51693	-0.486941	-0.871964	-0.392153	0.499761	-0.179126	-0.130326	-0.0649745	-0.0695175	0.00756206
11679.fa	control	-0.76406	0.260221	0.194499	-0.538323	0.277776	-0.164587	-0.0943483	-0.117076	0.0482873	-0.0446222
11679.mo	control	-0.164832	0.275037	0.306046	0.0687149	0.594893	0.193805	-0.0297931	-0.0967145	0.0461544	-0.00135127
11679.s1	control	-1.20653	-0.201525	-1.23342	0.380542	0.633548	-0.186208	-0.0974724	-0.0628771	0.103128	0.0158484
11703.fa	control	7.5314	2.64218	0.0342106	0.135225	0.519742	-0.153102	0.204198	0.27199	-0.0943863	-0.077897
11703.mo	control	-0.538742	0.867092	0.455426	0.0227215	0.386173	0.0221324	0.013317	-0.176872	-0.0228499	-0.0240117
11703.s1	control	3.91791	0.237723	-3.21917	0.0347653	0.379634	0.226331	-0.103244	-0.0688898	-0.146233	-0.0560697
11705.fa	control	-0.201057	0.0242457	-0.00566795	0.549861	0.133807	-0.0928214	-0.0172695	-0.280097	0.0325171	0.0031399
11705.mo	control	-0.534703	0.326725	0.155567	0.398533	0.209318	0.279828	0.084891	-0.0440605	0.0330411	0.043387
11705.s1	control	-0.753288	-0.480231	-1.30964	0.748213	0.140953	-0.0505619	-0.0902317	-0.206749	0.0545747	0.0403847
11717.fa	control	-0.395381	0.413766	-0.223258	0.00985474	0.24294	0.151731	0.0595885	-0.121077	0.105073	0.0197169
11717.mo	control	-0.159622	0.245336	0.324932	-0.0814238	0.633262	0.147564	0.0705633	-0.0537735	0.0440631	-0.00174713
11717.s1	control	-0.864828	-0.316821	-1.18054	-0.364883	0.543812	0.00336279	-0.0893605	-0.0813077	0.0829123	-0.0240565
11718.fa	control	-0.534707	-0.126113	0.272946	-0.264519	0.35303	0.0918755	0.0027987	0.0143454	0.008441	-0.0193542
11718.mo	control	0.143732	-0.0482917	-0.038125	0.0890346	0.349037	0.111731	-0.00148805	-0.188934	0.0918392	-0.0126775
11718.s1	control	-0.665171	-0.897184	-1.09037	-0.119302	0.187082	-0.0121223	-0.0318658	-0.0905874	-0.0249152	0.0172345
11730.fa	control	-1.00701	-0.158282	0.175941	0.886012	0.361366	-0.19641	-0.00238041	-0.237034	0.0978135	0.0568691
11730.mo	control	-0.496739	-0.0707827	0.426436	-0.56925	0.759897	0.00954031	-0.00326449	-0.120586	-0.0624078	-0.0134775
11730.s1	control	-0.973297	-0.831451	-1.02713	0.849963	0.387919	0.240298	-0.0732951	0.0312736	0.0546346	0.089243
11731.fa	control	2.62693	0.892566	0.340553	0.694562	0.224436	-0.0708544	0.0354384	-0.2251	-0.0652447	-0.00888712
11731.mo	control	1.93459	0.654691	0.55968	0.382527	0.2585	0.0361458	0.0130016	-0.119495	0.0197622	-0.0185501
11731.s1	control	0.973994	-0.380429	-1.93515	0.56093	0.116318	-0.170797	-0.128066	-0.119853	-0.037827	-0.0319161
11765.fa	control	0.961513	0.714409	0.480741	-0.166604	0.816486	0.266924	0.0965379	-0.0621488	-0.0202355	-0.0377821
11765.mo	control	-0.247294	0.14683	0.139166	-0.386428	0.496727	0.091186	-0.0187033	-0.0162508	-0.0052193	-0.0488247
11765.s1	control	-0.344328	-0.416579	-1.4385	0.161647	0.673732	0.176912	-0.0154867	-0.00580464	-0.0338969	-0.0182754
11798.fa	control	-0.712835	0.0504317	0.384564	0.398659	0.494035	-0.00545987	0.0327686	-0.0239919	0.00309159	0.0325531
11798.mo	control	-0.553198	-0.226356	0.0920967	-0.0459826	0.160217	-0.170613	0.00730106	0.0337009	0.11146	-0.0160188
11798.s1	control	-0.627075	-0.687664	-1.21356	0.0757859	0.184938	-0.119669	-0.0768047	-0.169114	0.0665634	0.000729855
11800.fa	control	-0.34288	-0.150687	-0.516463	1.1212	0.517721	-0.179024	-0.0267877	-0.134433	-0.00518847	0.0711453
11800.mo	control	-0.471232	-0.384639	0.189084	-0.332884	0.329026	0.257692	0.0383366	0.036307	0.0711059	-0.00851699
11800.s1	control	-0.580553	-0.737327	-1.11786	0.0549105	0.376308	-0.0141738	-0.0593875	0.0373985	0.0205113	-0.000158793
11812.fa	control	-0.778765	-0.199735	0.378408	-0.844911	0.389385	0.222127	0.0791415	0.134772	-0.0416032	-0.0303681
11812.mo	control	-0.502961	-0.237851	0.167344	-0.318318	0.465105	0.331261	0.0748811	0.0817853	-0.0529546	-0.00249925
11812.s1	control	-0.734281	-0.761181	-1.06722	-0.677724	0.293767	0.153926	0.0110999	0.157065	-0.151152	-0.0168323
11838.fa	control	-1.17615	0.235817	0.184073	0.116626	0.780489	0.086226	0.0435605	-0.0224495	0.000367748	-0.0165475
11838.mo	control	-1.21729	0.269139	0.302296	0.803907	0.587321	0.212844	0.0547235	0.0162443	-0.0225848	0.017599
11838.s1	control	-1.33498	-0.489889	-1.01767	-0.37185	0.596629	-0.114872	-0.0413752	0.0901811	0.0666072	-0.0395704
11855.fa	control	0.0777288	-0.0553669	-0.299395	0.366758	0.565107	-0.0424914	-0.0873279	0.0635032	0.101274	0.0607983
11855.mo	control	-0.0544626	-0.0516768	0.195624	0.135839	0.212267	-0.271466	-0.0577125	-0.380602	0.0668858	-0.0693891
11855.s1	control	-0.0979222	-0.600961	-1.40797	-0.310869	0.331149	-0.153215	-0.0644711	-0.134398	0.0591884	-0.00803733
11860.fa	control	4.54444	1.31127	0.0965222	-0.608528	0.477439	0.247648	0.156412	0.126764	-0.0730303	-0.0692082
11860.mo	control	2.92545	1.06434	-0.0804172	0.342288	0.521679	0.297454	0.0313137	-0.139319	-0.123812	-0.00969115
11860.s1	control	2.97382	-0.104289	-2.62394	-0.772565	0.0392539	-0.173633	-0.0838421	-0.0012348	-0.0697524	-0.0714063
11909.fa	control	-0.129796	0.0194402	-0.116483	0.452199	0.533345	0.0435483	0.0256208	-0.0828843	0.118084	0.0318375
11909.mo	control	0.0289107	0.233264	0.520294	0.606804	0.47721	0.199672	-0.0164029	-0.169436	-0.0317866	0.0193679
11909.s1	control	-0.973678	-0.507191	-1.22485	0.260636	0.708575	0.0763489	-0.0562567	-0.0468974	0.00916313	0.00522106
11917.fa	control	0.280927	0.569061	0.476137	0.0168887	0.424381	-0.115415	0.016644	-0.0520361	0.0910601	0.0176536
11917.mo	control	1.24187	0.619197	0.685802	0.377722	0.744703	0.380379	0.151788	0.142708	0.0121603	0.056529
11917.s1	control	0.16794	-0.251314	-1.54836	-0.468389	0.792335	-0.0924954	-0.0969014	0.173418	0.0732901	-0.000167357
11924.fa	control	-0.0216909	0.47827	0.816282	0.693836	0.180668	-0.067423	0.0257816	-0.293278	-0.0734205	-0.00156196
11924.mo	control	0.223132	-0.0169279	-0.425152	0.301037	0.4474	0.262322	-0.00110001	-0.168613	0.0772821	0.0103756
11924.s1	control	-0.958375	-0.428403	-1.15316	0.139199	0.222107	-0.059196	-0.0719942	-0.0262653	-0.0877659	-0.00917847
11937.fa	control	-0.200676	-0.146146	0.3426	0.0219202	0.835099	0.122356	0.0279365	-0.0181001	0.0393582	0.0117167
11937.mo	control	-0.23075	-0.260188	0.743597	-0.423571	0.413549	0.328268	0.00513646	0.0455693	0.0132296	-0.0514068
11937.s1	control	-1.28926	-0.937851	-0.794354	-0.805949	0.527464	0.0717881	-0.0018359	0.200193	-0.0130406	-0.065557
11944.fa	control	-0.0839078	0.138556	0.328708	-1.11241	0.934563	-0.0651954	0.0221325	-0.190704	0.0211874	-0.057558
11944.mo	control	-0.301523	-0.00988023	0.0669054	1.28186	0.301781	-0.0264979	-0.00916176	-0.336486	0.0832881	0.0533654
11944.s1	control	-0.670938	-0.717922	-1.1759	-0.325537	0.726632	0.0252414	-0.0988572	-0.11788	0.0502589	-0.0020878
11957.fa	control	1.66532	0.871919	2.15705	0.909639	0.347128	0.255864	0.159076	-0.0255263	0.0799616	0.0367717
11957.mo	control	1.55044	1.03311	2.60615	-0.130603	0.554243	0.232494	0.146792	-0.0840516	-0.0229525	-0.0556692
11957.s1	control	0.195461	-0.988328	-1.18943	0.300523	-0.0810841	-0.127577	-0.11823	0.0881028	0.0510821	-0.0135955
11961.fa	control	7.92376	1.90917	-0.108884	1.1252	0.195141	-0.318623	0.0965337	-0.102552	0.107402	0.00672161
11961.mo	control	-0.0882735	-0.0556501	0.560982	0.00598835	0.268384	-0.0297267	-0.0103434	-0.167283	0.0638915	-0.0278782
11961.s1	control	3.7514	-0.309758	-2.9926	0.516158	0.0977474	0.004942	-0.0514754	-0.131909	0.0280188	-0.0455963
11963.fa	control	-0.761309	0.938097	1.34067	0.730579	0.541938	-0.257239	0.00103572	-0.138252	0.0394873	-0.015813
11963.mo	control	-0.402411	0.630017	0.703551	0.0133601	0.503931	0.145903	-0.0940168	-0.165179	0.0378684	-0.0651797
11963.s1	control	-1.37034	-0.179312	-1.11932	0.929099	0.0333985	-0.196921	-0.218157	-0.18023	0.0204004	-0.00802562
11977.fa	control	-0.446672	0.216433	0.928886	0.275504	0.155313	-0.247387	0.0511989	-0.145994	0.0401113	-0.0146467
11977.mo	control	-1.07268	0.0611437	0.0510727	0.24456	0.411201	-0.0650545	-0.00223964	-0.011718	-0.102875	-0.0398222
11977.s1	control	-0.932645	-0.438125	-1.21778	0.0625317	0.605626	0.150294	-0.0428271	0.0503314	-0.0600881	-0.0191692
11981.fa	control	-1.29664	0.086205	0.110294	0.890789	0.310766	-0.0343939	-0.0288654	-0.144201	0.0224089	0.0203184
11981.mo	control	-0.407249	0.101862	0.556672	1.21334	0.347599	-0.0338106	-0.00806171	-0.257276	0.0493804	0.0292537
11981.s1	control	-1.10504	-0.595735	-1.10949	1.41477	0.289967	0.131283	-0.0728612	-0.12149	0.00172733	0.0763469
11982.fa	control	-0.742468	0.0543838	0.416812	-0.19794	0.198965	-0.247683	-0.033203	-0.227999	-0.023058	-0.0548946
11982.mo	control	0.05778	0.713077	0.4034	1.2736	0.91929	0.118608	0.0217596	-0.229374	-0.0875807	0.0410583
11982.s1	control	-0.389524	-0.464993	-1.32176	0.0662658	0.492089	0.0235139	-0.0862148	-0.127162	-0.0119384	-0.0276167
12001.fa	control	-0.539411	0.0596205	0.440335	0.747515	0.486402	0.0730054	0.0420428	-0.0645058	0.012533	0.0150175
12001.mo	control	0.0466262	0.612831	0.905623	-0.238321	0.456159	-0.183891	0.00790865	-0.144799	-0.014917	-0.0279676
12001.s1	control	-0.551477	-0.565476	-1.27202	0.575071	0.400377	0.243935	-0.0167545	0.0165439	0.0456431	0.0532726
12019.fa	control	-0.432968	0.0728245	0.0828922	-0.606748	0.666869	0.0750734	0.0621235	-0.11761	0.114238	-0.0849651
12019.mo	control	-0.246747	0.0727079	-0.0660504	0.583822	0.403784	-0.0126212	-0.0669623	-0.185904	0.0474351	-0.0203279
12019.s1	control	-0.746598	-0.484522	-1.19895	-0.633335	0.508014	-0.23704	-0.0881195	-0.00830294	0.114236	-0.0349539
12021.fa	control	-1.28483	0.287173	0.515015	0.514557	0.589551	0.117248	0.0466672	0.0470025	0.108275	0.0405938
12021.mo	control	-1.00734	0.142669	0.372554	0.19973	0.263943	0.133637	0.0481281	0.049992	-0.101193	-0.0402112
12021.s1	control	-1.96861	-0.456091	-0.852592	0.458545	0.294007	-0.0348255	-0.00680704	0.161317	0.103979	0.0513086
12029.fa	control	0.0427353	0.849158	0.837712	-1.07515	1.1586	0.139547	0.0350906	0.115729	-0.0284597	-0.0799176
12029.mo	control	-1.32095	0.301123	0.216699	-0.867698	0.502837	0.0889083	0.0593782	0.0351749	-4.11949e-05	-0.0778614
12029.s1	control	-1.50004	0.0467766	-1.26157	-0.17439	0.698639	-0.389352	-0.114736	-0.131764	0.024479	-0.0387831
12030.fa	control	-0.949677	0.34135	0.168365	0.311737	0.58611	-0.0432442	-0.0465469	-0.239974	0.114795	-0.0310327
12030.mo	control	-0.807495	0.616607	0.630854	0.388143	0.418581	0.0465323	0.0282788	-0.138555	0.00383355	0.00524494
12030.s1	control	-1.57152	0.0736986	-1.1213	-0.142844	0.228501	-0.275012	-0.157759	-0.221128	0.0255521	-0.0516561
[truncated: 2,487 more rows]

## Sheet: 1.4_PCA outliers
Supplementary Data 1.4: Principal components outliers
[truncated: 9 more rows]
