# Supplementary material for: Rare de novo damaging DNA variants are enriched in attention-deficit/hyperactivity disorder and implicate risk genes
Source: Nat Commun. 2024 Jul 12;15:5870. doi: 10.1038/s41467-024-50247-7 (PMC11245598; doi:10.1038/s41467-024-50247-7)
Supplement: Supplementary file 5 — Supplementary Data 2 [file 41467_2024_50247_MOESM5_ESM.xlsx]

## Sheet: Key
Supplementary Data 2.1 and 2.2: Rare de novo variants in ADHD cases and controls
column names	source	source 2	description
proband			ADHD or control subject ID
sex	self-report and X-chromosome read depth confirmation		biological sex
variant_type	column exonic_func_ref_gene		de novo variant type: ptv (protein-truncating variant = premature stop codon, splice site variant, frameshift indel); mis (missense, non-synonymous SNV), nfs (non-frameshift indel), syn (synonymous SNV), unk (unknown). All categories determined based on RefSeq gene definitions as annotated by ANNOVAR.
mis_mpc_type	column mpc_score		de novo variant type: mis_d (predicted-damaging missesense by MPC score > 2); mis_b (missense with MPC score 0-1); mis_p (missense with MPC score 1-2); mis_unk (missense without MPC score); "." (not missense). All categories determined based on RefSeq gene definitions as annotated by ANNOVAR.
damaging_ptv_mpc	column variant_type	column mis_mpc_type	"yes" if the de novo variant is categorized as ptv (variant_type) or mis_d (mis_mpc_type)
ptv_pli_type	column pLI		de novo PTV constraint category: pli_low (pLI score is 0-0.5); pli_mid (pLI score is 0.5-0.995); pli_high (pLI score is 0.995-1); "." (not PTV). See column "pLI" for scores.
ptv_loeuf	column LOEUF		derived from LOEUF score (loss-of-function observed/expected upper bound fraction). "tolerant" if LOEUF<0.35. "intolerant" if LOEUF>0.35. See column LOEUF for scores.
ultra-rare	column gnomAD_non_neuro_af		"yes" if the variant has an allele frequency <0.00005 in the non-neuro subset of gnomAD (see column "gnomAD_non_neuro_af" for frequencies)
chr	GATK		chromosome
pos_vcf	GATK		base location
ref_vcf	GATK		reference sequence at variant position
parents_vcf	GATK		parents call
alt_vcf	GATK		alternate allele of a variant
qs	GATK		GATK quality score
pass	IGV		visualization of aligned sequencing reads in child and parents confirms (yes) or rejects (no) the presence of a de novo variant. See supplementary information.
pass	GATK		pass/fail value from variant calling
ac	GATK		allele count
af	GATK		allele frequency
an	GATK		allele number
mq	GATK		mapping quality score
qd	GATK		quality by depth
func_ref_gene	annovar	refGene	RefSeq - exonic, intronic, intergentic, splicing, etc
gene_ref_gene	annovar	refGene	RefSeq- gene symbol
exonic_func_ref_gene	annovar	refGene	RefSeq - nonsynonymous, synonymous, stopgain, frameshift, etc
aa_change_ref_gene	annovar	refGene	RefSeq- details of amino acid change
mpc_score	fordist_constraint_official_mpc_values_v2.txt		Integrated “missense badness, PolyPhen-2, constraint” (MPC) score (Samocha et al., 2017)
alphamissense_class	GitHub - google-deepmind/alphamissense	AlphaMissense_hg19.tsv.gz	predictions for single amino acid substitutions: pathogenic, benign, or ambiguous. Predictions are described here: https://doi.org/10.1126/science.adg7492
alphamissense_score	GitHub - google-deepmind/alphamissense	AlphaMissense_hg19.tsv.gz	predictions for single amino acid substitutions. Scores derived from a deep learning model that builds on the protein structure prediction tool AlphaFold2. See https://doi.org/10.1126/science.adg7492
pLI	gnomad.v4.0.constraint_metrics.tsv		Probability of being loss-of-function intolerant (pLI)
LOEUF	gnomad.v4.0.constraint_metrics.tsv		loss-of-function observed/expected 90% upper bound fraction
polyphen2_hdiv_score	annovar	dbnsfp30a
polyphen2_hdiv_pred	annovar	dbnsfp30a	qualitative appraisal of the mutation as benign (B), possibly damaging (P), or probably damaging (D) based on score
gnomAD_af	annovar	gnomad_exome	allele frequency in gnomAD database whole-exome sequence data
gnomAD_non_neuro_af	annovar	gnomad_exome	allele frequency in non-neuro subset of gnomAD, containing individuals not ascertained for having a neurologic or psychiatric condition in case-control studies
gt_proband	GATK	proband	Genotype of the called variant. "0" is the reference and a non-zero value is that alternate in the list.
ref_cov_proband	GATK	proband	The number of high-quality reads that match the reference.
nonref_cov_proband	GATK	proband	The number of high-quality reads with the alternate allele.
aarf_proband	GATK	proband	Alternate allele read frequency.
dp_proband	GATK	proband	Depth of coverage.
gq_proband	GATK	proband	GATK genotype quality score, on a phred-scale, with maximum value of 99.
pl_hom1_proband	GATK	proband	Pl: Normalized Phred-scaled likelihoods of the possible genotypes. For the typical case of a monomorphic site (where there is only one ALT allele), the pl field will contain three numbers corresponding to the three possible genotypes (0/0 0/1 and 1/1). The pl values are normalized so that the pl of the most likely genotype (assigned in the gt field) is 0 in the Phred scale (meaning its P = 1.0 in…
pl_het_proband	GATK	proband
pl_hom2_proband	GATK	proband
gt_father	GATK	father	Genotype of the called variant. "0" is the reference and a non-zero value is that alternate in the list.
ref_cov_father	GATK	father	The number of high-quality reads that match the reference.
nonref_cov_father	GATK	father	The number of high-quality reads with the alternate allele.
rarfp1_father	GATK	father	Alternate allele read frequency.
dp_father	GATK	father	Depth of coverage.
gq_father	GATK	father	GATK genotype quality score, on a phred-scale, with maximum value of 99.
pl_hom1_father	GATK	father	Pl: Normalized Phred-scaled likelihoods of the possible genotypes. For the typical case of a monomorphic site (where there is only one ALT allele), the pl field will contain three numbers corresponding to the three possible genotypes (0/0 0/1 and 1/1). The pl values are normalized so that the pl of the most likely genotype (assigned in the gt field) is 0 in the Phred scale (meaning its P = 1.0 in…
pl_het_father	GATK	father
pl_hom2_father	GATK	father
gt_mother	GATK	mother	Genotype of the called variant. "0" is the reference and a non-zero value is that alternate in the list.
ref_cov_mother	GATK	mother	The number of high-quality reads that match the reference.
nonref_cov_mother	GATK	mother	The number of high-quality reads with the alternate allele.
rarfp2_mother	GATK	mother	Alternate allele read frequency.
dp_mother	GATK	mother	Depth of coverage.
gq_mother	GATK	mother	GATK genotype quality score, on a phred-scale, with maximum value of 99.
pl_hom1_mother	GATK	mother	Pl: Normalized Phred-scaled likelihoods of the possible genotypes. For the typical case of a monomorphic site (where there is only one ALT allele), the pl field will contain three numbers corresponding to the three possible genotypes (0/0 0/1 and 1/1). The pl values are normalized so that the pl of the most likely genotype (assigned in the gt field) is 0 in the Phred scale (meaning its P = 1.0 in…
pl_het_mother	GATK	mother
pl_hom2_mother	GATK	mother

## Sheet: 2.1_rare DN variants cases
Supplementary data 2.1: Rare de novo variants in ADHD cases
proband	sex	variant_type	mis_mpc_type	damaging_ptv_mpc	ptv_pli	ptv_loeuf	ultra-rare	chr	pos_vcf	ref_vcf	parents_vcf	alt_vcf	qs	pass	confirmed	ac	af	an	mq	qd	func_ref_gene	gene_ref_gene	exonic_func_ref_gene	aa_change_ref_gene	mpc_score	alphamissense_class	alphamissense_score	pLI	LOEUF	polyphen2_hdiv_score	polyphen2_hdiv_pred	gnomAD_af	gnomAD_non_neuro_af	gt_proband	ref_cov_proband	nonref_cov_proband	aarf_proband	dp_proband	gq_proband	pl_hom1_proband	pl_het_proband	pl_hom2_proband	gt_father	ref_cov_father	nonref_cov_father	rarfp1_father	dp_father	gq_father	pl_hom1_father
ADHD117.p1	male	syn	.	no	.	.	yes	17	67183977	A	A	G	1221.47	PASS	yes	1	0.000176	5672	60	12.59	exonic	ABCA10	synonymous SNV	ABCA10:NM_080282:exon20:c.T2175C:p.N725N	.	.	.	7.779e-43	1.045			.	.	0/1	55	42	0.43299	97	99	1256	0	1435	0/0	122	0	1	122	99	0
ADHD110.p1	male	syn	.	no	.	.	no	2	215868934	G	G	A	1777.47	PASS	yes	1	0.000176	5674	60	11.54	exonic	ABCA12	synonymous SNV	ABCA12:NM_015657:exon12:c.C1728T:p.L576L,ABCA12:NM_173076:exon20:c.C2682T:p.L894L	.	.	.	4.1989e-17	0.583			1.6e-05	0.000224316	0/1	90	64	0.415584	154	99	1812	0	2519	0/0	194	0	1	194	99	0
ADHD77.p1	male	mis	mis_b	no	.	.	yes	21	43704735	G	G	A	1946.48	PASS	yes	1	0.000176	5670	60	16.93	exonic	ABCG1	nonsynonymous SNV	ABCG1:NM_004915:exon7:c.G800A:p.R267H,ABCG1:NM_016818:exon7:c.G800A:p.R267H,ABCG1:NM_207174:exon7:c.G833A:p.R278H,ABCG1:NM_207629:exon7:c.G791A:p.R264H,ABCG1:NM_207627:exon8:c.G806A:p.R269H,ABCG1:NM_207628:exon9:c.G734A:p.R245H	0.937674	pathogenic	0.8818	0.19156	0.574	1	D	3.98e-06	1.11739e-05	0/1	53	62	0.53913	115	99	1981	0	1736	0/0	148	0	1	148	99	0
ADHD18.p1	male	mis	mis_b	no	.	.	yes	8	107782259	C	C	G	2573.47	PASS	yes	1	0.000176	5672	60	18.65	exonic	ABRA	nonsynonymous SNV	ABRA:NM_139166:exon1:c.G160C:p.G54R	0.414686	benign	0.1883	9.3408e-07	0.994	0.465	P	.	.	0/1	65	73	0.528986	138	99	2608	0	2112	0/0	178	0	1	178	99	0
ADHD131.p1	male	syn	.	no	.	.	no	11	44080173	T	T	C	659.47	PASS	yes	1	0.000176	5672	60	10.47	exonic	ACCSL	synonymous SNV	ACCSL:NM_001031854:exon13:c.T1548C:p.R516R	.	.	.	4.0897e-15	1.038			4.01e-06	7.69231e-05	0/1	37	26	0.412698	63	99	694	0	1160	0/0	96	0	1	96	99	0
ADHD2.p1	male	mis	mis_b	no	.	.	no	16	20435366	G	G	A	2448.47	PASS	yes	1	0.000176	5672	60	17	exonic	ACSM5	nonsynonymous SNV	ACSM5:NM_017888:exon6:c.G896A:p.R299Q	0.169976	benign	0.0712	1.6316e-15	1.004	0.099	B	1.19e-05	6.16675e-05	0/1	69	75	0.520833	144	99	2483	0	2291	0/0	127	0	1	127	99	0
ADHD6.p1	male	mis	mis_b	no	.	.	yes	17	48773503	T	T	C	1259.48	PASS	yes	1	0.000176	5672	60	13.54	exonic	ANKRD40	nonsynonymous SNV	ANKRD40:NM_052855:exon5:c.A962G:p.D321G	0.895882	pathogenic	0.9385	5.112e-06	0.937	0.991	D	.	.	0/1	55	38	0.408602	93	99	1294	0	1894	0/0	135	0	1	135	99	0
ADHD58.p1	male	syn	.	no	.	.	no	11	972193	C	C	T	4551.47	PASS	yes	1	0.000176	5672	60	16.2	exonic	AP2A2	synonymous SNV	AP2A2:NM_001242837:exon4:c.C411T:p.S137S,AP2A2:NM_012305:exon4:c.C411T:p.S137S	.	.	.	0.99985	0.437			1.23e-05	0.000197915	0/1	139	142	0.505338	281	99	4586	0	4696	0/0	118	0	1	118	99	0
ADHD34.p1	male	mis	mis_p	no	.	.	yes	15	83378374	C	C	T	1664.2	PASS	yes	1	0.000228	4388	60	12.15	exonic	AP3B2	nonsynonymous SNV	AP3B2:NM_001278511:exon1:c.G85A:p.G29S,AP3B2:NM_001278512:exon1:c.G85A:p.G29S,AP3B2:NM_004644:exon1:c.G85A:p.G29S	1.21483	ambiguous	0.4614	0.20789	0.52	1	D	.	.	0/1	80	57	0.416058	137	99	1694	0	2515	0/0	148	0	1	148	99	0
ADHD46.p1	male	mis	mis_b	no	.	.	yes	12	46245103	C	C	T	4061.47	PASS	yes	1	0.000176	5672	60	17.89	exonic	ARID2	nonsynonymous SNV	ARID2:NM_152641:exon15:c.C3197T:p.P1066L	0.588714	pathogenic	0.9833	1	0.225	1	D	.	.	0/1	102	125	0.550661	227	99	4096	0	3068	0/0	86	0	1	86	99	0
ADHD139.p1	female	mis	mis_b	no	.	.	yes	9	140509526	A	A	G	590.48	PASS	yes	1	0.000176	5672	60	13.12	exonic	ARRDC1	nonsynonymous SNV	ARRDC1:NM_152285:exon8:c.A1238G:p.E413G	0.180235	benign	0.2398	9.1648e-12	1.192	0.995	D	.	.	0/1	23	22	0.488889	45	99	625	0	774	0/0	46	0	1	46	99	0
ADHD131.p1	male	mis	mis_b	no	.	.	no	22	19967464	G	G	A	292.15	PASS	yes	2	0.000353	5664	60	6.96	exonic	ARVCF	nonsynonymous SNV	ARVCF:NM_001670:exon6:c.C1198T:p.R400W	0.572956	ambiguous	0.3559	2.7206e-19	1.033	0.999	D	1.43e-05	7.22909e-05	0/1	20	11	0.354839	31	99	298	0	475	0/0	50	0	1	50	99	0
ADHD131.p1	male	mis	mis_b	no	.	.	no	12	48543184	C	C	G	1346.47	PASS	yes	1	0.000176	5672	60	18.44	exonic	ASB8	nonsynonymous SNV	ASB8:NM_024095:exon4:c.G832C:p.A278P	0.649092	benign	0.0764	0.00046412	1.005	0.144	B	7.97e-06	7.45379e-05	0/1	29	44	0.60274	73	99	1381	0	874	0/0	83	0	1	83	99	0
ADHD36.p1	male	syn	.	no	.	.	yes	3	142274951	G	G	C	2422.47	PASS	yes	1	0.000176	5674	60	18.21	exonic	ATR	synonymous SNV	ATR:NM_001184:exon10:c.C2109G:p.V703V	.	.	.	1.017e-07	0.519			.	.	0/1	64	69	0.518797	133	99	2457	0	2245	0/0	117	0	1	117	99	0
ADHD3.p1	male	mis	mis_b	no	.	.	yes	16	28846668	C	C	T	2823.47	PASS	yes	1	0.000176	5672	60	15.02	exonic	ATXN2L	nonsynonymous SNV	ATXN2L:NM_001308230:exon20:c.C2651T:p.T884M,ATXN2L:NM_007245:exon20:c.C2633T:p.T878M,ATXN2L:NM_017492:exon20:c.C2633T:p.T878M,ATXN2L:NM_145714:exon20:c.C2633T:p.T878M,ATXN2L:NM_148414:exon20:c.C2633T:p.T878M,ATXN2L:NM_148415:exon20:c.C2633T:p.T878M,ATXN2L:NM_148416:exon20:c.C2633T:p.T878M	0.811139	pathogenic	0.8123	1	0.297	1	D	3.99e-06	.	0/1	100	88	0.468085	188	99	2858	0	3348	0/0	154	0	1	154	99	0
ADHD62.p1	male	syn	.	no	.	.	no	2	62449760	G	G	A	3982.47	PASS	yes	1	0.000176	5674	60	17.39	exonic	B3GNT2	synonymous SNV	B3GNT2:NM_006577:exon2:c.G405A:p.P135P	.	.	.	0.26642	0.674			3.18e-05	0.000130693	0/1	110	119	0.519651	229	99	4017	0	3571	0/0	225	1	0.995575	226	99	0
ADHD125.p1	male	mis	mis_b	no	.	.	no	1	44456053	G	G	A	3407.47	PASS	yes	1	0.000176	5674	60	14.14	exonic	B4GALT2	nonsynonymous SNV	B4GALT2:NM_001005417:exon7:c.G1052A:p.R351Q,B4GALT2:NM_003780:exon7:c.G1052A:p.R351Q,B4GALT2:NM_030587:exon7:c.G1139A:p.R380Q	0.803711	benign	0.1167	0.002807	0.788	0.993	D	2.39e-05	6.16599e-05	0/1	120	121	0.502075	241	99	3442	0	3469	0/0	290	1	0.996564	291	99	0
ADHD146.p1	male	mis	mis_b	no	.	.	no	5	70793128	A	A	G	1234.49	PASS	yes	1	0.000176	5674	60	15.24	exonic	BDP1	nonsynonymous SNV	BDP1:NM_018429:exon13:c.A1831G:p.M611V	0.0379657	benign	0.0824	6.6916e-21	0.684	0.008	B	8.04e-06	7.70297e-05	0/1	38	43	0.530864	81	99	1269	0	1004	0/0	48	0	1	48	99	0
ADHD44.p1	male	ptv	.	yes	low	tol	yes	1	45251759	CAGAG	CAGAG	C	2252.47	PASS	yes	1	0.000176	5674	60.15	15.53	exonic	BEST4	frameshift deletion	BEST4:NM_153274:exon4:c.619_622del:p.L207fs	.	.	.	8.3074e-11	1.056			.	.	0/1	83	62	0.427586	145	99	2287	0	4202	0/0	146	0	1	146	99	0
ADHD121.p1	male	mis	mis_b	no	.	.	yes	1	190067960	T	T	A	1792.47	PASS	yes	1	0.000176	5674	60	9.9	exonic	BRINP3	nonsynonymous SNV	BRINP3:NM_001317188:exon7:c.A1183T:p.M395L,BRINP3:NM_199051:exon8:c.A1489T:p.M497L	0.172321	benign	0.074	1	0.364	0	B	.	.	0/1	106	75	0.414365	181	99	1827	0	3096	0/0	121	0	1	121	99	0
ADHD44.p1	male	mis	mis_b	no	.	.	yes	14	99183504	T	T	C	2688.48	PASS	yes	1	0.000176	5670	60	16.2	exonic	C14orf177	nonsynonymous SNV	C14orf177:NM_182560:exon4:c.T271C:p.S91P	0.0134337	benign	0.1833	.	.	0.356	B	.	.	0/1	84	82	0.493976	166	99	2723	0	2392	0/0	136	0	1	136	99	0
ADHD119.p1	male	mis	mis_b	no	.	.	yes	2	200820676	C	C	T	536.58	PASS	yes	1	0.000176	5670	60	11.66	exonic	C2orf47	nonsynonymous SNV	C2orf47:NM_024520:exon2:c.C155T:p.A52V	0.406318	benign	0.0943	4.9559e-07	1.4	0.116	B	.	.	0/1	26	20	0.434783	46	99	571	0	766	0/0	72	0	1	72	99	0
ADHD134.p1	male	syn	.	no	.	.	no	3	62570979	C	C	T	5874.96	PASS	yes	2	0.000353	5674	60	12.5	exonic	CADPS	synonymous SNV	CADPS:NM_003716:exon8:c.G1458A:p.P486P,CADPS:NM_183393:exon8:c.G1458A:p.P486P,CADPS:NM_183394:exon8:c.G1458A:p.P486P	.	.	.	0.99978	0.446			7.61e-05	8.9815e-05	0/1	127	99	0.438053	226	99	2902	0	3504	0/0	233	0	1	233	99	0
ADHD41.p1	female	mis	mis_b	no	.	.	yes	7	134618758	T	T	C	1196.47	PASS	yes	1	0.000176	5672	60	21.75	exonic	CALD1	nonsynonymous SNV	CALD1:NM_033138:exon5:c.T1238C:p.I413T	0.186433	benign	0.0667	0.96356	0.498	0	B	4.02e-06	3.27912e-05	0/1	22	33	0.6	55	99	1231	0	654	0/0	62	1	0.984127	63	99	0
ADHD80.p1	male	mis	mis_b	no	.	.	yes	14	20781848	G	G	A	1801.47	PASS	yes	1	0.000176	5672	60	13.54	exonic	CCNB1IP1	nonsynonymous SNV	CCNB1IP1:NM_182849:exon5:c.C410T:p.T137I,CCNB1IP1:NM_021178:exon6:c.C410T:p.T137I,CCNB1IP1:NM_182852:exon7:c.C410T:p.T137I	0.444783	benign	0.245	0.068802	0.757	0.799	P	.	.	0/1	77	56	0.421053	133	99	1836	0	2621	0/0	153	0	1	153	99	0
ADHD137.p1	male	mis	mis_b	no	.	.	yes	4	78082689	G	G	A	993	PASS	yes	2	0.000353	5674	60	9.83	exonic	CCNG2	nonsynonymous SNV	CCNG2:NM_004354:exon5:c.G584A:p.R195Q	0.355894	benign	0.1228	0.57124	0.639	1	D	4e-06	1.12135e-05	0/1	48	44	0.478261	92	99	1027	0	1321	0/0	120	0	1	120	99	0
ADHD55.p1	female	mis	mis_p	no	.	.	yes	7	21943772	G	G	A	1556.47	PASS	yes	1	0.000176	5672	60	20.75	exonic	CDCA7L	nonsynonymous SNV	CDCA7L:NM_001127371:exon7:c.C1015T:p.R339W,CDCA7L:NM_018719:exon8:c.C1153T:p.R385W,CDCA7L:NM_001127370:exon9:c.C1051T:p.R351W	1.86641	pathogenic	0.7461	2.583e-12	0.984	1	D	2.8e-05	3.367e-05	0/1	27	48	0.64	75	99	1591	0	869	0/0	97	1	0.989796	98	99	0
ADHD69.p1	female	mis	mis_d	yes	.	.	yes	11	65623472	T	T	C	2246.47	PASS	yes	1	0.000176	5672	60	14.4	exonic	CFL1	nonsynonymous SNV	CFL1:NM_005507:exon2:c.A245G:p.Y82C	3.19445	pathogenic	0.9986	0.98961	0.408	0.97	D	.	.	0/1	89	67	0.429487	156	99	2281	0	2906	0/0	152	0	1	152	99	0
ADHD151.p1	male	mis	mis_p	no	.	.	no	19	16652746	G	G	A	1341.47	PASS	yes	1	0.000176	5672	60	13.41	exonic	CHERP	nonsynonymous SNV	CHERP:NM_006387:exon2:c.C134T:p.S45L	1.92529	pathogenic	0.787	1	0.152	0.999	D	4.01e-06	7.70179e-05	0/1	47	53	0.53	100	99	1376	0	1240	0/0	109	0	1	109	99	0
ADHD95.p1	male	ptv	.	yes	low	tol	yes	10	125804342	G	G	GGT	2875.51	PASS	yes	1	0.000176	5672	60	17.97	exonic	CHST15	frameshift insertion	CHST15:NM_001270764:exon3:c.639_640insAC:p.L214fs,CHST15:NM_001270765:exon3:c.639_640insAC:p.L214fs,CHST15:NM_014863:exon3:c.639_640insAC:p.L214fs,CHST15:NM_015892:exon3:c.639_640insAC:p.L214fs	.	.	.	3.7272e-05	0.744			.	.	0/1	85	75	0.46875	160	99	2910	0	3350	0/0	217	1	0.995413	218	99	0
ADHD22.p1	male	syn	.	no	.	.	no	4	141313743	T	T	C	699.47	PASS	yes	1	0.000176	5674	60	15.9	exonic	CLGN	synonymous SNV	CLGN:NM_004362:exon12:c.A1488G:p.V496V,CLGN:NM_001130675:exon13:c.A1488G:p.V496V	.	.	.	7.9276e-07	0.828			8.55e-06	0.000151126	0/1	23	21	0.477273	44	99	734	0	710	0/0	56	0	1	56	99	0
ADHD112.p1	female	mis	mis_p	no	.	.	yes	6	36716025	C	C	T	368.47	PASS	yes	1	0.000176	5672	60	7.09	exonic	CPNE5	nonsynonymous SNV	CPNE5:NM_001314018:exon4:c.G115A:p.V39M,CPNE5:NM_020939:exon15:c.G991A:p.V331M	1.73774	pathogenic	0.8707	1.3843e-05	0.696	0.999	D	.	.	0/1	32	20	0.384615	52	99	403	0	819	0/0	53	0	1	53	99	0
ADHD37.p1	male	mis	mis_d	yes	.	.	yes	2	80808942	C	C	T	634.47	PASS	yes	1	0.000176	5674	60	15.86	exonic	CTNNA2	nonsynonymous SNV	CTNNA2:NM_001282599:exon8:c.C1042T:p.R348W,CTNNA2:NM_001282600:exon8:c.C901T:p.R301W,CTNNA2:NM_001164883:exon14:c.C2005T:p.R669W,CTNNA2:NM_001282597:exon14:c.C2005T:p.R669W,CTNNA2:NM_001282598:exon14:c.C2107T:p.R703W,CTNNA2:NM_004389:exon14:c.C2005T:p.R669W	2.57237	pathogenic	0.9883	0.97457	0.491	1	D	.	.	0/1	20	20	0.5	40	99	669	0	641	0/0	47	0	1	47	99	0
ADHD107.p1	male	ptv	.	yes	high	intol	yes	5	11236867	AC	AC	A	1370.47	PASS	yes	1	0.000176	5674	60.11	14.13	exonic	CTNND2	frameshift deletion	CTNND2:NM_001288716:exon7:c.685delG:p.V229fs,CTNND2:NM_001288715:exon9:c.1423delG:p.V475fs,CTNND2:NM_001288717:exon9:c.397delG:p.V133fs,CTNND2:NM_001332:exon10:c.1696delG:p.V566fs	.	.	.	1	0.228			.	.	0/1	52	45	0.463918	97	99	1405	0	1652	0/0	143	0	1	143	99	0
ADHD98.p1	male	mis	mis_b	no	.	.	yes	5	11565090	G	G	A	1686.47	PASS	yes	1	0.000176	5674	60	10.67	exonic	CTNND2	nonsynonymous SNV	CTNND2:NM_001332:exon3:c.C253T:p.L85F	0.736165	ambiguous	0.3912	1	0.228	0.998	D	.	.	0/1	91	67	0.424051	158	99	1721	0	2636	0/0	133	0	1	133	99	0
ADHD116.p1	male	mis	mis_b	no	.	.	no	2	219677818	C	C	T	1731.48	PASS	yes	1	0.000176	5674	60	18.42	exonic	CYP27A1	nonsynonymous SNV	CYP27A1:NM_000784:exon5:c.C1016T:p.T339M	0.732246	ambiguous	0.5331	1.8592e-15	1.04	1	D	8.06e-05	0.000149187	0/1	44	50	0.531915	94	99	1766	0	1400	0/0	96	0	1	96	99	0
ADHD136.p1	male	mis	mis_b	no	.	.	yes	22	37690756	C	C	A	1346.48	PASS	yes	1	0.000176	5670	60	10.2	exonic	CYTH4	nonsynonymous SNV	CYTH4:NM_013385:exon3:c.C158A:p.A53E	0.499676	benign	0.1181	0.94149	0.516	0.07	B	.	.	0/1	82	50	0.378788	132	99	1381	0	2156	0/0	118	0	1	118	99	0
ADHD115.p1	male	mis	mis_b	no	.	.	no	1	3786250	C	C	T	569.48	PASS	yes	1	0.000176	5674	60	13.24	exonic	DFFB	nonsynonymous SNV	DFFB:NM_001282669:exon5:c.C664T:p.R222W,DFFB:NM_004402:exon5:c.C592T:p.R198W	0.762658	benign	0.2098	4.4203e-09	1.144	0.999	D	2e-05	6.56426e-05	0/1	25	18	0.418605	43	99	604	0	760	0/0	50	0	1	50	99	0
ADHD110.p1	male	syn	.	no	.	.	yes	21	47957388	C	C	T	1453.48	PASS	yes	1	0.000176	5670	60	9.96	exonic	DIP2A	synonymous SNV	DIP2A:NM_001146115:exon14:c.C1608T:p.S536S,DIP2A:NM_001146116:exon15:c.C1725T:p.S575S,DIP2A:NM_015151:exon15:c.C1737T:p.S579S,DIP2A:NM_206889:exon15:c.C1737T:p.S579S,DIP2A:NM_206890:exon15:c.C1737T:p.S579S,DIP2A:NM_206891:exon15:c.C1737T:p.S579S	.	.	.	1.4886e-09	0.618			1.6e-05	3.35946e-05	0/1	82	64	0.438356	146	99	1488	0	2414	0/0	193	0	1	193	99	0
ADHD101.p1	male	syn	.	no	.	.	yes	13	73348117	A	A	G	1812.47	PASS	yes	1	0.000176	5672	60	9.9	exonic	DIS3	synonymous SNV	DIS3:NM_001128226:exon7:c.T978C:p.Y326Y,DIS3:NM_014953:exon7:c.T1068C:p.Y356Y	.	.	.	3.3664e-29	1.077			.	.	0/1	114	69	0.377049	183	99	1847	0	3355	0/0	209	0	1	209	99	0
ADHD131.p1	male	mis	mis_b	no	.	.	yes	19	32930019	A	A	C	823.97	PASS	yes	2	0.000353	5670	60	7.36	exonic	DPY19L3	nonsynonymous SNV	DPY19L3:NM_001172774:exon7:c.A598C:p.I200L,DPY19L3:NM_207325:exon7:c.A598C:p.I200L	0.271926	benign	0.1069	4.357e-05	0.674	0.02	B	.	.	0/1	37	26	0.412698	63	99	614	0	1827	0/0	95	1	0.989583	96	99	0
ADHD98.p1	male	ptv	.	yes	low	tol	yes	11	65359271	CATGG	CATGG	C	596.9	PASS	yes	1	0.000177	5636	60.4	22.11	exonic	EHBP1L1	frameshift deletion	EHBP1L1:NM_001099409:exon17:c.4285_4288del:p.M1429fs	.	.	.	5.1848e-38	1.063			.	.	0/1	11	16	0.592593	27	99	631	0	597	0/0	29	0	1	29	87	0
ADHD27.p1	male	mis	mis_b	no	.	.	yes	2	55098716	G	G	A	854.47	PASS	yes	1	0.000176	5674	60	17.09	exonic	EML6	nonsynonymous SNV	EML6:NM_001039753:exon15:c.G2318A:p.R773K	0.17515	benign	0.1193	1.302e-21	0.726	0.599	P	.	.	0/1	23	27	0.54	50	99	889	0	806	0/0	63	0	1	63	99	0
ADHD61.p1	female	ptv	.	yes	low	tol	yes	2	55071273	C	C	T	951.47	PASS	yes	1	0.000176	5674	60	12.36	exonic	EML6	stopgain	EML6:NM_001039753:exon7:c.C937T:p.R313X	.	.	.	1.302e-21	0.726	.	.	.	.	0/1	41	36	0.467532	77	99	986	0	1388	0/0	76	0	1	76	99	0
ADHD94.p1	male	mis	mis_b	no	.	.	yes	17	74003297	T	T	G	1052.47	PASS	yes	1	0.000176	5672	60	15.25	exonic	EVPL	nonsynonymous SNV	EVPL:NM_001988:exon22:c.A5989C:p.M1997L	0.176036	benign	0.185	3.975e-29	1	0.001	B	.	.	0/1	33	36	0.521739	69	99	1087	0	909	0/0	80	0	1	80	99	0
ADHD151.p1	male	mis	mis_b	no	.	.	yes	6	617806	T	T	C	1386.47	PASS	yes	1	0.000176	5674	60	11.95	exonic	EXOC2	nonsynonymous SNV	EXOC2:NM_018303:exon6:c.A566G:p.N189S	0.406652	benign	0.0724	4.0561e-07	0.627	0.003	B	7.98e-06	2.23529e-05	0/1	65	51	0.439655	116	99	1421	0	1748	0/0	167	0	1	167	99	0
ADHD117.p1	male	mis	mis_p	no	.	.	yes	5	7861276	A	A	C	919.47	PASS	yes	1	0.000176	5674	60	8.36	exonic	FASTKD3	nonsynonymous SNV	FASTKD3:NM_024091:exon6:c.T1870G:p.Y624D	1.01808	pathogenic	0.9534	1.269e-11	1.14	1	D	.	.	0/1	65	45	0.409091	110	99	954	0	1454	0/0	96	0	1	96	99	0
ADHD86.p1	female	mis	mis_d	yes	.	.	yes	2	48035289	G	G	A	565.47	PASS	yes	1	0.000176	5674	60	10.47	exonic	FBXO11	nonsynonymous SNV	FBXO11:NM_001190274:exon23:c.C2752T:p.P918S,FBXO11:NM_025133:exon23:c.C2500T:p.P834S	2.64456	pathogenic	0.9341	1	0.215	0.909	P	.	.	0/1	30	24	0.444444	54	99	600	0	786	0/0	79	0	1	79	99	0
ADHD112.p1	female	syn	.	no	.	.	yes	X	76709721	A	A	G	1015.53	PASS	yes	1	0.000176	5670	60	12.09	exonic	FGF16	synonymous SNV	FGF16:NM_003868:exon1:c.A75G:p.G25G	.	.	.	.	.			.	.	0/1	45	39	0.464286	84	99	1050	0	1302	0/0	51	0	1	51	99	0
ADHD68.p1	male	syn	.	no	.	.	no	1	152279739	G	G	A	4413.47	PASS	yes	1	0.000176	5674	59.49	15.54	exonic	FLG	synonymous SNV	FLG:NM_002016:exon3:c.C7623T:p.A2541A	.	.	.	0.00020386	1.932			1.19e-05	0.000123503	0/1	149	135	0.475352	284	99	4448	0	4739	0/0	274	0	1	274	99	0
ADHD46.p1	male	mis	mis_b	no	.	.	yes	17	43299507	G	G	A	1985.53	PASS	yes	1	0.000352	2844	60	17.27	exonic	FMNL1	nonsynonymous SNV	FMNL1:NM_005892:exon1:c.G16A:p.G6S	0.576378	benign	0.1958	0.97843	0.483	0.996	D	.	.	0/1	47	68	0.591304	115	99	2008	0	1450	0/0	65	0	1	65	99	0
ADHD122.p1	male	syn	.	no	.	.	yes	9	132757123	T	T	G	138.48	PASS	yes	1	0.000176	5672	60	2.16	exonic	FNBP1	synonymous SNV	FNBP1:NM_015033:exon2:c.A139C:p.R47R	.	.	.	0.99848	0.457			.	.	0/1	40	24	0.375	64	99	173	0	1000	0/0	82	0	1	82	99	0
ADHD147.p1	male	mis	mis_b	no	.	.	yes	1	74670397	G	G	T	3153.47	PASS	yes	1	0.000176	5674	60	15.53	exonic	FPGT	nonsynonymous SNV	FPGT:NM_003838:exon4:c.G705T:p.R235S	0.028922	ambiguous	0.3551	3.2639e-09	1.119	0.032	B	.	.	0/1	102	101	0.497537	203	99	3188	0	3268	0/0	239	2	0.991701	241	99	0
ADHD9.p1	female	mis	mis_unk	no	.	.	yes	4	144618651	C	C	A	1983.47	PASS	yes	1	0.000176	5674	60	12.96	exonic	FREM3	nonsynonymous SNV	FREM3:NM_001168235:exon1:c.G3178T:p.V1060L	.	ambiguous	0.4616	2.9683e-25	0.935	.	.	.	.	0/1	88	65	0.424837	153	99	2018	0	3142	0/0	167	0	1	167	99	0
ADHD129.p1	male	syn	.	no	.	.	yes	8	104343575	T	T	C	816.47	PASS	yes	1	0.000176	5672	60	12.19	exonic	FZD6	synonymous SNV	FZD6:NM_001164615:exon7:c.T1959C:p.S653S,FZD6:NM_003506:exon7:c.T1959C:p.S653S,FZD6:NM_001164616:exon8:c.T1863C:p.S621S	.	.	.	1.6425e-11	1.202			.	.	0/1	38	29	0.432836	67	99	851	0	1146	0/0	64	0	1	64	99	0
ADHD49.p1	female	syn	.	no	.	.	yes	17	79771427	C	C	T	3484.48	PASS	yes	1	0.000176	5672	60	15.02	exonic	GCGR	synonymous SNV	GCGR:NM_000160:exon14:c.C1296T:p.N432N	.	.	.	1.3431e-11	1.019	.	.	.	.	0/1	114	118	0.508621	232	99	3519	0	3863	0/0	128	0	1	128	99	0
ADHD38.p1	male	mis	mis_b	no	.	.	yes	5	154299550	T	T	G	162.47	PASS	yes	1	0.000176	5674	60	2.9	exonic	GEMIN5	nonsynonymous SNV	GEMIN5:NM_001252156:exon11:c.A1573C:p.I525L,GEMIN5:NM_015465:exon11:c.A1576C:p.I526L	0.0866925	benign	0.2101	2.8526e-18	0.839	0.078	B	.	.	0/1	38	18	0.321429	56	99	197	0	1136	0/0	51	0	1	51	99	0
ADHD20.p1	male	mis	mis_b	no	.	.	yes	9	6554699	C	C	T	814.47	PASS	yes	1	0.000176	5672	60	13.8	exonic	GLDC	nonsynonymous SNV	GLDC:NM_000170:exon19:c.G2285A:p.G762E	0.345386	pathogenic	0.9982	2.3842e-21	1.091	0.999	D	.	.	0/1	31	28	0.474576	59	99	849	0	1074	0/0	81	0	1	81	99	0
ADHD134.p1	male	mis	mis_d	yes	.	.	yes	5	180665146	T	T	C	1698.47	PASS	yes	1	0.000176	5674	60	13.81	exonic	GNB2L1	nonsynonymous SNV	GNB2L1:NM_006098:exon6:c.A730G:p.N244D	2.16361	pathogenic	0.9815	0.99999	0.24	0.995	D	.	.	0/1	55	68	0.552846	123	99	1733	0	1436	0/0	159	0	1	159	99	0
ADHD117.p1	male	ptv	.	yes	low	tol	yes	3	121435768	A	A	C	1427.47	PASS	yes	1	0.000176	5674	60	7.97	exonic	GOLGB1	stopgain	GOLGB1:NM_001256488:exon8:c.T864G:p.Y288X,GOLGB1:NM_001256486:exon9:c.T1104G:p.Y368X,GOLGB1:NM_001256487:exon9:c.T987G:p.Y329X,GOLGB1:NM_004487:exon9:c.T1089G:p.Y363X	.	.	.	0.0026643	0.497	.	.	.	.	0/1	123	56	0.312849	179	99	1462	0	3164	0/0	247	0	1	247	99	0
ADHD83.p1	female	mis	mis_b	no	.	.	no	19	6730375	C	C	A	1311.47	PASS	yes	1	0.000176	5672	60	14.26	exonic	GPR108	nonsynonymous SNV	GPR108:NM_001080452:exon18:c.G1580T:p.R527L	0.282234	benign	0.1755	6.8059e-17	1.016	0.005	B	3.61e-05	0.000615479	0/1	51	41	0.445652	92	99	1346	0	1403	0/0	128	0	1	128	99	0
ADHD100.p1	male	mis	mis_b	no	.	.	yes	12	57390104	G	G	A	1148.47	PASS	yes	1	0.000176	5672	60	10.35	exonic	GPR182	nonsynonymous SNV	GPR182:NM_007264:exon2:c.G1111A:p.A371T	0.150721	benign	0.0693	0.32049	1.865	0	B	.	.	0/1	65	46	0.414414	111	99	1183	0	2042	0/0	93	0	1	93	99	0
ADHD31.p1	male	mis	mis_b	no	.	.	yes	2	27550108	A	A	G	765.47	PASS	yes	1	0.000176	5674	60	16.64	exonic	GTF3C2	nonsynonymous SNV	GTF3C2:NM_001035521:exon18:c.T2453C:p.M818T,GTF3C2:NM_001521:exon19:c.T2453C:p.M818T	0.431655	pathogenic	0.8297	1	0.22	0.956	P	3.98e-06	1.11752e-05	0/1	22	24	0.521739	46	99	800	0	698	0/0	60	0	1	60	99	0
ADHD64.p1	male	mis	mis_b	no	.	.	yes	5	140076807	A	A	G	3378.47	PASS	yes	1	0.000176	5674	60	19.2	exonic	HARS2	nonsynonymous SNV	HARS2:NM_001278732:exon8:c.A581G:p.E194G,HARS2:NM_001278731:exon9:c.A938G:p.E313G,HARS2:NM_012208:exon10:c.A1013G:p.E338G	0.705842	pathogenic	0.855	8.1276e-08	0.866	1	D	.	.	0/1	79	97	0.551136	176	99	3413	0	2551	0/0	129	0	1	129	99	0
ADHD139.p1	female	syn	.	no	.	.	yes	6	12121918	A	A	C	1859.47	PASS	yes	1	0.000176	5674	60	17.22	exonic	HIVEP1	synonymous SNV	HIVEP1:NM_002114:exon4:c.A1890C:p.P630P	.	.	.	1	0.231			.	.	0/1	51	57	0.527778	108	99	1894	0	1538	0/0	89	0	1	89	99	0
ADHD18.p1	male	mis	mis_b	no	.	.	no	15	78768617	A	A	G	897.47	PASS	yes	1	0.000176	5672	60	15.21	exonic	IREB2	nonsynonymous SNV	IREB2:NM_004136:exon9:c.A1111G:p.I371V	0.332405	benign	0.0803	0.99998	0.39	0.091	B	1.59e-05	7.4549e-05	0/1	32	27	0.457627	59	99	932	0	1073	0/0	68	0	1	68	99	0
ADHD148.p1	male	syn	.	no	.	.	no	10	7769754	G	G	A	2695.47	PASS	yes	1	0.000176	5672	60	13.55	exonic	ITIH2	synonymous SNV	ITIH2:NM_002216:exon11:c.G1242A:p.S414S	.	.	.	5.4755e-24	1.206			1.19e-05	6.53467e-05	0/1	97	102	0.512563	199	99	2730	0	2880	0/0	246	2	0.991935	248	99	0
ADHD133.p1	male	mis	mis_b	no	.	.	yes	3	19574960	T	T	C	2452.47	PASS	yes	1	0.000176	5674	60	13.48	exonic	KCNH8	nonsynonymous SNV	KCNH8:NM_144633:exon16:c.T2693C:p.V898A	0.0240019	benign	0.1277	2.655e-14	0.811	0.061	B	.	.	0/1	94	88	0.483516	182	99	2487	0	3683	0/0	164	1	0.993939	165	99	0
ADHD50.p1	male	ptv	.	yes	low	tol	yes	1	202704703	G	G	A	678.47	PASS	yes	1	0.000176	5674	60	16.55	exonic	KDM5B	stopgain	KDM5B:NM_006618:exon22:c.C3277T:p.R1093X,KDM5B:NM_001314042:exon23:c.C3385T:p.R1129X	.	.	.	1.0382e-29	0.858	.	.	3.98e-06	1.11702e-05	0/1	18	23	0.560976	41	99	713	0	549	0/0	42	0	1	42	99	0
ADHD58.p1	male	ptv	.	yes	low	tol	yes	1	202711840	TC	TC	T	1068.47	PASS	yes	1	0.000176	5674	60	14.44	exonic	KDM5B	frameshift deletion	KDM5B:NM_006618:exon17:c.2416delG:p.D806fs,KDM5B:NM_001314042:exon18:c.2524delG:p.D842fs	.	.	.	1.0382e-29	0.858			.	.	0/1	39	35	0.472973	74	99	1103	0	1233	0/0	51	0	1	51	99	0
ADHD38.p1	male	mis	mis_b	no	.	.	yes	4	55968064	C	C	T	887.47	PASS	yes	1	0.000176	5674	60	15.04	exonic	KDR	nonsynonymous SNV	KDR:NM_002253:exon15:c.G2266A:p.G756S	0.673111	benign	0.2392	1	0.329	1	D	.	.	0/1	31	28	0.474576	59	99	922	0	1091	0/0	67	0	1	67	99	0
ADHD1.p1	male	mis	mis_unk	no	.	.	no	2	27317699	G	G	A	1532.47	PASS	yes	1	0.000176	5674	60	15.32	exonic	KHK	nonsynonymous SNV	KHK:NM_006488:exon3:c.G241A:p.V81M	.	pathogenic	0.7224	3.323e-13	1.363	1	D	4.78e-05	0.000130685	0/1	52	48	0.48	100	99	1567	0	1702	0/0	126	0	1	126	99	0
ADHD70.p1	male	syn	.	no	.	.	yes	11	118344271	T	T	C	2259.48	PASS	yes	1	0.000176	5672	60	15.69	exonic	KMT2A	synonymous SNV	KMT2A:NM_001197104:exon3:c.T2397C:p.P799P,KMT2A:NM_005933:exon3:c.T2397C:p.P799P	.	.	.	1	0.065			.	.	0/1	77	67	0.465278	144	99	2294	0	2456	0/0	172	1	0.99422	173	99	0
ADHD149.p1	male	unk	.	no	.	.	yes	7	149430901	A	A	C	534.75	PASS	yes	1	0.000177	5664	60	5.04	exonic	KRBA1	unknown	UNKNOWN	0.460568	.	.	5.7156e-32	1.214	0.994	D	.	.	0/1	72	34	0.320755	106	99	569	0	1740	0/0	117	0	1	117	99	0
ADHD34.p1	male	syn	.	no	.	.	yes	22	29537956	G	G	C	1684.48	PASS	yes	1	0.000176	5670	60	14.91	exonic	KREMEN1	synonymous SNV	KREMEN1:NM_001039570:exon9:c.G1233C:p.G411G,KREMEN1:NM_032045:exon9:c.G1284C:p.G428G	.	.	.	3.3699e-05	0.849			.	.	0/1	62	51	0.451327	113	99	1719	0	1980	0/0	72	0	1	72	99	0
ADHD84.p1	male	mis	mis_b	no	.	.	yes	17	39633911	G	G	A	2584.47	PASS	yes	1	0.000176	5672	59.34	13.6	exonic	KRT35	nonsynonymous SNV	KRT35:NM_002280:exon6:c.C1079T:p.T360I	0.0631121	benign	0.3295	1.1348e-09	1.003	0.001	B	3.98e-06	1.11677e-05	0/1	100	90	0.473684	190	99	2619	0	3309	0/0	186	0	1	186	99	0
ADHD130.p1	male	ptv	.	yes	low	tol	yes	1	62676185	C	C	A	740.53	PASS	yes	1	0.000176	5672	60	11.75	exonic	L1TD1	stopgain	L1TD1:NM_019079:exon4:c.C1739A:p.S580X,L1TD1:NM_001164835:exon5:c.C1739A:p.S580X	.	.	.	2.9273e-06	1.292	.	.	.	.	0/1	37	26	0.412698	63	99	775	0	1107	0/0	79	0	1	79	99	0
ADHD133.p1	male	mis	mis_unk	no	.	.	yes	20	60903307	C	C	T	783.53	PASS	yes	1	0.000176	5668	60	12.64	exonic	LAMA5	nonsynonymous SNV	LAMA5:NM_005560:exon35:c.G4642A:p.G1548S	.	pathogenic	0.6199	5.1348e-58	0.78	1	D	1.69e-05	4.75466e-05	0/1	31	31	0.5	62	99	818	0	946	0/0	59	0	1	59	99	0
ADHD34.p1	male	syn	.	no	.	.	yes	X	37431384	G	G	C	908.04	PASS	yes	1	0.000187	5346	59.9	10.44	exonic	LANCL3	synonymous SNV	LANCL3:NM_001170331:exon1:c.G261C:p.T87T,LANCL3:NM_198511:exon1:c.G261C:p.T87T	.	.	.	.	.			.	.	0/1	57	30	0.344828	87	99	941	0	1998	0/0	87	0	1	87	99	0
ADHD13.p1	male	mis	mis_b	no	.	.	yes	2	20251272	T	T	G	658.48	PASS	yes	1	0.000176	5674	60	14.63	exonic	LAPTM4A	nonsynonymous SNV	LAPTM4A:NM_014713:exon1:c.A10C:p.M4L	0.632153	benign	0.148	0.00068035	1.177	0.518	P	.	.	0/1	24	21	0.466667	45	99	693	0	794	0/0	49	0	1	49	99	0
ADHD124.p1	male	mis	mis_b	no	.	.	yes	19	42906193	A	A	C	1015.72	PASS	yes	1	0.000194	5164	60	12.86	exonic	LIPE	nonsynonymous SNV	LIPE:NM_005357:exon10:c.T3002G:p.V1001G	0.714331	pathogenic	0.8895	2.2526e-17	0.932	1	D	.	.	0/1	44	35	0.443038	79	99	1048	0	1158	0/0	53	0	1	53	99	0
ADHD115.p1	male	syn	.	no	.	.	yes	10	100016665	A	A	G	1341.47	PASS	yes	1	0.000176	5672	60	16.16	exonic	LOXL4	synonymous SNV	LOXL4:NM_032211:exon9:c.T1300C:p.L434L	.	.	.	1.827e-18	0.945			.	.	0/1	43	40	0.481928	83	99	1376	0	1346	0/0	59	0	1	59	99	0
ADHD13.p1	male	mis	mis_p	no	.	.	yes	1	39749818	G	G	C	1163.47	PASS	yes	1	0.000176	5674	60	17.11	exonic	MACF1	nonsynonymous SNV	MACF1:NM_012090:exon9:c.G1011C:p.M337I	1.00038	pathogenic	0.862	1	0.238	0.749	P	.	.	0/1	36	32	0.470588	68	99	1198	0	1351	0/0	79	0	1	79	99	0
ADHD2.p1	male	mis	mis_b	no	.	.	yes	19	35793590	G	G	A	2915.48	PASS	yes	1	0.000176	5670	60	15.43	exonic	MAG	nonsynonymous SNV	MAG:NM_001199216:exon7:c.G1135A:p.A379T,MAG:NM_002361:exon7:c.G1210A:p.A404T,MAG:NM_080600:exon7:c.G1210A:p.A404T	0.427893	benign	0.0812	5.1818e-05	0.735	0.222	B	3.99e-06	.	0/1	99	90	0.47619	189	99	2950	0	3541	0/0	143	0	1	143	99	0
ADHD126.p1	male	mis	mis_unk	no	.	.	no	3	186944285	C	C	T	1496.47	PASS	yes	1	0.000176	5674	60	14.12	exonic	MASP1	nonsynonymous SNV	MASP1:NM_001879:exon12:c.G1465A:p.A489T	.	ambiguous	0.5349	1.5306e-13	0.875	1	D	8.17e-05	0.000454408	0/1	54	52	0.490566	106	99	1531	0	1401	0/0	119	0	1	119	99	0
ADHD6.p1	male	mis	mis_b	no	.	.	no	19	50340130	C	C	T	599.98	PASS	yes	1	0.000178	5630	60	13.04	exonic	MED25	nonsynonymous SNV	MED25:NM_030973:exon18:c.C2173T:p.R725W	0.264343	pathogenic	0.9033	1.4361e-14	0.875	0.999	D	8.14e-06	6.50026e-05	0/1	26	20	0.434783	46	99	634	0	825	0/0	84	4	0.954545	88	99	0
ADHD63.p1	female	syn	.	no	.	.	yes	17	19287784	G	G	A	1422.47	PASS	yes	1	0.000176	5672	60	14.22	exonic	MFAP4	synonymous SNV	MFAP4:NM_001198695:exon6:c.C831T:p.R277R,MFAP4:NM_002404:exon6:c.C759T:p.R253R	.	.	.	9.8979e-05	0.905			.	.	0/1	48	52	0.52	100	99	1457	0	1665	0/0	106	0	1	106	99	0
ADHD18.p1	male	syn	.	no	.	.	yes	19	1254990	C	C	G	1318.49	PASS	yes	1	0.000176	5672	60	18.06	exonic	MIDN	synonymous SNV	MIDN:NM_177401:exon6:c.C786G:p.S262S	.	.	.	5.8309e-06	1.043			.	.	0/1	34	39	0.534247	73	99	1353	0	1153	0/0	158	0	1	158	99	0
ADHD124.p1	male	mis	mis_p	no	.	.	yes	8	89209488	C	C	T	1703.47	PASS	yes	1	0.000176	5672	60	12.53	exonic	MMP16	nonsynonymous SNV	MMP16:NM_005941:exon2:c.G180A:p.M60I	1.10281	ambiguous	0.3775	1	0.299	0.016	B	.	.	0/1	72	64	0.470588	136	99	1738	0	2133	0/0	186	0	1	186	99	0
ADHD106.p1	female	mis	mis_b	no	.	.	yes	X	154033635	G	G	T	3085.55	PASS	yes	1	0.000177	5664	60	12.91	exonic	MPP1	nonsynonymous SNV	MPP1:NM_001166460:exon1:c.C14A:p.A5E,MPP1:NM_001166461:exon1:c.C14A:p.A5E,MPP1:NM_002436:exon1:c.C14A:p.A5E	0.597953	benign	0.1082	.	.	0.649	P	.	.	0/1	124	115	0.481172	239	99	3120	0	3446	0/0	106	0	1	106	99	0
ADHD140.p1	male	mis	mis_b	no	.	.	no	1	171033398	C	C	G	2839.37	PASS	yes	2	0.000353	5670	60	14.27	exonic	MROH9	nonsynonymous SNV	MROH9:NM_001163629:exon22:c.C2503G:p.P835A	0.0934129	unk	unk	7.0886e-23	1.226	0.386	B	4.55e-05	0.000291121	0/1	39	27	0.409091	66	99	731	0	1298	0/0	65	0	1	65	99	0
ADHD86.p1	female	mis	mis_unk	no	.	.	yes	2	48027717	C	C	G	896.49	PASS	yes	1	0.000176	5674	60	11.8	exonic	MSH6	nonsynonymous SNV	MSH6:NM_001281492:exon2:c.C2205G:p.F735L,MSH6:NM_001281493:exon3:c.C1689G:p.F563L,MSH6:NM_000179:exon4:c.C2595G:p.F865L,MSH6:NM_001281494:exon4:c.C1689G:p.F563L	.	pathogenic	0.9687	7.5535e-20	0.842	0.972	D	.	.	0/1	44	32	0.421053	76	99	931	0	1458	0/0	147	0	1	147	99	0
ADHD28.p1	male	mis	mis_b	no	.	.	yes	17	10210344	G	G	A	990.47	PASS	yes	1	0.000176	5672	60	11.13	exonic	MYH13	nonsynonymous SNV	MYH13:NM_003802:exon36:c.C5207T:p.A1736V	0.0960507	benign	0.0893	1.006e-43	0.86	0	B	.	.	0/1	55	34	0.382022	89	99	1025	0	2006	0/0	93	0	1	93	99	0
ADHD26.p1	male	mis	mis_b	no	.	.	yes	22	36685315	G	G	T	1151.49	PASS	yes	1	0.000176	5670	60	17.19	exonic	MYH9	nonsynonymous SNV	MYH9:NM_002473:exon32:c.C4373A:p.A1458D	0.90374	ambiguous	0.439	1	0.159	0.233	B	.	.	0/1	31	36	0.537313	67	99	1186	0	1119	0/0	70	0	1	70	99	0
ADHD33.p1	male	ptv	.	yes	low	tol	yes	11	78282471	G	G	A	582.47	PASS	yes	1	0.000176	5672	60	12.66	exonic	NARS2	stopgain	NARS2:NM_024678:exon2:c.C160T:p.R54X	.	.	.	1.7821e-08	1.255	.	.	1.2e-05	3.3557e-05	0/1	27	19	0.413043	46	99	617	0	862	0/0	103	0	1	103	99	0
ADHD34.p1	male	mis	mis_b	no	.	.	no	1	156639899	G	G	A	8529.32	PASS	yes	2	0.000353	5670	60	17.41	exonic	NES	nonsynonymous SNV	NES:NM_006617:exon4:c.C4081T:p.R1361C	0.251774	benign	0.1201	3.1708e-09	1.265	0.989	D	2.82e-05	6.88215e-05	0/1	136	147	0.519435	283	99	4894	0	4266	0/0	199	0	1	199	99	0
ADHD150.p1	male	mis	mis_b	no	.	.	yes	1	161202615	T	T	A	2069.47	PASS	yes	1	0.000176	5674	60	18.48	exonic	NR1I3	nonsynonymous SNV	NR1I3:NM_001077470:exon4:c.A443T:p.K148M,NR1I3:NM_001077472:exon4:c.A443T:p.K148M,NR1I3:NM_001077473:exon4:c.A443T:p.K148M,NR1I3:NM_001077475:exon4:c.A443T:p.K148M,NR1I3:NM_001077476:exon4:c.A443T:p.K148M,NR1I3:NM_001077477:exon4:c.A443T:p.K148M,NR1I3:NM_001077479:exon4:c.A443T:p.K148M,NR1I3:NM_001077469:exon5:c.A530T:p.K177M,NR1I3:NM_001077471:exon5:c.A530T:p.K177M,NR1I3:NM_001077474:exon5:c.A53…	0.847024	pathogenic	0.8617	3.1924e-09	1.016	1	D	.	.	0/1	56	56	0.5	112	99	2104	0	3292	0/0	165	0	1	165	99	0
ADHD125.p1	male	mis	mis_p	no	.	.	yes	1	224477328	C	C	T	2044.47	PASS	yes	1	0.000176	5674	60	14.4	exonic	NVL	nonsynonymous SNV	NVL:NM_001243146:exon11:c.G866A:p.C289Y,NVL:NM_001243147:exon12:c.G1160A:p.C387Y,NVL:NM_206840:exon12:c.G1115A:p.C372Y,NVL:NM_002533:exon13:c.G1433A:p.C478Y	1.04326	pathogenic	0.9066	4.755e-12	0.893	0.944	P	.	.	0/1	66	76	0.535211	142	99	2079	0	1905	0/0	162	0	1	162	99	0
ADHD71.p1	male	ptv	.	yes	low	tol	yes	19	17337532	G	G	T	2445.94	PASS	yes	1	0.000237	4222	60	20.91	exonic	OCEL1	stopgain	OCEL1:NM_024578:exon2:c.G100T:p.G34X	.	.	.	1.4232e-07	1.157	.	.	.	.	0/1	54	63	0.538462	117	99	2475	0	2110	0/0	110	0	1	110	99	0
ADHD38.p1	male	syn	.	no	.	.	no	11	76813891	G	G	A	2004.72	PASS	yes	1	0.000177	5646	60	12.15	exonic	OMP	synonymous SNV	OMP:NM_006189:exon1:c.G6A:p.A2A	.	.	.	0.133	0.949			0.0003	0.000545866	0/1	97	68	0.412121	165	99	2039	0	3109	0/0	188	0	1	188	99	0
ADHD42.p1	female	syn	.	no	.	.	yes	2	241079696	C	C	T	3080.54	PASS	yes	1	0.000176	5672	60	14.07	exonic	OTOS	synonymous SNV	OTOS:NM_148961:exon2:c.G48A:p.G16G	.	.	.	5.7878e-06	1.678			.	.	0/1	116	103	0.47032	219	99	3115	0	4032	0/0	191	0	1	191	99	0
ADHD141.p1	male	mis	mis_d	yes	.	.	yes	11	77103522	G	G	A	1984.47	PASS	yes	1	0.000176	5672	60	14.59	exonic	PAK1	nonsynonymous SNV	PAK1:NM_001128620:exon2:c.C44T:p.P15L,PAK1:NM_002576:exon2:c.C44T:p.P15L	2.76643	pathogenic	0.9756	0.058917	0.706	1	D	.	.	0/1	67	69	0.507353	136	99	2019	0	1844	0/0	137	0	1	137	99	0
ADHD139.p1	female	syn	.	no	.	.	yes	11	100999208	C	C	G	1447.34	PASS	yes	1	0.000206	4844	60	16.83	exonic	PGR	synonymous SNV	PGR:NM_000926:exon1:c.G594C:p.P198P,PGR:NM_001202474:exon1:c.G102C:p.P34P,PGR:NM_001271161:exon1:c.G102C:p.P34P	.	.	.	0.71712	0.554			.	.	0/1	38	48	0.55814	86	99	1478	0	1125	0/0	68	0	1	68	99	0
ADHD143.p1	male	mis	mis_b	no	.	.	no	9	35091378	T	T	C	3519.96	PASS	yes	2	0.000353	5672	60	15.3	exonic	PIGO	nonsynonymous SNV	PIGO:NM_032634:exon7:c.A2506G:p.M836V	0.151692	benign	0.0654	1.7098e-16	0.891	0	B	4.77e-05	7.8214e-05	0/1	82	91	0.526012	173	99	3066	0	2238	0/0	174	0	1	174	99	0
ADHD18.p1	male	mis	mis_b	no	.	.	yes	2	209184986	G	G	T	430.55	PASS	yes	1	0.000177	5666	60	20.5	exonic	PIKFYVE	nonsynonymous SNV	PIKFYVE:NM_015040:exon17:c.G2093T:p.C698F	0.456564	benign	0.0835	1.1362e-06	0.524	0.326	B	.	.	0/1	8	13	0.619048	21	99	465	0	244	0/0	40	0	1	40	99	0
ADHD84.p1	male	ptv	.	yes	low	tol	yes	1	242511463	TG	TG	T	1970.47	PASS	yes	1	0.000176	5674	56.89	14.71	exonic	PLD5	frameshift deletion	PLD5:NM_001195811:exon2:c.84delC:p.D28fs,PLD5:NM_152666:exon3:c.270delC:p.D90fs	.	.	.	1.5639e-07	0.799			.	.	0/1	74	60	0.447761	134	99	2005	0	2570	0/0	113	0	1	113	99	0
ADHD6.p1	male	mis	mis_b	no	.	.	yes	12	133252027	C	C	A	1188.47	PASS	yes	1	0.000176	5672	60	13.21	exonic	POLE	nonsynonymous SNV	POLE:NM_006231:exon12:c.G1183T:p.G395W	0.844125	pathogenic	0.8682	2.4174e-38	0.75	1	D	.	.	0/1	52	38	0.422222	90	99	1223	0	1748	0/0	186	1	0.994652	187	99	0
ADHD8.p1	male	ptv	.	yes	low	tol	yes	9	134398355	G	G	GTCCAACAC	2286.51	PASS	no	1	0.000176	5672	60	22.2	exonic	POMT1	frameshift insertion	POMT1:NM_001136114:exon18:c.1689_1690insTCCAACAC:p.V563fs,POMT1:NM_001077366:exon19:c.1878_1879insTCCAACAC:p.V626fs,POMT1:NM_001077365:exon20:c.2040_2041insTCCAACAC:p.V680fs,POMT1:NM_001136113:exon20:c.2040_2041insTCCAACAC:p.V680fs,POMT1:NM_007171:exon20:c.2106_2107insTCCAACAC:p.V702fs	.	.	.	6.8692e-26	1.002			.	.	0/1	50	53	0.514563	103	99	2321	0	15665	0/0	103	0	1	103	99	0
ADHD97.p1	male	mis	mis_b	no	.	.	yes	16	538924	A	A	G	1307.47	PASS	yes	1	0.000176	5672	59.96	12.95	exonic	RAB11FIP3	nonsynonymous SNV	RAB11FIP3:NM_001142272:exon3:c.A301G:p.S101G,RAB11FIP3:NM_014700:exon5:c.A1189G:p.S397G	0.305547	benign	0.0804	0.99999	0.383	0.247	B	.	.	0/1	53	48	0.475248	101	99	1342	0	1556	0/0	175	0	1	175	99	0
ADHD35.p1	male	mis	mis_b	no	.	.	yes	16	28935781	C	C	A	2807.49	PASS	yes	1	0.000176	5672	60	17.77	exonic	RABEP2	nonsynonymous SNV	RABEP2:NM_024816:exon2:c.G217T:p.A73S	0.661188	benign	0.1153	2.1985e-16	1.022	0.999	D	.	.	0/1	66	92	0.582278	158	99	2842	0	2327	0/0	66	0	1	66	99	0
ADHD6.p1	male	mis	mis_d	yes	.	.	yes	16	24567213	A	A	G	1087.47	PASS	yes	1	0.000176	5672	60	13.43	exonic	RBBP6	nonsynonymous SNV	RBBP6:NM_006910:exon6:c.A509G:p.Y170C,RBBP6:NM_018703:exon6:c.A509G:p.Y170C	2.11663	pathogenic	0.993	1	0.212	1	D	.	.	0/1	48	33	0.407407	81	99	1122	0	1566	0/0	82	0	1	82	99	0
ADHD2.p1	male	syn	.	no	.	.	no	9	116060042	C	C	T	2348.48	PASS	yes	1	0.000176	5672	60	15.76	exonic	RNF183	synonymous SNV	RNF183:NM_145051:exon2:c.G423A:p.T141T	.	.	.	0.020286	1.19			0.0001	0.000712435	0/1	77	72	0.483221	149	99	2383	0	2722	0/0	113	0	1	113	99	0
ADHD17.p1	male	mis	mis_b	no	.	.	no	17	78286953	G	G	A	519.47	PASS	yes	1	0.000176	5672	60	9.11	exonic	RNF213	nonsynonymous SNV	RNF213:NM_001256071:exon15:c.G2797A:p.V933I,RNF213:NM_020954:exon15:c.G2797A:p.V933I	0.266747	benign	0.0847	2.4313e-62	0.693	0.087	B	1.99e-05	7.45379e-05	0/1	37	20	0.350877	57	99	554	0	1311	0/0	118	0	1	118	99	0
ADHD91.p1	male	ptv	.	yes	low	tol	no	8	10467603	C	C	CA	2368.51	PASS	no	1	0.000176	5672	58.8	21.15	exonic	RP1L1	frameshift insertion	RP1L1:NM_178857:exon4:c.4004_4005insT:p.G1335fs	.	.	.	3.1458e-13	1.944			2.82e-05	9.81354e-05	0/1	54	58	0.517857	112	99	2403	0	1826	0/0	259	0	1	259	99	0
ADHD119.p1	male	mis	mis_p	no	.	.	yes	8	99054962	C	C	T	1694.47	PASS	yes	1	0.000176	5672	59.86	7.92	exonic	RPL30	nonsynonymous SNV	RPL30:NM_000989:exon4:c.G209A:p.G70D	1.61791	pathogenic	0.9738	0.99758	0.222	0.041	B	.	.	0/1	143	71	0.331776	214	99	1729	0	4179	0/0	231	0	1	231	99	0
ADHD110.p1	male	syn	.	no	.	.	yes	1	26898724	C	C	T	954.47	PASS	yes	1	0.000176	5674	60	11.36	exonic	RPS6KA1	synonymous SNV	RPS6KA1:NM_001006665:exon19:c.C1914T:p.I638I,RPS6KA1:NM_002953:exon20:c.C1887T:p.I629I	.	.	.	3.3749e-07	0.695			3.98e-06	.	0/1	43	41	0.488095	84	99	989	0	1142	0/0	116	0	1	116	99	0
ADHD144.p1	male	mis	mis_b	no	.	.	yes	11	126075458	A	A	T	3172.47	PASS	yes	1	0.000176	5672	60	11.21	exonic	RPUSD4	nonsynonymous SNV	RPUSD4:NM_032795:exon5:c.T701A:p.V234E	0.305875	benign	0.1473	2.4989e-12	1.3	0.018	B	.	.	0/1	164	119	0.420495	283	99	3207	0	4582	0/0	212	0	1	212	99	0
ADHD137.p1	male	mis	mis_p	no	.	.	no	15	75310308	G	G	A	442.47	PASS	yes	1	0.000176	5672	60	11.06	exonic	SCAMP5	nonsynonymous SNV	SCAMP5:NM_138967:exon5:c.G391A:p.V131I,SCAMP5:NM_001178111:exon6:c.G391A:p.V131I,SCAMP5:NM_001178112:exon6:c.G391A:p.V131I	1.58326	benign	0.2445	0.98898	0.471	0.999	D	0.0001	0.00038845	0/1	22	18	0.45	40	99	477	0	747	0/0	27	0	1	27	72	0
ADHD112.p1	female	mis	mis_b	no	.	.	no	1	243480091	G	G	A	868.47	PASS	yes	1	0.000176	5674	60	17.37	exonic	SDCCAG8	nonsynonymous SNV	SDCCAG8:NM_006642:exon9:c.G964A:p.V322I	0.0374573	benign	0.0886	3.8677e-13	0.844	0.967	D	8.75e-05	0.000678259	0/1	22	28	0.56	50	99	903	0	604	0/0	84	1	0.988235	85	99	0
ADHD25.p1	male	ptv	.	yes	mid	tol	yes	15	49284809	TG	TG	T	2092.47	PASS	yes	1	0.000176	5672	60.08	15.27	exonic	SECISBP2L	frameshift deletion	SECISBP2L:NM_014701:exon17:c.2802delC:p.T934fs,SECISBP2L:NM_001193489:exon18:c.2937delC:p.T979fs	.	.	.	0.98121	0.484			.	.	0/1	69	68	0.49635	137	99	2127	0	2168	0/0	121	0	1	121	99	0
ADHD10.p1	male	mis	mis_b	no	.	.	yes	4	8229532	C	C	G	1490.59	PASS	yes	1	0.000176	5672	60	15.37	exonic	SH3TC1	nonsynonymous SNV	SH3TC1:NM_018986:exon12:c.C2111G:p.A704G	0.0355265	benign	0.0892	7.4294e-54	1.424	0.468	P	.	.	0/1	52	45	0.463918	97	99	1525	0	1761	0/0	208	0	1	208	99	0
ADHD41.p1	female	mis	mis_b	no	.	.	no	3	39432956	G	G	A	2400.47	PASS	yes	1	0.000176	5674	60	14.64	exonic	SLC25A38	nonsynonymous SNV	SLC25A38:NM_017875:exon4:c.G301A:p.V101I	0.289812	benign	0.1257	8.5247e-08	1.054	0.06	B	2.78e-05	0.00018498	0/1	80	84	0.512195	164	99	2435	0	2568	0/0	164	0	1	164	99	0
ADHD117.p1	male	nfs	.	no	.	.	yes	9	131107759	G	G	GAGAACCGCA	1900.52	PASS	yes	1	0.000176	5672	60	13.2	exonic	SLC27A4	nonframeshift insertion	SLC27A4:NM_005094:exon3:c.487_488insAGAACCGCA:p.D163delinsENRN	.	.	.	0.0005253	0.662			.	.	0/1	88	56	0.388889	144	99	1935	0	21499	0/0	111	2	0.982301	113	99	0
ADHD66.p1	male	mis	mis_b	no	.	.	no	18	33706280	G	G	A	2477.96	PASS	yes	2	0.000353	5672	60	15.02	exonic	SLC39A6	nonsynonymous SNV	SLC39A6:NM_012319:exon2:c.C691T:p.R231W	0.0779074	benign	0.0749	2.1167e-09	0.977	0	B	3.61e-05	0.000163431	0/1	60	68	0.53125	128	99	2214	0	1742	0/0	179	0	1	179	99	0
ADHD90.p1	female	mis	mis_b	no	.	.	yes	2	27888080	T	T	G	240.47	PASS	yes	1	0.000176	5674	60	7.29	exonic	SLC4A1AP	nonsynonymous SNV	SLC4A1AP:NM_018158:exon2:c.T939G:p.D313E	0.302688	benign	0.23	0	0.815	0.063	B	.	.	0/1	23	10	0.30303	33	99	275	0	756	0/0	31	0	1	31	84	0
ADHD50.p1	male	syn	.	no	.	.	yes	7	150938981	G	G	C	1747.48	PASS	yes	1	0.000176	5672	60	16.18	exonic	SMARCD3	synonymous SNV	SMARCD3:NM_001003801:exon7:c.C759G:p.L253L,SMARCD3:NM_001003802:exon8:c.C720G:p.L240L,SMARCD3:NM_003078:exon8:c.C720G:p.L240L	.	.	.	0.99998	0.372			.	.	0/1	57	51	0.472222	108	99	1782	0	1912	0/0	92	0	1	92	99	0
ADHD3.p1	male	mis	mis_b	no	.	.	no	15	75890949	C	C	T	1679.47	PASS	yes	1	0.000176	5672	60	14.73	exonic	SNUPN	nonsynonymous SNV	SNUPN:NM_001042581:exon9:c.G833A:p.R278H,SNUPN:NM_001042588:exon9:c.G833A:p.R278H,SNUPN:NM_005701:exon9:c.G833A:p.R278H	0.473741	benign	0.2684	0.023351	0.799	1	D	1.6e-05	6.17894e-05	0/1	62	52	0.45614	114	99	1714	0	2083	0/0	97	0	1	97	99	0
ADHD143.p1	male	nfs	.	no	.	.	no	21	34927486	CCGGAGCCGCACCCCTAGCCGT	CCGGAGCCGCACCCCTAGCCGT	C	1003.95	PASS	yes	1	0.000178	5628	59.17	16.73	exonic	SON	nonframeshift deletion	SON:NM_001291411:exon3:c.5950_5970del:p.1984_1990del,SON:NM_032195:exon3:c.5950_5970del:p.1984_1990del,SON:NM_138927:exon3:c.5950_5970del:p.1984_1990del	.	.	.	1	0.051			1.03e-05	0.000142207	0/1	33	27	0.45	60	99	1038	0	3079	0/0	58	0	1	58	99	0
ADHD94.p1	male	syn	.	no	.	.	yes	1	118534089	G	G	T	819.47	PASS	yes	1	0.000176	5674	60	10.78	exonic	SPAG17	synonymous SNV	SPAG17:NM_206996:exon37:c.C5424A:p.S1808S	.	.	.	1.8725e-25	0.693			.	.	0/1	43	33	0.434211	76	99	854	0	1276	0/0	42	0	1	42	99	0
ADHD6.p1	male	mis	mis_b	no	.	.	yes	12	49893959	G	G	A	1167.47	PASS	yes	1	0.000176	5672	60	14.59	exonic	SPATS2	nonsynonymous SNV	SPATS2:NM_001293286:exon8:c.G810A:p.M270I,SPATS2:NM_023071:exon9:c.G810A:p.M270I,SPATS2:NM_001293285:exon10:c.G810A:p.M270I	0.781653	pathogenic	0.6812	1.5497e-06	0.765	0.321	B	.	.	0/1	43	37	0.4625	80	99	1202	0	1519	0/0	105	1	0.990566	106	99	0
ADHD84.p1	male	mis	mis_b	no	.	.	yes	2	107460160	C	C	A	1319.9	PASS	yes	1	0.000183	5462	60	11.28	exonic	ST6GAL2	nonsynonymous SNV	ST6GAL2:NM_001142351:exon2:c.G274T:p.G92W,ST6GAL2:NM_001142352:exon2:c.G274T:p.G92W,ST6GAL2:NM_032528:exon2:c.G274T:p.G92W	0.59374	benign	0.1322	8.1987e-06	0.979	0.023	B	.	.	0/1	69	48	0.410256	117	99	1353	0	2308	0/0	88	1	0.988764	89	99	0
ADHD57.p1	male	ptv	.	yes	high	intol	yes	3	136068009	G	G	A	1377.47	PASS	yes	1	0.000176	5674	60	15.65	exonic	STAG1	stopgain	STAG1:NM_005862:exon29:c.C3262T:p.R1088X	.	.	.	1	0.16	.	.	.	.	0/1	46	42	0.477273	88	99	1412	0	1475	0/0	165	1	0.993976	166	99	0
ADHD139.p1	female	mis	mis_p	no	.	.	yes	13	75936535	C	C	T	1167.47	PASS	yes	1	0.000176	5672	60	8.34	exonic	TBC1D4	nonsynonymous SNV	TBC1D4:NM_001286658:exon2:c.G707A:p.R236H,TBC1D4:NM_001286659:exon2:c.G707A:p.R236H,TBC1D4:NM_014832:exon2:c.G707A:p.R236H	1.22062	benign	0.1464	6.7138e-32	0.974	1	D	1.6e-05	3.36617e-05	0/1	94	46	0.328571	140	99	1202	0	3157	0/0	120	0	1	120	99	0
ADHD67.p1	female	mis	mis_b	no	.	.	yes	X	123514971	C	C	G	1257.48	PASS	yes	1	0.000176	5670	60	11.64	exonic	TENM1	nonsynonymous SNV	TENM1:NM_014253:exon31:c.G7593C:p.K2531N,TENM1:NM_001163278:exon32:c.G7614C:p.K2538N,TENM1:NM_001163279:exon32:c.G7611C:p.K2537N	0.572702	ambiguous	0.4114	.	.	0.868	P	.	.	0/1	64	44	0.407407	108	99	1292	0	2314	0/0	78	0	1	78	99	0
ADHD90.p1	female	mis	mis_p	no	.	.	yes	11	119290911	G	G	A	3198.47	PASS	yes	1	0.000176	5672	60	13.73	exonic	THY1	nonsynonymous SNV	THY1:NM_001311160:exon3:c.C223T:p.R75C,THY1:NM_001311162:exon3:c.C223T:p.R75C,THY1:NM_006288:exon3:c.C223T:p.R75C	1.49613	pathogenic	0.7635	0.0054152	1.082	1	D	0	.	0/1	115	118	0.506438	233	99	3233	0	3183	0/0	365	0	1	365	99	0
ADHD124.p1	male	mis	mis_b	no	.	.	yes	15	42525428	C	C	T	491.48	PASS	yes	1	0.000176	5672	60	8.19	exonic	TMEM87A	nonsynonymous SNV	TMEM87A:NM_001286487:exon10:c.G862A:p.V288I,TMEM87A:NM_015497:exon11:c.G1045A:p.V349I	0.339957	benign	0.0792	1.4876e-05	0.695	0.884	P	.	.	0/1	37	23	0.383333	60	99	526	0	1075	0/0	64	0	1	64	99	0
ADHD132.p1	male	mis	mis_b	no	.	.	yes	4	68788508	G	G	C	1922.47	PASS	yes	1	0.000176	5674	60	13.35	exonic	TMPRSS11A	nonsynonymous SNV	TMPRSS11A:NM_001114387:exon7:c.C657G:p.N219K,TMPRSS11A:NM_182606:exon7:c.C666G:p.N222K	0.437753	benign	0.2893	1.6707e-13	1.133	0.977	D	.	.	0/1	77	67	0.465278	144	99	1957	0	2421	0/0	191	0	1	191	99	0
ADHD86.p1	female	mis	mis_b	no	.	.	yes	3	52485788	G	G	C	2148.47	PASS	yes	1	0.000176	5674	60	12.49	exonic	TNNC1	nonsynonymous SNV	TNNC1:NM_003280:exon4:c.C289G:p.L97V	0.547839	ambiguous	0.413	0.049267	0.845	0.006	B	.	.	0/1	94	78	0.453488	172	99	2183	0	2830	0/0	139	0	1	139	99	0
ADHD4.p1	female	syn	.	no	.	.	yes	9	130491901	G	G	A	793.47	PASS	yes	1	0.000176	5672	60	13.92	exonic	TTC16	synonymous SNV	TTC16:NM_001317037:exon13:c.G1767A:p.L589L,TTC16:NM_144965:exon13:c.G1806A:p.L602L	.	.	.	9.5193e-19	1.003			.	.	0/1	29	28	0.491228	57	99	828	0	1017	0/0	99	0	1	99	99	0
ADHD71.p1	male	ptv	.	yes	low	tol	yes	7	138819468	G	G	A	1654.48	PASS	yes	1	0.000176	5672	60	13.24	exonic;splicing	TTC26	splicing	TTC26:NM_001144920:exon2:c.G71A:p.G24D,TTC26:NM_001144923:exon2:c.G71A:p.G24D,TTC26:NM_001287512:exon2:c.G71A:p.G24D,TTC26:NM_024926:exon2:c.G71A:p.G24D	0.209605	.	.	5.1349e-07	0.794	0.005	B	0	.	0/1	66	59	0.472	125	99	1689	0	2180	0/0	122	0	1	122	99	0
ADHD67.p1	female	mis	mis_b	no	.	.	yes	14	91110402	C	C	T	1641.47	PASS	yes	1	0.000176	5672	60	14.03	exonic	TTC7B	nonsynonymous SNV	TTC7B:NM_001010854:exon15:c.G1741A:p.E581K	0.841064	pathogenic	0.5933	0.99999	0.403	0.997	D	.	.	0/1	53	64	0.547009	117	99	1676	0	1710	0/0	137	0	1	137	99	0
ADHD99.p1	male	mis	mis_d	yes	.	.	yes	6	30691669	G	G	A	1306.48	PASS	yes	1	0.000176	5672	55.86	8.22	exonic	TUBB	nonsynonymous SNV	TUBB:NM_001293214:exon3:c.G698A:p.G233E,TUBB:NM_001293212:exon4:c.G890A:p.G297E,TUBB:NM_001293215:exon4:c.G614A:p.G205E,TUBB:NM_001293216:exon4:c.G614A:p.G205E,TUBB:NM_178014:exon4:c.G830A:p.G277E	3.33894	pathogenic	0.9714	1	0.178	0.596	P	.	.	0/1	101	58	0.36478	159	99	1341	0	2945	0/0	169	0	1	169	99	0
ADHD117.p1	male	syn	.	no	.	.	no	9	140137897	C	C	T	3346.47	PASS	yes	1	0.000176	5672	49.54	15.42	exonic	TUBB4B	synonymous SNV	TUBB4B:NM_006088:exon4:c.C1227T:p.T409T	.	.	.	0.99971	0.377			1.99e-05	0.000149098	0/1	105	112	0.516129	217	99	3381	0	2906	0/0	231	0	1	231	99	0
ADHD33.p1	male	mis	mis_p	no	.	.	yes	1	10197221	G	G	A	1403.47	PASS	yes	1	0.000176	5674	60	17.99	exonic	UBE4B	nonsynonymous SNV	UBE4B:NM_006048:exon16:c.G1934A:p.R645H,UBE4B:NM_001105562:exon17:c.G2321A:p.R774H	1.35726	pathogenic	0.7429	1	0.237	1	D	3.98e-06	3.26712e-05	0/1	34	44	0.564103	78	99	1438	0	1131	0/0	178	0	1	178	99	0
ADHD144.p1	male	ptv	.	yes	low	tol	yes	10	75331247	G	G	A	905.47	PASS	yes	1	0.000176	5672	60	15.09	exonic	USP54	stopgain	USP54:NM_152586:exon2:c.C172T:p.R58X	.	.	.	6.4339e-09	0.586	.	.	8.03e-06	3.29837e-05	0/1	28	32	0.533333	60	99	940	0	761	0/0	83	0	1	83	99	0
ADHD1.p1	male	mis	mis_p	no	.	.	yes	18	54424348	G	G	T	1861.47	PASS	yes	1	0.000176	5672	60	13.2	exonic	WDR7	nonsynonymous SNV	WDR7:NM_015285:exon15:c.G2524T:p.G842C,WDR7:NM_052834:exon15:c.G2524T:p.G842C	1.17513	pathogenic	0.7253	1	0.356	1	D	.	.	0/1	80	61	0.432624	141	99	1896	0	2903	0/0	172	0	1	172	99	0
ADHD14.p1	male	ptv	.	yes	low	tol	yes	14	75276497	C	C	T	2094.47	PASS	yes	1	0.000176	5672	60	15.99	exonic	YLPM1	stopgain	YLPM1:NM_019589:exon7:c.C4936T:p.R1646X	.	.	.	1.3857e-07	0.556	.	.	.	.	0/1	70	61	0.465649	131	99	2129	0	2181	0/0	170	1	0.994152	171	99	0
ADHD112.p1	female	mis	mis_p	no	.	.	yes	14	100728663	T	T	G	207.98	PASS	yes	2	0.000353	5672	60	2.51	exonic	YY1	nonsynonymous SNV	YY1:NM_003403:exon2:c.T702G:p.H234Q	1.17232	benign	0.2945	1	0.2	0.128	B	.	.	0/1	16	7	0.304348	23	68	68	0	442	0/0	54	0	1	54	99	0
ADHD4.p1	female	nfs	.	no	.	.	no	19	58437605	CTCATAAGGCCTTTCTCCAGTGTGTACTCTCCTGTGTTCAGTAAGACTGAAGGTTTCAGCAAAGGATTTCCCACATTCGCTGCACTCGTAAGGCTTTCCTCGAGTATGAAGTCTCTGATGTTTAAAATGCGCAGACCTTCGAGTAAATGTTTTTCCACATTCCCTGCAT	CTCATAAGGCCTTTCTCCAGTGTGTACTCTCCTGTGTTCAGTAAGACTGAAGGTTTCAGCAAAGGATTTCCCACATTCGCTGCACTCGTAAGGCTTTCCTCGAGTATGAAGTCTCTGATGTTTAAAATGCGCAGACCTTCGAGTAAATGTTTTTCCACATTCCCTGCAT	C	2387.97	PASS	yes	2	0.000353	5670	59.41	8.01	exonic	ZNF418	nonframeshift deletion	ZNF418:NM_001317030:exon2:c.1521_1688del:p.507_563del,ZNF418:NM_133460:exon4:c.1776_1943del:p.592_648del,ZNF418:NM_001317027:exon5:c.1839_2006del:p.613_669del,ZNF418:NM_001317028:exon5:c.1779_1946del:p.593_649del,ZNF418:NM_001317029:exon5:c.1776_1943del:p.592_648del	.	.	.	5.3203e-11	1.268			0.0008	0.000726614	0/1	104	54	0.341772	158	99	1297	0	4079	0/0	122	1	0.99187	123	99	0
ADHD127.p1	male	mis	mis_b	no	.	.	yes	19	11979193	C	C	A	3313.47	PASS	yes	1	0.000176	5672	60	13.15	exonic	ZNF439	nonsynonymous SNV	ZNF439:NM_152262:exon3:c.C1309A:p.P437T	0.36005	pathogenic	0.6638	8.8018e-12	1.062	0.998	D	.	.	0/1	134	118	0.468254	252	99	3348	0	4210	0/0	176	0	1	176	99	0
[truncated: 11 more columns]

## Sheet: 2.2_rare DN variants controls
Supplementary data 2.2: Rare de novo variants in controls
proband	sex	variant_type	mis_mpc_type	damaging_ptv_mpc	ptv_pli	ptv_loeuf	ultra-rare	chr	pos_vcf	ref_vcf	parents_vcf	alt_vcf	qs	pass	confirmed	ac	af	an	mq	qd	func_ref_gene	gene_ref_gene	exonic_func_ref_gene	aa_change_ref_gene	mpc_score	alphamissense_class	alphamissense_score	pLI	LOEUF	polyphen2_hdiv_score	polyphen2_hdiv_pred	gnomAD_af	gnomAD_non_neuro_af	gt_proband	ref_cov_proband	nonref_cov_proband	aarf_proband	dp_proband	gq_proband	pl_hom1_proband	pl_het_proband	pl_hom2_proband	gt_father	ref_cov_father	nonref_cov_father	rarfp1_father	dp_father	gq_father	pl_hom1_father
14095.s1	female	mis	mis_b	no	.	.	yes	16	2358475	G	G	A	933.47	PASS	yes	1	0.000176	5672	60	13.15	exonic	ABCA3	nonsynonymous SNV	ABCA3:NM_001089:exon11:c.C1261T:p.L421F	0.319396	ambiguous	0.4337	2.2553e-17	0.612	0.11	B	.	.	0/1	35	36	0.507042	71	99	968	0	1023	0/0	94	0	1	94	99	0
14316.s1	male	mis	mis_b	no	.	.	yes	16	48261823	C	C	T	1205.47	PASS	yes	1	0.000176	5672	60	12.96	exonic	ABCC11	nonsynonymous SNV	ABCC11:NM_033151:exon3:c.G289A:p.V97M,ABCC11:NM_032583:exon4:c.G289A:p.V97M,ABCC11:NM_145186:exon4:c.G289A:p.V97M	0.0908232	benign	0.1301	2.2553e-17	1.005	0.013	B	2.38641e-05	3.35046e-05	0/1	44	49	0.526882	93	99	1240	0	1018	0/0	79	0	1	79	99	0
12252.s1	male	syn	.	no	.	.	yes	20	62493472	C	C	T	490.5	PASS	yes	1	0.000176	5668	60	13.63	exonic	ABHD16B	synonymous SNV	ABHD16B:NM_080622:exon1:c.C579T:p.L193L	.	.	.	1.0645e-14	1.955			.	.	0/1	15	21	0.583333	36	99	525	0	339	0/0	44	0	1	44	99	0
14376.s1	female	syn	.	no	.	.	no	11	34186241	G	G	A	1245.47	PASS	yes	1	0.000176	5672	60	15.19	exonic	ABTB2	synonymous SNV	ABTB2:NM_145804:exon9:c.C1980T:p.H660H	.	.	.	2.2553e-17	0.733			6.83603e-05	0.000158764	0/1	38	44	0.536585	82	99	1280	0	931	0/0	68	0	1	68	99	0
13567.s1	male	mis	mis_b	no	.	.	yes	15	89398785	A	A	G	377.75	PASS	yes	1	0.000178	5626	46.84	17.17	exonic	ACAN	nonsynonymous SNV	ACAN:NM_001135:exon12:c.A2969G:p.E990G,ACAN:NM_013227:exon12:c.A2969G:p.E990G	0.236839	benign	0.1785	2.794e-06	0.378	0.022	B	.	.	0/1	11	11	0.5	22	99	412	0	781	0/0	42	0	1	42	87	0
13303.s1	male	syn	.	no	.	.	yes	11	44089282	A	A	G	797.47	PASS	yes	1	0.000176	5672	60	12.66	exonic	ACCS	synonymous SNV	ACCS:NM_001127219:exon2:c.A105G:p.E35E,ACCS:NM_032592:exon2:c.A105G:p.E35E	.	.	.	2.794e-06	0.9			.	.	0/1	34	29	0.460317	63	99	832	0	999	0/0	44	0	1	44	99	0
11404.s1	male	syn	.	no	.	.	no	16	89212368	G	G	A	932.47	PASS	yes	1	0.000176	5672	60	8.33	exonic	ACSF3	synonymous SNV	ACSF3:NM_001284316:exon8:c.G729A:p.P243P,ACSF3:NM_001127214:exon9:c.G1524A:p.P508P,ACSF3:NM_001243279:exon10:c.G1524A:p.P508P,ACSF3:NM_174917:exon10:c.G1524A:p.P508P	.	.	.	2.5362e-36	1.717			4.37428e-05	7.4549e-05	0/1	72	40	0.357143	112	99	967	0	1784	0/0	143	0	1	143	99	0
13888.s1	male	mis	mis_b	no	.	.	yes	2	223781140	A	A	G	660.47	PASS	yes	1	0.000176	5674	60	9.57	exonic	ACSL3	nonsynonymous SNV	ACSL3:NM_203372:exon4:c.A482G:p.N161S,ACSL3:NM_004457:exon5:c.A482G:p.N161S	0.631368	benign	0.0774	0.29316	0.606	0.277	B	.	.	0/1	41	28	0.405797	69	99	695	0	1121	0/0	72	0	1	72	99	0
12722.s1	male	mis	mis_unk	no	.	.	yes	9	111618208	C	C	T	382.47	PASS	yes	1	0.000176	5672	60	17.39	exonic	ACTL7B	nonsynonymous SNV	ACTL7B:NM_006686:exon1:c.G3A:p.M1I	.	unk	unk	0.29337	1.415	0.851	P	.	.	0/1	11	11	0.5	22	99	417	0	620	0/0	47	0	1	47	99	0
12484.s3	male	mis	mis_unk	no	.	.	yes	16	84227644	G	G	C	761.47	PASS	yes	1	0.000176	5672	60	12.28	exonic	ADAD2	nonsynonymous SNV	ADAD2:NM_139174:exon2:c.G451C:p.E151Q	.	unk	unk	0.29337	1.525	0.476	P	8.06959e-06	3.28796e-05	0/1	30	32	0.516129	62	99	796	0	850	0/0	64	0	1	64	99	0
13838.s1	female	ptv	.	yes	low	tol	yes	8	39495171	G	G	A	657.47	PASS	yes	1	0.000176	5672	60	11.53	exonic	ADAM18	stopgain	ADAM18:NM_014237:exon9:c.G776A:p.W259X	.	.	.	2.794e-06	1.587	.	.	.	.	0/1	28	29	0.508772	57	99	692	0	726	0/0	77	0	1	77	99	0
13589.s1	male	mis	mis_p	no	.	.	yes	2	207422202	G	G	A	2955.47	PASS	yes	1	0.000176	5674	60	12.63	exonic	ADAM23	nonsynonymous SNV	ADAM23:NM_003812:exon10:c.G985A:p.V329M	1.42401	benign	0.2788	2.794e-06	0.416	1	D	.	.	0/1	125	109	0.465812	234	99	2990	0	3200	0/0	251	0	1	251	99	0
13307.s1	male	syn	.	no	.	.	no	5	178541309	G	G	A	656.48	PASS	yes	1	0.000176	5674	60	11.94	exonic	ADAMTS2	synonymous SNV	ADAMTS2:NM_014244:exon22:c.C3195T:p.G1065G	.	.	.	2.794e-06	0.568			9.16934e-05	0.000309215	0/1	31	24	0.436364	55	99	691	0	916	0/0	48	0	1	48	99	0
13813.s1	male	mis	mis_b	no	.	.	no	1	150531794	G	G	A	701.47	PASS	yes	1	0.000176	5674	60	17.99	exonic	ADAMTSL4	nonsynonymous SNV	ADAMTSL4:NM_019032:exon17:c.G2795A:p.R932H,ADAMTSL4:NM_001288607:exon18:c.G2678A:p.R893H,ADAMTSL4:NM_001288608:exon18:c.G2864A:p.R955H	0.160772	benign	0.0678	2.794e-06	0.921	0.165	B	0.00011935	0.000189948	0/1	14	25	0.641026	39	99	736	0	307	0/0	27	0	1	27	72	0
14044.s1	female	mis	mis_b	no	.	.	yes	10	1230961	G	G	T	166.56	PASS	yes	1	0.000177	5666	60	8.33	exonic	ADARB2	nonsynonymous SNV	ADARB2:NM_018702:exon9:c.C1883A:p.A628E	0.562104	benign	0.1136	2.2553e-17	0.682	0.771	P	4.03577e-06	3.29316e-05	0/1	12	8	0.4	20	99	201	0	364	0/0	22	0	1	22	54	0
11239.s1	male	mis	mis_b	no	.	.	no	19	41201931	C	C	T	1396.48	PASS	yes	1	0.000176	5670	60	10.74	exonic	ADCK4	nonsynonymous SNV	ADCK4:NM_001142555:exon12:c.G1049A:p.R350Q,ADCK4:NM_024876:exon13:c.G1172A:p.R391Q	0.325447	benign	0.1403	.	0.924	0.988	D	2.3858e-05	7.45379e-05	0/1	70	60	0.461538	130	99	1431	0	1538	0/0	157	0	1	157	99	0
14015.s1	male	mis	mis_p	no	.	.	no	5	7707862	G	G	A	2049.96	PASS	yes	2	0.000353	5674	60	12.65	exonic	ADCY2	nonsynonymous SNV	ADCY2:NM_020546:exon9:c.G1312A:p.A438T	1.171	benign	0.079	0.29316	0.329	0.991	D	0.000262494	0.00029036	0/1	35	28	0.444444	63	99	663	0	892	0/0	38	0	1	38	99	0
12493.s1	male	mis	mis_unk	no	.	.	yes	6	147122373	T	T	G	1357.47	PASS	yes	1	0.000176	5672	60	11.04	exonic	ADGB	nonsynonymous SNV	ADGB:NM_024694:exon34:c.T4592G:p.I1531S	.	pathogenic	0.7013	0.29337	0.942	0.998	D	.	.	0/1	65	58	0.471545	123	99	1392	0	1585	0/0	76	0	1	76	99	0
11634.s1	male	mis	mis_d	yes	.	.	yes	6	70040421	G	G	A	918.47	PASS	yes	1	0.000176	5672	60	9.88	exonic	ADGRB3	nonsynonymous SNV	ADGRB3:NM_001704:exon23:c.G3059A:p.G1020E	2.45185	pathogenic	0.9931	1.0645e-14	0.246	1	D	.	.	0/1	49	44	0.473118	93	99	953	0	1150	0/0	66	0	1	66	99	0
12573.s1	male	mis	mis_b	no	.	.	yes	19	6906444	G	G	C	683.47	PASS	yes	1	0.000176	5672	60	12.66	exonic	ADGRE1	nonsynonymous SNV	ADGRE1:NM_001256254:exon6:c.G527C:p.R176T,ADGRE1:NM_001256255:exon6:c.G419C:p.R140T,ADGRE1:NM_001256252:exon8:c.G794C:p.R265T,ADGRE1:NM_001256253:exon9:c.G950C:p.R317T,ADGRE1:NM_001974:exon9:c.G950C:p.R317T	0.441818	benign	0.1872	0.29337	0.952	0.998	D	.	.	0/1	22	32	0.592593	54	99	718	0	450	0/0	56	0	1	56	99	0
12211.s1	female	mis	mis_b	no	.	.	yes	X	135426634	G	G	A	344.48	PASS	yes	1	0.000176	5670	60	6.5	exonic	ADGRG4	nonsynonymous SNV	ADGRG4:NM_153834:exon6:c.G769A:p.G257R	0.188667	benign	0.1665	1.0645e-14	.	1	D	.	.	0/1	36	17	0.320755	53	99	379	0	1010	0/0	22	1	0.956522	23	31	0
12704.s1	female	mis	mis_b	no	.	.	yes	15	73067338	T	T	C	461.47	PASS	yes	1	0.000176	5672	60	8.1	exonic	ADPGK	nonsynonymous SNV	ADPGK:NM_031284:exon2:c.A334G:p.R112G	0.301669	unk	unk	0.29337	0.938	0	B	.	.	0/1	38	19	0.333333	57	99	496	0	937	0/0	57	0	1	57	99	0
12550.s1	female	mis	mis_unk	no	.	.	yes	4	3768665	A	A	G	1241.47	PASS	yes	1	0.000176	5674	59.7	18.53	exonic	ADRA2C	nonsynonymous SNV	ADRA2C:NM_000683:exon1:c.A332G:p.N111S	.	benign	0.3261	0.29337	1.117	1	D	0	.	0/1	23	44	0.656716	67	99	1276	0	562	0/0	74	0	1	74	99	0
13471.s1	male	mis	mis_b	no	.	.	no	11	47703577	C	C	T	646.47	PASS	yes	1	0.000176	5672	59.84	14.37	exonic	AGBL2	nonsynonymous SNV	AGBL2:NM_024783:exon12:c.G1859A:p.R620Q	0.177444	benign	0.1136	2.794e-06	0.945	0.068	B	2.78361e-05	0.00018498	0/1	22	23	0.511111	45	99	681	0	500	0/0	62	1	0.984127	63	99	0
11530.s1	female	ptv	.	yes	high	intol	yes	21	45379690	AG	AG	A	1320.48	PASS	yes	1	0.000176	5670	60.32	13.07	exonic	AGPAT3	frameshift deletion	AGPAT3:NM_001037553:exon2:c.129delG:p.K43fs,AGPAT3:NM_020132:exon3:c.129delG:p.K43fs	.	.	.	2.5362e-36	0.21			.	.	0/1	59	42	0.415842	101	99	1355	0	2019	0/0	97	0	1	97	99	0
13645.s1	male	mis	mis_unk	no	.	.	no	14	105420734	G	G	A	520.52	PASS	yes	1	0.000176	5672	60	14.07	exonic	AHNAK2	nonsynonymous SNV	AHNAK2:NM_138420:exon7:c.C1054T:p.R352C	.	benign	0.177	2.794e-06	0.918	0.949	P	2.02094e-05	0.000154083	0/1	18	19	0.513514	37	99	555	0	459	0/0	34	0	1	34	93	0
14684.s1	female	mis	mis_b	no	.	.	yes	X	129281743	C	C	T	777.48	PASS	yes	1	0.000176	5670	60	10.95	exonic	AIFM1	nonsynonymous SNV	AIFM1:NM_001130847:exon4:c.G458A:p.R153Q,AIFM1:NM_004208:exon4:c.G458A:p.R153Q,AIFM1:NM_145812:exon4:c.G446A:p.R149Q	0.923833	benign	0.3009	2.2553e-17	.	0.996	D	.	.	0/1	39	32	0.450704	71	99	812	0	1091	0/0	34	0	1	34	96	0
13328.s1	male	mis	mis_b	no	.	.	no	15	86118538	T	T	C	398.47	PASS	yes	1	0.000176	5672	60	10.22	exonic	AKAP13	nonsynonymous SNV	AKAP13:NM_006738:exon6:c.T839C:p.M280T,AKAP13:NM_007200:exon6:c.T839C:p.M280T	0.0981726	ambiguous	0.4898	2.794e-06	0.362	0.867	P	1.19305e-05	6.16599e-05	0/1	21	18	0.461538	39	99	433	0	605	0/0	70	0	1	70	99	0
13159.s1	male	syn	.	no	.	.	yes	9	38396804	G	G	A	296.48	PASS	yes	1	0.000176	5672	60	12.89	exonic	ALDH1B1	synonymous SNV	ALDH1B1:NM_000692:exon2:c.G1059A:p.E353E	.	.	.	0	1.03			.	.	0/1	11	12	0.521739	23	99	331	0	320	0/0	33	0	1	33	84	0
14221.s1	male	mis	mis_b	no	.	.	no	2	29416320	C	C	T	523.47	PASS	yes	1	0.000176	5674	60	13.78	exonic	ALK	nonsynonymous SNV	ALK:NM_004304:exon29:c.G4633A:p.V1545I	0.136586	benign	0.0751	2.2553e-17	0.562	0.002	B	1.19456e-05	9.80136e-05	0/1	19	19	0.5	38	99	558	0	466	0/0	34	0	1	34	87	0
14350.s1	male	syn	.	no	.	.	yes	17	4077295	A	A	G	1430.47	PASS	yes	1	0.000176	5672	60	13.89	exonic	ANKFY1	synonymous SNV	ANKFY1:NM_001257999:exon20:c.T2958C:p.H986H,ANKFY1:NM_016376:exon20:c.T2835C:p.H945H	.	.	.	2.2553e-17	0.464			.	.	0/1	47	56	0.543689	103	99	1465	0	1143	0/0	69	0	1	69	99	0
12686.s1	female	ptv	.	yes	low	tol	no	5	55396075	G	G	A	506.47	PASS	yes	1	0.000176	5674	60	15.35	exonic	ANKRD55	stopgain	ANKRD55:NM_024669:exon12:c.C1780T:p.R594X	.	.	.	0.29337	0.844	.	.	0.000200183	0.00019658	0/1	13	20	0.606061	33	99	541	0	325	0/0	43	0	1	43	99	0
12693.s2	female	mis	mis_b	no	.	.	yes	12	45797004	G	G	A	991.48	PASS	yes	1	0.000176	5672	59.87	14.16	exonic	ANO6	nonsynonymous SNV	ANO6:NM_001025356:exon14:c.G1762A:p.G588R,ANO6:NM_001142678:exon14:c.G1708A:p.G570R,ANO6:NM_001142679:exon14:c.G1762A:p.G588R,ANO6:NM_001204803:exon15:c.G1825A:p.G609R	0.807964	ambiguous	0.402	0.29337	1.021	1	D	.	.	0/1	28	42	0.6	70	99	1026	0	705	0/0	30	0	1	30	84	0
12836.s1	male	syn	.	no	.	.	yes	7	4827800	A	A	C	400.55	PASS	yes	1	0.000176	5672	60	10.01	exonic	AP5Z1	synonymous SNV	AP5Z1:NM_014855:exon12:c.A1470C:p.A490A	.	.	.	0	1.642			.	.	0/1	23	17	0.425	40	99	435	0	565	0/0	45	1	0.978261	46	99	0
13465.s1	female	mis	mis_b	no	.	.	yes	X	55028697	C	C	G	1090.48	PASS	yes	1	0.000176	5670	60	13.98	exonic	APEX2	nonsynonymous SNV	APEX2:NM_014481:exon3:c.C255G:p.F85L	0.675188	pathogenic	0.9678	2.794e-06	.	0.997	D	6.22995e-06	4.69748e-05	0/1	40	38	0.487179	78	99	1125	0	1236	0/0	28	0	1	28	84	0
12940.s1	male	mis	mis_b	no	.	.	yes	20	24950240	C	C	T	426.48	PASS	yes	1	0.000176	5670	60	7.62	exonic	APMAP	nonsynonymous SNV	APMAP:NM_020531:exon7:c.G770A:p.R257Q	0.249638	benign	0.101	0	1.141	0.049	B	3.97747e-06	.	0/1	36	20	0.357143	56	99	461	0	877	0/0	85	0	1	85	99	0
11578.s1	male	unk	.	no	.	.	yes	22	36587662	C	C	T	505.48	PASS	yes	1	0.000176	5670	60	7.02	exonic	APOL4	unknown	UNKNOWN	0.428188	.	.	2.5362e-36	1.864	0.87	P	.	.	0/1	46	26	0.361111	72	99	540	0	1404	0/0	87	0	1	87	99	0
12361.s1	male	ptv	.	yes	high	intol	yes	17	58603210	G	G	GAGCGGATGTAGTTGTCCACGAC	845.51	PASS	no	1	0.000176	5672	59.68	22.85	exonic	APPBP2	frameshift insertion	APPBP2:NM_006380:exon1:c.82_83insGTCGTGGACAACTACATCCGCT:p.S28fs	.	.	.	1.0645e-14	0.34			.	.	0/1	20	17	0.459459	37	99	880	0	1257	0/0	82	0	1	82	99	0
12426.s1	female	mis	mis_b	no	.	.	yes	5	142281566	G	G	A	6013.47	PASS	yes	1	0.000176	5674	60	14.02	exonic	ARHGAP26	nonsynonymous SNV	ARHGAP26:NM_001135608:exon7:c.G664A:p.G222R,ARHGAP26:NM_015071:exon7:c.G664A:p.G222R	0.692664	benign	0.2676	0.29337	0.494	0.942	P	1.1939e-05	2.23344e-05	0/1	209	220	0.512821	429	99	6048	0	5567	0/0	295	0	1	295	99	0
11216.s1	male	syn	.	no	.	.	yes	17	12888035	A	A	G	292.48	PASS	yes	1	0.000176	5672	60	9.43	exonic	ARHGAP44	synonymous SNV	ARHGAP44:NM_014859:exon20:c.A2127G:p.A709A	.	.	.	.	0.605			.	.	0/1	17	14	0.451613	31	99	327	0	358	0/0	25	0	1	25	72	0
14309.s1	female	syn	.	no	.	.	no	1	16525646	G	G	A	1053.47	PASS	yes	1	0.000176	5674	60	13.01	exonic	ARHGEF19	synonymous SNV	ARHGEF19:NM_153213:exon15:c.C2250T:p.D750D	.	.	.	2.2553e-17	1.328			7.95748e-06	6.16599e-05	0/1	42	39	0.481481	81	99	1088	0	988	0/0	87	0	1	87	99	0
13234.s1	male	ptv	.	yes	low	tol	yes	6	101103584	CT	CT	C	679.48	PASS	yes	1	0.000176	5672	60	13.87	exonic	ASCC3	frameshift deletion	ASCC3:NM_006828:exon17:c.2813delA:p.K938fs	.	.	.	2.794e-06	0.678			.	.	0/1	26	23	0.469388	49	99	714	0	798	0/0	40	0	1	40	99	0
13522.s1	male	mis	mis_b	no	.	.	yes	20	31021191	G	G	A	395.48	PASS	yes	1	0.000176	5670	60	10.41	exonic	ASXL1	nonsynonymous SNV	ASXL1:NM_015338:exon11:c.G1190A:p.R397H	0.846546	benign	0.0869	2.794e-06	0.919	1	D	3.97655e-06	1.11682e-05	0/1	23	15	0.394737	38	99	430	0	581	0/0	27	0	1	27	66	0
11436.s1	female	syn	.	no	.	.	yes	2	25966875	G	G	T	592.47	PASS	yes	1	0.000176	5674	60	12.34	exonic	ASXL2	synonymous SNV	ASXL2:NM_018263:exon12:c.C2331A:p.P777P	.	.	.	2.5362e-36	0.239			.	.	0/1	21	27	0.5625	48	99	627	0	597	0/0	46	0	1	46	99	0
11337.s1	female	mis	mis_b	no	.	.	yes	22	39918091	A	A	C	372.48	PASS	yes	1	0.000176	5670	57.73	13.3	exonic	ATF4	nonsynonymous SNV	ATF4:NM_001675:exon2:c.A540C:p.L180F,ATF4:NM_182810:exon3:c.A540C:p.L180F	0.0165179	benign	0.22	.	0.718	1	D	.	.	0/1	12	16	0.571429	28	99	407	0	307	0/0	27	0	1	27	63	0
13932.s1	female	syn	.	no	.	.	no	11	64681310	G	G	A	477.47	PASS	yes	1	0.000176	5672	60	12.24	exonic	ATG2A	synonymous SNV	ATG2A:NM_015104:exon4:c.C573T:p.V191V	.	.	.	0.29316	0.614			1.99516e-05	0.000123411	0/1	19	20	0.512821	39	99	512	0	487	0/0	50	0	1	50	99	0
14081.s1	female	syn	.	no	.	.	yes	5	160097541	G	G	A	1226.47	PASS	yes	1	0.000176	5674	60	13.94	exonic	ATP10B	synonymous SNV	ATP10B:NM_025153:exon7:c.C604T:p.L202L	.	.	.	2.2553e-17	0.965			.	.	0/1	41	47	0.534091	88	99	1261	0	1004	0/0	60	0	1	60	99	0
12976.s1	male	mis	mis_b	no	.	.	yes	12	57032159	A	A	G	959.47	PASS	yes	1	0.000176	5672	60	10.32	exonic	ATP5B	nonsynonymous SNV	ATP5B:NM_001686:exon10:c.T1538C:p.I513T	0.0633241	pathogenic	0.7583	0	0.532	0.998	D	.	.	0/1	53	40	0.430108	93	99	994	0	1412	0/0	217	0	1	217	99	0
12972.s1	female	ptv	.	yes	unk	unk	yes	X	76891431	GAT	GAT	G	2522.49	PASS	yes	1	0.000176	5670	59.86	18.02	exonic	ATRX	frameshift deletion	ATRX:NM_138270:exon15:c.4558_4559del:p.I1520fs,ATRX:NM_000489:exon16:c.4672_4673del:p.I1558fs	.	.	.	0	.			.	.	0/1	73	67	0.478571	140	99	2557	0	3019	0/0	57	0	1	57	99	0
12772.s1	male	mis	mis_p	no	.	.	yes	12	111954116	C	C	T	1094.47	PASS	yes	1	0.000176	5672	60	10.42	exonic	ATXN2	nonsynonymous SNV	ATXN2:NM_001310123:exon8:c.G830A:p.R277H,ATXN2:NM_001310121:exon10:c.G902A:p.R301H,ATXN2:NM_002973:exon10:c.G1697A:p.R566H	1.30298	ambiguous	0.4232	0.29337	0.32	1	D	0	.	0/1	52	53	0.504762	105	99	1129	0	1165	0/0	112	0	1	112	99	0
14086.s1	female	syn	.	no	.	.	yes	2	62449634	G	G	C	555.47	PASS	yes	1	0.000176	5674	60	16.34	exonic	B3GNT2	synonymous SNV	B3GNT2:NM_006577:exon2:c.G279C:p.L93L	.	.	.	2.2553e-17	0.674			.	.	0/1	15	19	0.558824	34	99	590	0	445	0/0	46	0	1	46	99	0
13039.s1	male	syn	.	no	.	.	no	12	122481895	C	C	T	433.48	PASS	yes	1	0.000176	5672	60	12.04	exonic	BCL7A	synonymous SNV	BCL7A:NM_001024808:exon4:c.C375T:p.S125S,BCL7A:NM_020993:exon4:c.C375T:p.S125S	.	.	.	0	0.686			0.000241328	0.000894721	0/1	19	17	0.472222	36	99	468	0	478	0/0	30	0	1	30	75	0
14096.s1	female	mis	mis_unk	no	.	.	yes	8	22481478	T	T	G	860.48	PASS	yes	1	0.000176	5672	60	13.24	exonic	BIN3	nonsynonymous SNV	BIN3:NM_018688:exon8:c.A565C:p.S189R	.	pathogenic	0.8718	2.2553e-17	1.451	0.998	D	.	.	0/1	32	33	0.507692	65	99	895	0	786	0/0	76	0	1	76	99	0
13932.s1	female	mis	mis_b	no	.	.	yes	2	32692733	G	G	A	1082.47	PASS	yes	1	0.000176	5674	60	12.44	exonic	BIRC6	nonsynonymous SNV	BIRC6:NM_016252:exon27:c.G5497A:p.V1833M	0.709797	pathogenic	0.8615	0.29316	0.213	0.998	D	.	.	0/1	44	43	0.494253	87	99	1117	0	1167	0/0	102	0	1	102	99	0
12826.s1	male	mis	mis_b	no	.	.	yes	13	103492086	G	G	T	627.48	PASS	yes	1	0.000176	5672	60	14.94	exonic	BIVM,BIVM-ERCC5	nonsynonymous SNV	BIVM:NM_001159596:exon9:c.G717T:p.Q239H,BIVM-ERCC5:NM_001204425:exon9:c.G1383T:p.Q461H,BIVM:NM_017693:exon11:c.G1383T:p.Q461H	0.254155	benign	0.0848	0.29337	0.67	0.003	B	.	.	0/1	18	24	0.571429	42	99	662	0	542	0/0	53	0	1	53	99	0
12572.s1	female	mis	mis_b	no	.	.	no	13	103514754	A	A	G	1380.47	PASS	yes	1	0.000176	5672	60	12.66	exonic	BIVM-ERCC5,ERCC5	nonsynonymous SNV	ERCC5:NM_000123:exon8:c.A1255G:p.M419V,BIVM-ERCC5:NM_001204425:exon16:c.A2617G:p.M873V	0.115012	benign	0.0797	0.29337	0.767	0.001	B	3.97871e-06	6.16903e-05	0/1	55	54	0.495413	109	99	1415	0	1400	0/0	122	0	1	122	99	0
14223.s1	female	mis	mis_unk	no	.	.	yes	6	32942326	G	G	T	291.48	PASS	yes	1	0.000176	5672	60	12.14	exonic	BRD2	nonsynonymous SNV	BRD2:NM_001199455:exon2:c.G117T:p.L39F,BRD2:NM_001113182:exon3:c.G117T:p.L39F,BRD2:NM_005104:exon3:c.G117T:p.L39F	.	pathogenic	0.8959	2.2553e-17	0.28	0.999	D	.	.	0/1	13	11	0.458333	24	99	326	0	444	0/0	39	0	1	39	99	0
12837.s1	female	mis	mis_d	yes	.	.	yes	5	137496675	G	G	T	1561.47	PASS	yes	1	0.000176	5674	60	12.9	exonic	BRD8	nonsynonymous SNV	BRD8:NM_001300962:exon17:c.C2209A:p.L737M,BRD8:NM_001164326:exon18:c.C2341A:p.L781M,BRD8:NM_001300961:exon18:c.C2284A:p.L762M,BRD8:NM_139199:exon18:c.C2332A:p.L778M,BRD8:NM_001300966:exon19:c.C2014A:p.L672M,BRD8:NM_006696:exon19:c.C2551A:p.L851M	2.56461	pathogenic	0.9662	0	0.547	1	D	.	.	0/1	59	62	0.512397	121	99	1596	0	1582	0/0	76	0	1	76	99	0
13072.s1	female	mis	mis_b	no	.	.	no	8	37702544	G	G	A	256.48	PASS	yes	1	0.000176	5672	60	8.84	exonic	BRF2	nonsynonymous SNV	BRF2:NM_018310:exon4:c.C724T:p.R242W	0.639215	pathogenic	0.8818	0	0.828	1	D	1.99429e-05	0.000163367	0/1	18	11	0.37931	29	99	291	0	507	0/0	33	0	1	33	84	0
14696.s1	male	mis	mis_b	no	.	.	no	5	180377161	G	G	A	2089.32	PASS	yes	1	0.000194	5164	60	12.98	exonic	BTNL8	nonsynonymous SNV	BTNL8:NM_001159707:exon7:c.G772A:p.D258N,BTNL8:NM_001159710:exon7:c.G568A:p.D190N,BTNL8:NM_001040462:exon8:c.G1120A:p.D374N,BTNL8:NM_001159709:exon8:c.G745A:p.D249N	0.13625	benign	0.073	2.2553e-17	0.881	0.002	B	5.21816e-05	0.000461802	0/1	75	86	0.534161	161	99	2123	0	1875	0/0	136	0	1	136	99	0
12859.s1	male	mis	mis_b	no	.	.	yes	6	41898448	A	A	G	821.47	PASS	yes	1	0.000176	5672	60	19.56	exonic	BYSL	nonsynonymous SNV	BYSL:NM_004053:exon4:c.A646G:p.I216V	0.317564	benign	0.1407	0	0.632	0.018	B	.	.	0/1	13	29	0.690476	42	99	856	0	318	0/0	39	0	1	39	99	0
12523.s1	female	syn	.	no	.	.	yes	11	8942971	G	G	T	845.47	PASS	yes	1	0.000176	5672	60	13.64	exonic	C11orf16	synonymous SNV	C11orf16:NM_020643:exon6:c.C1296A:p.V432V	.	.	.	0.29337	1.051			0	.	0/1	28	34	0.548387	62	99	880	0	739	0/0	89	0	1	89	99	0
12252.s1	male	mis	mis_p	no	.	.	yes	11	63585765	C	C	T	762.96	PASS	yes	2	0.000353	5672	60	5.69	exonic	C11orf84	nonsynonymous SNV	C11orf84:NM_138471:exon3:c.C535T:p.L179F	1.01471	pathogenic	0.8585	1.0645e-14	0.825	1	D	.	.	0/1	62	37	0.373737	99	99	754	0	1417	0/0	95	0	1	95	99	0
13875.s1	male	syn	.	no	.	.	yes	11	63594590	G	G	A	419.49	PASS	yes	1	0.000176	5672	60	11.34	exonic	C11orf84	synonymous SNV	C11orf84:NM_138471:exon6:c.G1125A:p.P375P	.	.	.	0.29316	0.825			1.98976e-05	3.27761e-05	0/1	18	19	0.513514	37	99	454	0	430	0/0	23	0	1	23	66	0
13673.s1	male	syn	.	no	.	.	yes	19	40834354	G	G	A	1280.48	PASS	yes	1	0.000176	5670	59.76	13.92	exonic	C19orf47	synonymous SNV	C19orf47:NM_001256440:exon6:c.C516T:p.S172S,C19orf47:NM_001256441:exon6:c.C405T:p.S135S	.	.	.	2.794e-06	0.869			.	.	0/1	44	48	0.521739	92	99	1315	0	1206	0/0	107	0	1	107	99	0
13612.s1	female	ptv	.	yes	low	tol	no	1	244552291	C	C	T	706.47	PASS	yes	1	0.000176	5674	60	13.08	exonic	C1orf100	stopgain	C1orf100:NM_001012970:exon5:c.C364T:p.R122X,C1orf100:NM_001276348:exon5:c.C268T:p.R90X	.	.	.	2.794e-06	1.418	.	.	2.38728e-05	9.81098e-05	0/1	24	30	0.555556	54	99	741	0	596	0/0	61	0	1	61	99	0
13694.s1	female	unk	.	no	.	.	yes	12	7188474	C	C	G	511.48	PASS	yes	1	0.000176	5672	60	12.18	exonic	C1R	unknown	UNKNOWN	.	.	.	2.794e-06	0.636	0.993	D	.	.	0/1	22	20	0.47619	42	99	546	0	563	0/0	36	0	1	36	99	0
13506.s2	female	mis	mis_b	no	.	.	yes	5	37177727	T	T	C	1567.47	PASS	yes	1	0.000176	5674	60	11.79	exonic	C5orf42	nonsynonymous SNV	C5orf42:NM_023073:exon30:c.A5896G:p.K1966E	0.180568	benign	0.0895	2.794e-06	0.728	0.008	B	.	.	0/1	64	69	0.518797	133	99	1602	0	1494	0/0	143	0	1	143	99	0
11944.s1	female	mis	mis_b	no	.	.	yes	5	37187590	G	G	A	417.47	PASS	yes	1	0.000176	5674	60	10.44	exonic	C5orf42	nonsynonymous SNV	C5orf42:NM_023073:exon23:c.C4006T:p.R1336W	0.583365	benign	0.3156	1.0645e-14	0.728	1	D	1.60783e-05	3.4358e-05	0/1	22	18	0.45	40	99	452	0	607	0/0	40	0	1	40	99	0
13462.s1	male	nfs	.	no	.	.	no	6	42073632	AGTGGTGTGGCTGGCCCAAGTGTGGCCTTGG	AGTGGTGTGGCTGGCCCAAGTGTGGCCTTGG	A	2934.47	PASS	yes	1	0.000176	5672	57.49	7.7	exonic	C6orf132	nonframeshift deletion	C6orf132:NM_001164446:exon4:c.1988_2017del:p.663_673del	.	.	.	2.794e-06	0.866			0.000105735	0.000660211	0/1	261	120	0.314961	381	99	2969	0	13604	0/0	359	1	0.997222	360	99	0
13139.s1	female	mis	mis_unk	no	.	.	yes	7	26686146	C	C	T	1138.47	PASS	yes	1	0.000176	5672	60	15.18	exonic	C7orf71	nonsynonymous SNV	C7orf71:NM_001302625:exon3:c.C422T:p.P141L,C7orf71:NM_001145531:exon4:c.C497T:p.P166L	.	unk	unk	0	.			.	.	0/1	33	42	0.56	75	99	1173	0	803	0/0	69	0	1	69	99	0
13833.s1	female	mis	mis_p	no	.	.	yes	16	66884534	C	C	T	298.47	PASS	yes	1	0.000176	5672	60	11.05	exonic	CA7	nonsynonymous SNV	CA7:NM_001014435:exon3:c.C161T:p.T54M,CA7:NM_005182:exon3:c.C329T:p.T110M	1.65414	benign	0.0866	2.794e-06	0.567	0.857	P	3.97738e-06	1.11707e-05	0/1	13	14	0.518519	27	99	333	0	337	0/0	39	0	1	39	99	0
11673.s1	male	mis	mis_p	no	.	.	yes	1	181706696	G	G	A	859.47	PASS	yes	1	0.000176	5674	60	7.96	exonic	CACNA1E	nonsynonymous SNV	CACNA1E:NM_001205294:exon22:c.G3401A:p.R1134H,CACNA1E:NM_000721:exon23:c.G3458A:p.R1153H,CACNA1E:NM_001205293:exon23:c.G3458A:p.R1153H	1.32279	ambiguous	0.3998	1.0645e-14	0.221	1	D	.	.	0/1	68	40	0.37037	108	99	894	0	1652	0/0	130	0	1	130	99	0
14698.s1	female	syn	.	no	.	.	yes	17	48680432	C	C	T	2607.47	PASS	yes	1	0.000176	5672	60	12.3	exonic	CACNA1G	synonymous SNV	CACNA1G:NM_001256332:exon20:c.C3972T:p.N1324N,CACNA1G:NM_198376:exon20:c.C3972T:p.N1324N,CACNA1G:NM_198379:exon20:c.C3972T:p.N1324N,CACNA1G:NM_198382:exon20:c.C3972T:p.N1324N,CACNA1G:NM_198383:exon20:c.C3972T:p.N1324N,CACNA1G:NM_198387:exon20:c.C3972T:p.N1324N,CACNA1G:NM_198388:exon20:c.C3972T:p.N1324N,CACNA1G:NM_198396:exon20:c.C3972T:p.N1324N,CACNA1G:NM_001256324:exon21:c.C4041T:p.N1347N,CACNA1…	.	.	.	2.2553e-17	0.406			1.20295e-05	2.24704e-05	0/1	109	103	0.485849	212	99	2642	0	2601	0/0	194	1	0.994872	195	99	0
13998.s1	female	mis	mis_b	no	.	.	no	17	76991208	C	C	T	755.47	PASS	yes	1	0.000176	5672	60	9.44	exonic	CANT1	nonsynonymous SNV	CANT1:NM_138793:exon3:c.G727A:p.E243K,CANT1:NM_001159773:exon4:c.G727A:p.E243K,CANT1:NM_001159772:exon5:c.G727A:p.E243K	0.38542	benign	0.0923	0.29316	1.241	0.14	B	5.59021e-05	9.85028e-05	0/1	48	32	0.4	80	99	790	0	1246	0/0	31	0	1	31	84	0
13604.s1	female	mis	mis_b	no	.	.	no	17	76993146	C	C	T	398.48	PASS	yes	1	0.000176	5672	60	16.6	exonic	CANT1	nonsynonymous SNV	CANT1:NM_138793:exon2:c.G559A:p.V187I,CANT1:NM_001159773:exon3:c.G559A:p.V187I,CANT1:NM_001159772:exon4:c.G559A:p.V187I	0.287695	benign	0.0579	2.794e-06	1.241	0.027	B	0.000119299	0.000753505	0/1	10	14	0.583333	24	99	433	0	213	0/0	25	0	1	25	54	0
11435.s1	male	mis	mis_d	yes	.	.	yes	12	30862954	T	T	C	833.47	PASS	yes	1	0.000176	5672	60	13.89	exonic	CAPRIN2	nonsynonymous SNV	CAPRIN2:NM_023925:exon17:c.A3116G:p.H1039R,CAPRIN2:NM_001002259:exon18:c.A3266G:p.H1089R	2.52252	pathogenic	0.997	2.5362e-36	.	1	D	.	.	0/1	25	35	0.583333	60	99	868	0	660	0/0	38	0	1	38	99	0
13577.s1	female	mis	mis_d	yes	.	.	yes	12	54651374	C	C	T	1382.47	PASS	yes	1	0.000176	5672	60	16.26	exonic	CBX5	nonsynonymous SNV	CBX5:NM_001127321:exon2:c.G61A:p.V21I,CBX5:NM_001127322:exon2:c.G61A:p.V21I,CBX5:NM_012117:exon2:c.G61A:p.V21I	2.12145	ambiguous	0.3807	2.794e-06	0.727	0.756	P	3.97646e-06	1.11664e-05	0/1	30	55	0.647059	85	99	1417	0	778	0/0	92	0	1	92	99	0
12563.s1	male	mis	mis_b	no	.	.	yes	5	114620572	G	G	C	562.47	PASS	yes	1	0.000176	5674	60	9.87	exonic	CCDC112	nonsynonymous SNV	CCDC112:NM_001040440:exon2:c.C151G:p.R51G	0.344679	unk	unk	0.29337	0.876	0.712	P	.	.	0/1	30	27	0.473684	57	99	597	0	643	0/0	42	0	1	42	99	0
13727.s1	female	mis	mis_unk	no	.	.	yes	9	15779035	C	C	T	413.48	PASS	yes	1	0.000176	5672	60	17.23	exonic	CCDC171	nonsynonymous SNV	CCDC171:NM_173550:exon20:c.C2968T:p.R990C	.	pathogenic	0.6883	2.794e-06	1.251	1	D	1.22833e-05	3.48481e-05	0/1	8	16	0.666667	24	99	448	0	181	0/0	32	0	1	32	87	0
14320.s1	male	mis	mis_b	no	.	.	yes	3	113724640	G	G	C	1889.47	PASS	yes	1	0.000176	5674	60	12.43	exonic	CCDC191	nonsynonymous SNV	CCDC191:NM_020817:exon10:c.C1583G:p.S528C	0.201718	benign	0.0734	2.2553e-17	1.03	0.006	B	.	.	0/1	73	79	0.519737	152	99	1924	0	1906	0/0	128	0	1	128	99	0
12976.s1	male	syn	.	no	.	.	no	1	3679713	C	C	T	699.53	PASS	yes	1	0.000176	5674	60	17.49	exonic	CCDC27	synonymous SNV	CCDC27:NM_152492:exon7:c.C996T:p.P332P	.	.	.	0	1.235			5.14165e-05	0.000299461	0/1	16	24	0.6	40	99	734	0	433	0/0	75	0	1	75	99	0
12794.s1	male	mis	mis_b	no	.	.	yes	11	85622325	T	T	C	667.48	PASS	yes	1	0.000176	5672	60	12.59	exonic	CCDC83	nonsynonymous SNV	CCDC83:NM_001286159:exon8:c.T674C:p.V225A,CCDC83:NM_173556:exon8:c.T674C:p.V225A	0.057636	benign	0.2658	0.29337	1.264	0.4	B	4.04334e-06	1.12864e-05	0/1	25	28	0.528302	53	99	702	0	588	0/0	51	0	1	51	99	0
14432.s1	male	mis	mis_b	no	.	.	yes	14	99969307	G	G	C	220.48	PASS	yes	1	0.000176	5672	60	6.48	exonic	CCNK	nonsynonymous SNV	CCNK:NM_001099402:exon8:c.G997C:p.V333L	0.261963	benign	0.0816	2.2553e-17	0.34	0	B	.	.	0/1	21	13	0.382353	34	99	255	0	486	0/0	38	0	1	38	96	0
13862.s1	male	mis	mis_b	no	.	.	yes	7	56123476	G	G	C	336.47	PASS	yes	1	0.000176	5672	60	13.46	exonic	CCT6A	nonsynonymous SNV	CCT6A:NM_001009186:exon3:c.G361C:p.D121H,CCT6A:NM_001762:exon4:c.G496C:p.D166H	0.646927	pathogenic	0.6314	0.29316	0.234	0.997	D	.	.	0/1	10	15	0.6	25	99	371	0	254	0/0	26	0	1	26	57	0
14492.s1	female	mis	mis_b	no	.	.	yes	11	66083769	G	G	A	434.48	PASS	yes	1	0.000176	5672	60	10.6	exonic	CD248	nonsynonymous SNV	CD248:NM_020404:exon1:c.C730T:p.H244Y	0.900979	ambiguous	0.3834	2.2553e-17	1.595	0.061	B	.	.	0/1	22	19	0.463415	41	99	469	0	626	0/0	34	0	1	34	87	0
14068.s1	female	syn	.	no	.	.	no	11	35211584	C	C	T	784.47	PASS	yes	1	0.000176	5672	60	11.71	exonic	CD44	synonymous SNV	CD44:NM_000610:exon5:c.C639T:p.T213T,CD44:NM_001001389:exon5:c.C639T:p.T213T,CD44:NM_001001390:exon5:c.C639T:p.T213T,CD44:NM_001001391:exon5:c.C639T:p.T213T,CD44:NM_001202555:exon5:c.C639T:p.T213T,CD44:NM_001202556:exon5:c.C639T:p.T213T,CD44:NM_001202557:exon5:c.C639T:p.T213T	.	.	.	2.2553e-17	0.654			5.97376e-05	0.000228713	0/1	37	30	0.447761	67	99	819	0	972	0/0	56	0	1	56	99	0
12637.s1	male	mis	mis_b	no	.	.	yes	1	91977407	C	C	T	1094.47	PASS	yes	1	0.000176	5674	60	7.87	exonic	CDC7	nonsynonymous SNV	CDC7:NM_001134419:exon6:c.C499T:p.R167C,CDC7:NM_001134420:exon6:c.C499T:p.R167C,CDC7:NM_003503:exon6:c.C499T:p.R167C	0.806721	benign	0.239	0.29337	0.89	1	D	3.99307e-06	1.12118e-05	0/1	80	59	0.42446	139	99	1129	0	1664	0/0	214	0	1	214	99	0
13351.s1	female	mis	mis_b	no	.	.	no	16	66945824	C	C	T	212.48	PASS	yes	1	0.000176	5672	60	5.9	exonic	CDH16	nonsynonymous SNV	CDH16:NM_001204746:exon12:c.G1477A:p.D493N,CDH16:NM_001204744:exon13:c.G1768A:p.D590N,CDH16:NM_001204745:exon13:c.G1768A:p.D590N,CDH16:NM_004062:exon13:c.G1768A:p.D590N	0.0814052	benign	0.084	2.794e-06	1.08	0.997	D	2.02851e-05	0.00014912	0/1	24	12	0.333333	36	99	247	0	542	0/0	39	0	1	39	99	0
13881.s1	female	mis	mis_b	no	.	.	yes	3	133302860	A	A	G	479.48	PASS	yes	1	0.000176	5674	60	15.98	exonic	CDV3	nonsynonymous SNV	CDV3:NM_001134422:exon3:c.A332G:p.E111G,CDV3:NM_001134423:exon3:c.A26G:p.E9G,CDV3:NM_001282762:exon3:c.A26G:p.E9G,CDV3:NM_001282763:exon3:c.A26G:p.E9G,CDV3:NM_001282764:exon3:c.A26G:p.E9G,CDV3:NM_001282765:exon3:c.A26G:p.E9G,CDV3:NM_017548:exon3:c.A332G:p.E111G	0.572584	benign	0.219	0.29316	1.96	0.902	P	0	.	0/1	11	19	0.633333	30	99	514	0	256	0/0	23	0	1	23	66	0
12494.s1	female	mis	mis_b	no	.	.	yes	22	46832173	C	C	G	1388.48	PASS	yes	1	0.000176	5670	60	13.88	exonic	CELSR1	nonsynonymous SNV	CELSR1:NM_014246:exon4:c.G4420C:p.E1474Q	0.672741	benign	0.1334	0.29337	0.565	0.553	P	.	.	0/1	45	55	0.55	100	99	1423	0	1160	0/0	103	0	1	103	99	0
14435.s1	male	syn	.	no	.	.	no	1	3732035	G	G	A	1076.47	PASS	yes	1	0.000176	5674	60	11.96	exonic	CEP104	synonymous SNV	CEP104:NM_014704:exon22:c.C2709T:p.A903A	.	.	.	2.2553e-17	0.852			1.20444e-05	0.000124239	0/1	43	47	0.522222	90	99	1111	0	1039	0/0	45	0	1	45	99	0
11268.s1	female	ptv	.	yes	mid	tol	yes	1	150941485	G	G	A	2127.47	PASS	yes	1	0.000176	5674	60	16.24	exonic	CERS2	stopgain	CERS2:NM_022075:exon2:c.C82T:p.R28X,CERS2:NM_181746:exon2:c.C82T:p.R28X	.	.	.	.	0.502	.	.	3.97674e-06	.	0/1	55	76	0.580153	131	99	2162	0	1388	0/0	144	0	1	144	99	0
13642.s1	female	mis	mis_b	no	.	.	yes	19	8320710	A	A	T	392.47	PASS	yes	1	0.000176	5672	59.59	11.21	exonic	CERS4	nonsynonymous SNV	CERS4:NM_024552:exon6:c.A415T:p.R139W	0.358313	ambiguous	0.5371	2.794e-06	1.474	1	D	.	.	0/1	18	17	0.485714	35	99	427	0	507	0/0	60	0	1	60	99	0
13931.s1	male	mis	mis_b	no	.	.	yes	10	105890027	C	C	G	1283.48	PASS	yes	1	0.000176	5670	60	12.96	exonic	CFAP43	nonsynonymous SNV	CFAP43:NM_025145:exon38:c.G4868C:p.R1623P	0.58685	pathogenic	0.7029	0.29316	0.781	1	D	.	.	0/1	48	51	0.515152	99	99	1318	0	1038	0/0	113	0	1	113	99	0
14154.s1	female	mis	mis_b	no	.	.	yes	3	113063433	C	C	G	503.47	PASS	yes	1	0.000176	5674	60	9.15	exonic	CFAP44	nonsynonymous SNV	CFAP44:NM_001164496:exon23:c.G3192C:p.E1064D	0.0839836	benign	0.0731	2.2553e-17	0.697	0.095	B	.	.	0/1	33	22	0.4	55	99	538	0	900	0/0	63	0	1	63	99	0
14160.s1	female	mis	mis_b	no	.	.	no	17	9515706	C	C	T	1270.47	PASS	yes	1	0.000176	5672	60	12.1	exonic	CFAP52	nonsynonymous SNV	CFAP52:NM_001080556:exon7:c.C731T:p.S244L,CFAP52:NM_145054:exon8:c.C935T:p.S312L	0.210284	pathogenic	0.6298	2.2553e-17	1.023	0.971	D	4.37456e-05	0.00012332	0/1	51	54	0.514286	105	99	1305	0	1276	0/0	126	0	1	126	99	0
13619.s1	female	syn	.	no	.	.	no	9	135357714	G	G	A	844.47	PASS	yes	1	0.000176	5672	60	16.89	exonic	CFAP77	synonymous SNV	CFAP77:NM_207417:exon2:c.G213A:p.S71S	.	.	.	2.794e-06	1.093			3.98406e-05	0.000431832	0/1	18	32	0.64	50	99	879	0	366	0/0	76	0	1	76	99	0
12361.s1	male	syn	.	no	.	.	yes	4	110681734	T	T	C	510.47	PASS	yes	1	0.000176	5674	60	12.45	exonic	CFI	synonymous SNV	CFI:NM_000204:exon5:c.A717G:p.K239K	.	.	.	1.0645e-14	1.077			.	.	0/1	19	22	0.536585	41	99	545	0	523	0/0	27	0	1	27	78	0
14433.s1	male	mis	mis_p	no	.	.	yes	17	7804257	G	G	A	1220.47	PASS	yes	1	0.000176	5672	60	11.1	exonic	CHD3	nonsynonymous SNV	CHD3:NM_001005271:exon19:c.G3243A:p.M1081I,CHD3:NM_001005273:exon19:c.G3066A:p.M1022I,CHD3:NM_005852:exon19:c.G3066A:p.M1022I	1.64249	pathogenic	0.8722	2.2553e-17	0.258	0.969	D	.	.	0/1	57	53	0.481818	110	99	1255	0	1359	0/0	90	0	1	90	99	0
13133.s1	female	mis	mis_b	no	.	.	no	1	203152803	C	C	T	2834.47	PASS	yes	1	0.000176	5674	60	21.97	exonic	CHI3L1	nonsynonymous SNV	CHI3L1:NM_001276:exon5:c.G431A:p.R144Q	0.0795962	benign	0.0912	0	1.001	0.109	B	0.000119301	0.00026137	0/1	57	72	0.55814	129	99	2869	0	3327	0/0	85	0	1	85	99	0
11181.s1	female	mis	mis_b	no	.	.	yes	14	24680773	C	C	G	2484.47	PASS	yes	1	0.000176	5672	60	15.15	exonic	CHMP4A	nonsynonymous SNV	CHMP4A:NM_014169:exon3:c.G336C:p.K112N	0.290814	pathogenic	0.9844	.	1.345	1	D	.	.	0/1	73	91	0.554878	164	99	2519	0	2017	0/0	153	0	1	153	99	0
12415.s2	female	mis	mis_p	no	.	.	yes	11	46407023	G	G	A	1227.47	PASS	yes	1	0.000176	5672	60	11.47	exonic	CHRM4	nonsynonymous SNV	CHRM4:NM_000741:exon1:c.C1085T:p.A362V	1.07636	benign	0.1343	0.29337	0.399	0.741	P	1.21194e-05	3.39674e-05	0/1	57	50	0.46729	107	99	1262	0	1434	0/0	84	0	1	84	99	0
13538.s1	male	syn	.	no	.	.	yes	4	40356093	G	G	A	946.47	PASS	yes	1	0.000176	5674	59.88	10.88	exonic	CHRNA9	synonymous SNV	CHRNA9:NM_017581:exon5:c.G996A:p.P332P	.	.	.	2.794e-06	0.883			7.96857e-06	.	0/1	45	42	0.482759	87	99	981	0	925	0/0	33	0	1	33	90	0
13319.s1	male	ptv	.	yes	high	tol	yes	12	120260715	GC	GC	G	405.47	PASS	yes	1	0.000176	5672	60.59	7.65	exonic	CIT	frameshift deletion	CIT:NM_001206999:exon9:c.1019delG:p.S340fs,CIT:NM_007174:exon9:c.1019delG:p.S340fs	.	.	.	2.794e-06	0.354			.	.	0/1	37	16	0.301887	53	99	440	0	1331	0/0	61	0	1	61	99	0
13628.s1	male	mis	mis_p	no	.	.	yes	19	45561030	A	A	G	546.48	PASS	yes	1	0.000176	5670	60	12.71	exonic	CLASRP	nonsynonymous SNV	CLASRP:NM_001278439:exon6:c.A301G:p.I101V,CLASRP:NM_007056:exon7:c.A487G:p.I163V	1.63249	ambiguous	0.4738	2.794e-06	0.699	0.998	D	7.9557e-06	3.27804e-05	0/1	16	27	0.627907	43	99	581	0	432	0/0	48	0	1	48	99	0
12803.s1	male	mis	mis_b	no	.	.	yes	3	98235669	T	T	C	884.47	PASS	yes	1	0.000176	5674	59.98	8.27	exonic	CLDND1	nonsynonymous SNV	CLDND1:NM_001040200:exon4:c.A311G:p.H104R,CLDND1:NM_001040181:exon5:c.A596G:p.H199R,CLDND1:NM_001040183:exon5:c.A596G:p.H199R,CLDND1:NM_001040199:exon5:c.A596G:p.H199R,CLDND1:NM_001040182:exon6:c.A665G:p.H222R,CLDND1:NM_019895:exon6:c.A596G:p.H199R	0.753211	ambiguous	0.5593	0.29337	0.809	0.991	D	.	.	0/1	63	44	0.411215	107	99	919	0	1585	0/0	107	0	1	107	99	0
11150.s1	male	mis	mis_b	no	.	.	yes	5	79025093	C	C	T	300.49	PASS	yes	1	0.000176	5674	60	13.66	exonic	CMYA5	nonsynonymous SNV	CMYA5:NM_153610:exon2:c.C505T:p.P169S	0.0565729	benign	0.078	.	0.808	0.001	B	.	.	0/1	10	12	0.545455	22	99	335	0	243	0/0	24	1	0.96	25	41	0
13123.s1	male	mis	mis_b	no	.	.	yes	4	47939223	T	T	A	495.47	PASS	yes	1	0.000176	5674	60	10.77	exonic	CNGA1	nonsynonymous SNV	CNGA1:NM_001142564:exon10:c.A1495T:p.M499L,CNGA1:NM_000087:exon11:c.A1288T:p.M430L	0.0982711	benign	0.0988	0	0.78	0.001	B	.	.	0/1	27	19	0.413043	46	99	530	0	738	0/0	55	1	0.982143	56	99	0
13094.s1	male	mis	mis_b	no	.	.	yes	7	135078802	G	G	A	344.48	PASS	yes	1	0.000176	5672	60	7.49	exonic	CNOT4	nonsynonymous SNV	CNOT4:NM_001008225:exon10:c.C1486T:p.P496S,CNOT4:NM_001190847:exon10:c.C1495T:p.P499S,CNOT4:NM_001190848:exon10:c.C1495T:p.P499S,CNOT4:NM_001190849:exon10:c.C1486T:p.P496S,CNOT4:NM_001190850:exon10:c.C1495T:p.P499S,CNOT4:NM_013316:exon10:c.C1486T:p.P496S	0.502564	benign	0.113	0	0.237	0.996	D	.	.	0/1	32	14	0.304348	46	99	379	0	961	0/0	51	0	1	51	99	0
12964.s1	male	mis	mis_b	no	.	.	yes	3	1363474	A	A	G	777.48	PASS	yes	1	0.000176	5674	60	15.55	exonic	CNTN6	nonsynonymous SNV	CNTN6:NM_001289081:exon7:c.A686G:p.N229S,CNTN6:NM_001289080:exon8:c.A902G:p.N301S,CNTN6:NM_014461:exon8:c.A902G:p.N301S	0.0231173	pathogenic	0.7395	0	1.317	0.997	D	.	.	0/1	19	31	0.62	50	99	812	0	432	0/0	66	0	1	66	99	0
13880.s1	female	mis	mis_b	no	.	.	yes	9	123886361	A	A	T	639.48	PASS	yes	1	0.000176	5672	60	16.4	exonic	CNTRL	nonsynonymous SNV	CNTRL:NM_007018:exon11:c.A1803T:p.E601D	0.0458378	benign	0.1397	0.29316	0.831	0.009	B	0	.	0/1	15	24	0.615385	39	99	674	0	382	0/0	27	0	1	27	75	0
13916.s1	female	mis	mis_b	no	.	.	no	6	75843100	C	C	G	745.47	PASS	yes	1	0.000176	5672	60	14.34	exonic	COL12A1	nonsynonymous SNV	COL12A1:NM_080645:exon19:c.G2211C:p.R737S,COL12A1:NM_004370:exon34:c.G5703C:p.R1901S	0.527522	pathogenic	0.6137	0.29316	0.375	0.986	D	4.0256e-06	6.48677e-05	0/1	23	29	0.557692	52	99	780	0	635	0/0	43	0	1	43	99	0
11002.s1	male	mis	mis_b	no	.	.	no	1	32137235	G	G	A	543.48	PASS	yes	1	0.000176	5674	60	15.98	exonic	COL16A1	nonsynonymous SNV	COL16A1:NM_001856:exon48:c.C3131T:p.P1044L	0.15981	benign	0.1033	.	0.795	1	D	0.000136463	0.000202484	0/1	13	21	0.617647	34	99	578	0	317	0/0	25	0	1	25	66	0
14371.s1	female	syn	.	no	.	.	no	9	117005834	C	C	T	773	PASS	yes	2	0.000353	5672	60	12.08	exonic	COL27A1	synonymous SNV	COL27A1:NM_032888:exon23:c.C2928T:p.G976G	.	.	.	2.2553e-17	0.539			0.000100206	0.000149566	0/1	13	20	0.606061	33	99	496	0	299	0/0	29	0	1	29	87	0
12596.s1	female	syn	.	no	.	.	yes	2	227924239	C	C	T	1041.54	PASS	yes	1	0.000176	5672	60	9.14	exonic	COL4A4	synonymous SNV	COL4A4:NM_000092:exon28:c.G2265A:p.Q755Q	.	.	.	0.29337	0.608			.	.	0/1	63	51	0.447368	114	99	1076	0	1506	0/0	145	0	1	145	99	0
12598.s1	female	syn	.	no	.	.	yes	2	62132948	C	C	T	407.64	PASS	yes	2	0.000353	5674	60	9.94	exonic	COMMD1	synonymous SNV	COMMD1:NM_152516:exon1:c.C135T:p.P45P	.	.	.	0.29337	1.117			.	.	0/1	12	18	0.6	30	99	442	0	235	0/0	32	0	1	32	78	0
13823.s1	female	mis	mis_b	no	.	.	yes	3	128969525	G	G	T	709.47	PASS	yes	1	0.000176	5674	60	12.45	exonic	COPG1	nonsynonymous SNV	COPG1:NM_016128:exon2:c.G38T:p.G13V	0.540088	benign	0.2262	2.794e-06	0.377	0.999	D	.	.	0/1	27	30	0.526316	57	99	744	0	714	0/0	58	0	1	58	99	0
11718.s1	female	mis	mis_b	no	.	.	yes	7	129946692	G	G	C	2187.95	PASS	yes	1	0.000176	5672	60	11.28	exonic	CPA4	nonsynonymous SNV	CPA4:NM_001163446:exon6:c.G558C:p.L186F,CPA4:NM_016352:exon7:c.G657C:p.L219F	0.580186	benign	0.2217	1.0645e-14	1.095	1	D	.	.	0/1	69	49	0.415254	118	99	1257	0	1720	0/0	83	0	1	83	99	0
14478.s1	female	syn	.	no	.	.	yes	2	207834058	G	G	A	3033.47	PASS	yes	1	0.000176	5674	60	13.85	exonic	CPO	synonymous SNV	CPO:NM_173077:exon9:c.G1023A:p.L341L	.	.	.	2.2553e-17	1.621			.	.	0/1	106	113	0.515982	219	99	3068	0	2894	0/0	257	2	0.992278	259	99	0
13315.s1	male	syn	.	no	.	.	yes	16	3779789	G	G	C	432.48	PASS	yes	1	0.000176	5672	60	10.81	exonic	CREBBP	synonymous SNV	CREBBP:NM_001079846:exon30:c.C5145G:p.G1715G,CREBBP:NM_004380:exon31:c.C5259G:p.G1753G	.	.	.	2.794e-06	0.101			.	.	0/1	24	16	0.4	40	99	467	0	735	0/0	31	0	1	31	75	0
13642.s1	female	mis	mis_b	no	.	.	no	4	1389179	C	C	T	516.97	PASS	yes	2	0.000353	5672	49.83	6.3	exonic	CRIPAK	nonsynonymous SNV	CRIPAK:NM_175918:exon1:c.C880T:p.R294C	0.321631	benign	0.2072	2.794e-06	0.58	0.35	B	0.000212797	0.000878624	0/1	27	15	0.357143	42	99	506	0	2259	0/0	111	1	0.991071	112	99	0
12962.s1	female	syn	.	no	.	.	no	4	1389187	TGTGGAGTGCCCGCCTGCTCACACGTGCCGAC	TGTGGAGTGCCCGCCTGCTCACACGTGCCGAC	T	1804.99	PASS	yes	1	0.000176	5672	51	3.79	exonic	CRIPAK	synonymous SNV	CRIPAK:NM_175918:exon1:c.T888C:p.H296H	.	.	.	0	0.58			5.21636e-05	6.27431e-05	0/2	100	43	0.300699	143	99	915	0	4782	0/0	201	0	1	201	99	0
12628.s1	female	mis	mis_p	no	.	.	yes	1	115282447	G	G	C	307.47	PASS	yes	1	0.000176	5674	60	5.91	exonic	CSDE1	nonsynonymous SNV	CSDE1:NM_001242892:exon2:c.C65G:p.A22G,CSDE1:NM_001242893:exon2:c.C65G:p.A22G,CSDE1:NM_001007553:exon3:c.C65G:p.A22G,CSDE1:NM_007158:exon3:c.C65G:p.A22G,CSDE1:NM_001130523:exon4:c.C203G:p.A68G,CSDE1:NM_001242891:exon4:c.C203G:p.A68G	1.09819	benign	0.0843	0.29337	0.295	0.651	P	.	.	0/1	33	19	0.365385	52	99	342	0	739	0/0	91	0	1	91	99	0
12467.s1	female	mis	mis_b	no	.	.	yes	5	11018111	C	C	T	2063.47	PASS	yes	1	0.000176	5674	60	17.34	exonic	CTNND2	nonsynonymous SNV	CTNND2:NM_001288716:exon15:c.G2048A:p.R683Q,CTNND2:NM_001288715:exon17:c.G2786A:p.R929Q,CTNND2:NM_001288717:exon17:c.G1760A:p.R587Q,CTNND2:NM_001332:exon18:c.G3059A:p.R1020Q	0.759998	pathogenic	0.9208	0.29337	0.228	0.999	D	3.9769e-06	.	0/1	44	75	0.630252	119	99	2098	0	1162	0/0	113	0	1	113	99	0
12652.s1	female	mis	mis_unk	no	.	.	no	8	11703278	C	C	T	842.47	PASS	yes	1	0.000176	5672	60	11.54	exonic	CTSB	nonsynonymous SNV	CTSB:NM_001317237:exon9:c.G442A:p.G148R,CTSB:NM_001908:exon9:c.G814A:p.G272R,CTSB:NM_147781:exon10:c.G814A:p.G272R,CTSB:NM_147782:exon10:c.G814A:p.G272R,CTSB:NM_147783:exon10:c.G814A:p.G272R,CTSB:NM_147780:exon11:c.G814A:p.G272R	.	pathogenic	0.8976	0.29337	1.758	1	D	2.78858e-05	6.17284e-05	0/1	36	37	0.506849	73	99	877	0	796	0/0	74	0	1	74	99	0
13616.s2	male	mis	mis_b	no	.	.	yes	5	126993226	C	C	G	557.47	PASS	yes	1	0.000176	5674	60	10.52	exonic	CTXN3	nonsynonymous SNV	CTXN3:NM_001048252:exon3:c.C13G:p.Q5E,CTXN3:NM_001127385:exon3:c.C13G:p.Q5E	0.212414	benign	0.0589	2.794e-06	1.772	0.002	B	.	.	0/1	29	24	0.45283	53	99	592	0	824	0/0	84	0	1	84	99	0
12772.s1	male	mis	mis_b	no	.	.	yes	10	17089529	G	G	T	983.47	PASS	yes	1	0.000176	5672	60	11.57	exonic	CUBN	nonsynonymous SNV	CUBN:NM_001081:exon23:c.C3213A:p.N1071K	0.164787	benign	0.1947	0.29337	0.757	0.786	P	.	.	0/1	45	40	0.470588	85	99	1018	0	1047	0/0	81	0	1	81	99	0
13015.s1	female	mis	mis_p	no	.	.	yes	16	50785645	T	T	C	1989.47	PASS	yes	1	0.000176	5672	60	11.57	exonic	CYLD	nonsynonymous SNV	CYLD:NM_001042355:exon4:c.T635C:p.L212S,CYLD:NM_001042412:exon4:c.T635C:p.L212S,CYLD:NM_015247:exon5:c.T635C:p.L212S	1.1492	benign	0.1891	0	0.325	0.992	D	4.00786e-06	1.12206e-05	0/1	86	86	0.5	172	99	2024	0	2422	0/0	97	0	1	97	99	0
11349.s1	male	mis	mis_b	no	.	.	yes	2	127958789	C	C	T	451.47	PASS	yes	1	0.000176	5674	60	9.61	exonic	CYP27C1	nonsynonymous SNV	CYP27C1:NM_001001665:exon3:c.G297A:p.M99I	0.887394	unk	unk	.	0.95	0.137	B	.	.	0/1	25	22	0.468085	47	99	486	0	656	0/0	84	0	1	84	99	0
13007.s1	female	mis	mis_b	no	.	.	yes	22	42524883	G	G	A	164.52	PASS	yes	1	0.000176	5668	35.7	7.15	exonic	CYP2D6	nonsynonymous SNV	CYP2D6:NM_001025161:exon3:c.C416T:p.T139I,CYP2D6:NM_000106:exon4:c.C569T:p.T190I	0.197497	benign	0.1886	0	1.707	0.003	B	4.84332e-06	3.81156e-05	0/1	15	8	0.347826	23	99	199	0	441	0/0	58	0	1	58	99	0
12860.s1	female	mis	mis_b	no	.	.	yes	1	47610399	G	G	A	1047.47	PASS	yes	1	0.000176	5674	52.9	14.96	exonic	CYP4A22	nonsynonymous SNV	CYP4A22:NM_001010969:exon8:c.G1075A:p.A359T	0.210089	benign	0.0705	0	1.069	0.08	B	.	.	0/1	31	39	0.557143	70	99	1082	0	815	0/0	70	0	1	70	99	0
11657.s1	female	mis	mis_b	no	.	.	yes	2	158290889	T	T	C	521.48	PASS	yes	1	0.000176	5674	60	15.34	exonic	CYTIP	nonsynonymous SNV	CYTIP:NM_004288:exon3:c.A272G:p.E91G	0.610841	pathogenic	0.6812	1.0645e-14	0.898	1	D	.	.	0/1	17	17	0.5	34	99	556	0	708	0/0	36	0	1	36	99	0
11002.s1	male	mis	mis_b	no	.	.	yes	1	57489303	T	T	G	801.47	PASS	yes	1	0.000176	5674	60	8.91	exonic	DAB1	nonsynonymous SNV	DAB1:NM_021080:exon13:c.A796C:p.T266P	0.602039	benign	0.1483	.	0.408	0.994	D	.	.	0/1	55	35	0.388889	90	99	836	0	1510	0/0	72	0	1	72	99	0
13028.s1	female	syn	.	no	.	.	yes	7	44099712	G	G	A	294.49	PASS	yes	1	0.000176	5672	60	14.72	exonic	DBNL	synonymous SNV	DBNL:NM_001284313:exon10:c.G804A:p.G268G,DBNL:NM_001284315:exon10:c.G831A:p.G277G,DBNL:NM_001014436:exon12:c.G1113A:p.G371G,DBNL:NM_001122956:exon12:c.G1140A:p.G380G,DBNL:NM_014063:exon12:c.G1116A:p.G372G	.	.	.	0	0.783			.	.	0/1	8	12	0.6	20	99	329	0	202	0/0	31	0	1	31	87	0
12686.s1	female	mis	mis_b	no	.	.	no	2	15761198	G	G	A	139.47	PASS	yes	1	0.000176	5674	60	5.81	exonic	DDX1	nonsynonymous SNV	DDX1:NM_004939:exon18:c.G1405A:p.V469I	0.325824	benign	0.1499	0.29337	0.33	0.292	B	2.39992e-05	6.72359e-05	0/1	16	8	0.333333	24	99	174	0	370	0/0	29	0	1	29	81	0
12550.s1	female	syn	.	no	.	.	yes	4	9452156	T	T	C	205.47	PASS	yes	1	0.000176	5674	39.23	5.14	exonic	DEFB131	synonymous SNV	DEFB131:NM_001040448:exon2:c.T129C:p.D43D	.	.	.	0.29337	1.909			4.06848e-06	1.13502e-05	0/1	26	14	0.35	40	99	240	0	667	0/0	29	0	1	29	63	0
13946.s1	female	syn	.	no	.	.	yes	9	19346145	C	C	G	959.47	PASS	yes	1	0.000176	5672	60	11.85	exonic	DENND4C	synonymous SNV	DENND4C:NM_017925:exon22:c.C3231G:p.A1077A	.	.	.	0.29316	0.59			.	.	0/1	40	41	0.506173	81	99	994	0	1075	0/0	104	1	0.990476	105	99	0
12728.s1	female	mis	mis_b	no	.	.	yes	19	49442716	C	C	T	339.49	PASS	yes	1	0.000176	5670	60	14.15	exonic	DHDH	nonsynonymous SNV	DHDH:NM_014475:exon4:c.C377T:p.T126I	0.59071	pathogenic	0.7828	0.29337	1.276	0.995	D	.	.	0/1	10	14	0.583333	24	99	374	0	244	0/0	25	1	0.961538	26	42	0
12864.s1	female	ptv	.	yes	high	intol	yes	4	24534561	G	G	A	793.48	PASS	yes	1	0.000176	5674	60	12.8	exonic	DHX15	stopgain	DHX15:NM_001358:exon12:c.C2026T:p.R676X	.	.	.	0	0.156	.	.	.	.	0/1	31	31	0.5	62	99	828	0	814	0/0	66	0	1	66	99	0
13133.s1	female	mis	mis_b	no	.	.	yes	1	210012388	T	T	A	1695.47	PASS	yes	1	0.000176	5674	60	13.9	exonic	DIEXF	nonsynonymous SNV	DIEXF:NM_014388:exon7:c.T1197A:p.D399E	0.112787	benign	0.1173	0	0.76	0.118	B	.	.	0/1	61	61	0.5	122	99	1730	0	1717	0/0	107	0	1	107	99	0
13364.s1	male	nfs	.	no	.	.	yes	10	402435	GAGGAAC	GAGGAAC	G	1568.47	PASS	yes	1	0.000176	5672	60.75	17.05	exonic	DIP2C	nonframeshift deletion	DIP2C:NM_014974:exon24:c.2910_2915del:p.970_972del	.	.	.	2.794e-06	0.236			.	.	0/1	49	43	0.467391	92	99	1603	0	3269	0/0	139	0	1	139	99	0
13894.s1	female	syn	.	no	.	.	no	1	223164906	A	A	G	959.47	PASS	yes	1	0.000176	5674	60	13.51	exonic	DISP1	synonymous SNV	DISP1:NM_032890:exon7:c.A708G:p.T236T	.	.	.	0.29316	1.029			1.59248e-05	9.80264e-05	0/1	32	39	0.549296	71	99	994	0	797	0/0	101	1	0.990196	102	99	0
14117.s1	male	mis	mis_unk	no	.	.	yes	17	76571117	C	C	T	273.51	PASS	yes	1	0.000176	5672	60	13.02	exonic	DNAH17	nonsynonymous SNV	DNAH17:NM_173628:exon2:c.G23A:p.R8K	.	unk	unk	2.2553e-17	0.86	.	.	.	.	0/1	9	12	0.571429	21	99	308	0	266	0/0	21	0	1	21	57	0
14481.s1	male	mis	mis_d	yes	.	.	yes	19	10264992	G	G	A	1242.47	PASS	yes	1	0.000176	5672	60	13.51	exonic	DNMT1	nonsynonymous SNV	DNMT1:NM_001379:exon21:c.C1948T:p.R650C,DNMT1:NM_001130823:exon22:c.C1996T:p.R666C	2.49059	pathogenic	0.9627	2.2553e-17	0.151	1	D	3.9775e-06	3.26733e-05	0/1	46	46	0.5	92	99	1277	0	1161	0/0	84	0	1	84	99	0
12916.s1	male	ptv	.	yes	high	tol	yes	5	169474571	T	T	TA	1104.51	PASS	yes	1	0.000176	5674	60.19	20.08	exonic	DOCK2	stopgain	DOCK2:NM_004946:exon40:c.4025dupA:p.Y1342_F1343delinsX	.	.	.	0	0.422			.	.	0/1	20	35	0.636364	55	99	1139	0	584	0/0	88	0	1	88	99	0
13131.s1	male	ptv	.	yes	mid	tol	yes	7	111585776	AAG	AAG	A	969.47	PASS	yes	1	0.000176	5672	60.2	19.01	exonic	DOCK4	frameshift deletion	DOCK4:NM_014705:exon9:c.777_778del:p.L259fs	.	.	.	0	0.445			.	.	0/1	25	26	0.509804	51	99	1004	0	986	0/0	34	0	1	34	90	0
14297.s1	male	mis	mis_b	no	.	.	yes	21	37612069	G	G	T	692.5	PASS	yes	1	0.000176	5670	60	7.21	exonic	DOPEY2	nonsynonymous SNV	DOPEY2:NM_005128:exon18:c.G2883T:p.L961F	0.741908	pathogenic	0.7432	2.2553e-17	0.831	1	D	.	.	0/1	61	35	0.364583	96	99	727	0	1682	0/0	90	0	1	90	99	0
13617.s1	male	mis	mis_b	no	.	.	yes	14	73181190	C	C	T	988.47	PASS	yes	1	0.000176	5672	60	13.36	exonic	DPF3	nonsynonymous SNV	DPF3:NM_001280542:exon6:c.G545A:p.G182D,DPF3:NM_001280544:exon6:c.G710A:p.G237D,DPF3:NM_012074:exon6:c.G545A:p.G182D,DPF3:NM_001280543:exon7:c.G575A:p.G192D	0.531991	pathogenic	0.8749	2.794e-06	0.492	0.876	P	4.01652e-06	1.12486e-05	0/1	35	39	0.527027	74	99	1023	0	912	0/0	53	1	0.981481	54	99	0
13579.s1	male	ptv	.	yes	low	tol	yes	2	162865076	G	G	T	402.47	PASS	yes	1	0.000176	5674	60	14.37	exonic	DPP4	stopgain	DPP4:NM_001935:exon22:c.C1983A:p.Y661X	.	.	.	2.794e-06	0.902	.	.	.	.	0/1	13	15	0.535714	28	99	437	0	370	0/0	35	0	1	35	96	0
13577.s1	female	mis	mis_b	no	.	.	no	16	57732004	C	C	T	466.47	PASS	yes	1	0.000176	5672	60	10.85	exonic	DRC7	nonsynonymous SNV	DRC7:NM_001289163:exon2:c.C143T:p.T48M,DRC7:NM_032269:exon2:c.C143T:p.T48M,DRC7:NM_001289162:exon3:c.C143T:p.T48M	0.179522	benign	0.0678	2.794e-06	0.884	0.007	B	0.000111383	0.00026137	0/1	24	19	0.44186	43	99	501	0	618	0/0	46	1	0.978723	47	99	0
13054.s1	female	mis	mis_b	no	.	.	yes	5	174868889	T	T	G	886.47	PASS	yes	1	0.000176	5674	60	13.85	exonic	DRD1	nonsynonymous SNV	DRD1:NM_000794:exon2:c.A1214C:p.E405A	0.621027	benign	0.0791	0	0.252	0.001	B	.	.	0/1	33	31	0.484375	64	99	921	0	990	0/0	89	0	1	89	99	0
13562.s1	female	mis	mis_p	no	.	.	yes	21	41668035	T	T	C	834.48	PASS	yes	1	0.000176	5670	60	12.09	exonic	DSCAM	nonsynonymous SNV	DSCAM:NM_001271534:exon10:c.A2129G:p.N710S,DSCAM:NM_001389:exon10:c.A2129G:p.N710S	1.12333	benign	0.145	2.794e-06	0.28	0.63	P	8.02414e-06	1.12238e-05	0/1	38	31	0.449275	69	99	869	0	1052	0/0	79	0	1	79	99	0
14130.s2	female	mis	mis_unk	no	.	.	yes	4	88534222	T	T	C	371.47	PASS	yes	1	0.000176	5674	60	10.93	exonic	DSPP	nonsynonymous SNV	DSPP:NM_014208:exon4:c.T884C:p.I295T	.	benign	0.0507	2.2553e-17	1.272	0	B	.	.	0/1	22	12	0.352941	34	99	406	0	1172	0/0	25	0	1	25	66	0
14329.s1	female	ptv	.	yes	low	tol	yes	2	242619679	CG	CG	GG	7684.98	PASS	yes	1	0.000176	5674	60.08	15.85	exonic	DTYMK	stopgain	DTYMK:NM_001165031:exon3:c.294delC:p.Y98X,DTYMK:NM_012145:exon3:c.294delC:p.Y98X	.	.	.	2.2553e-17	1.405			.	.	0/2	48	53	0.524752	101	99	1333	0	1153	0/0	155	0	1	155	99	0
12972.s1	female	ptv	.	yes	low	tol	yes	19	4231247	GC	GC	G	375.49	PASS	yes	1	0.000176	5672	60	9.88	exonic	EBI3	frameshift deletion	EBI3:NM_005755:exon2:c.128delC:p.A43fs	.	.	.	0	1.374			.	.	0/1	24	14	0.368421	38	99	410	0	764	0/0	33	0	1	33	78	0
14115.s1	male	mis	mis_p	no	.	.	yes	20	33714064	G	G	A	742.48	PASS	yes	1	0.000176	5670	60	10.76	exonic	EDEM2	nonsynonymous SNV	EDEM2:NM_001145025:exon7:c.C848T:p.P283L,EDEM2:NM_018217:exon8:c.C959T:p.P320L	1.10481	pathogenic	0.9515	2.2553e-17	.	1	D	.	.	0/1	40	29	0.42029	69	99	777	0	1099	0/0	71	0	1	71	99	0
14052.s1	male	syn	.	no	.	.	yes	11	64622147	C	C	T	1209.47	PASS	yes	1	0.000176	5672	60	17.53	exonic	EHD1	synonymous SNV	EHD1:NM_006795:exon5:c.G1263A:p.P421P,EHD1:NM_001282445:exon6:c.G1305A:p.P435P,EHD1:NM_001282444:exon7:c.G1263A:p.P421P	.	.	.	2.2553e-17	0.677			1.19612e-05	3.27033e-05	0/1	27	42	0.608696	69	99	1244	0	634	0/0	80	0	1	80	99	0
11718.s1	female	syn	.	no	.	.	no	15	40309416	C	C	T	888.47	PASS	yes	1	0.000176	5672	60	11.25	exonic	EIF2AK4	synonymous SNV	EIF2AK4:NM_001013703:exon29:c.C4038T:p.L1346L	.	.	.	1.0645e-14	0.751			1.60305e-05	6.53723e-05	0/1	44	35	0.443038	79	99	923	0	1028	0/0	56	0	1	56	99	0
11441.s1	male	syn	.	no	.	.	yes	10	120818850	A	A	G	235.47	PASS	yes	1	0.000176	5672	60	8.12	exonic	EIF3A	synonymous SNV	EIF3A:NM_003750:exon11:c.T1503C:p.T501T	.	.	.	2.5362e-36	0.181			4.0015e-06	.	0/1	18	11	0.37931	29	99	270	0	472	0/0	32	0	1	32	84	0
14492.s1	female	mis	mis_d	yes	.	.	yes	8	117671160	C	C	T	317.47	PASS	yes	1	0.000176	5672	60	6.75	exonic	EIF3H	nonsynonymous SNV	EIF3H:NM_003756:exon3:c.G349A:p.V117M	2.5627	pathogenic	0.9965	2.2553e-17	0.8	1	D	.	.	0/1	32	15	0.319149	47	99	352	0	731	0/0	57	0	1	57	99	0
12523.s1	female	syn	.	no	.	.	yes	3	184040629	C	C	T	1257.47	PASS	yes	1	0.000176	5674	60	12.7	exonic	EIF4G1	synonymous SNV	EIF4G1:NM_004953:exon6:c.C1228T:p.L410L,EIF4G1:NM_198242:exon9:c.C1324T:p.L442L,EIF4G1:NM_198244:exon10:c.C1555T:p.L519L,EIF4G1:NM_182917:exon12:c.C1816T:p.L606L,EIF4G1:NM_001194947:exon13:c.C1837T:p.L613L,EIF4G1:NM_001291157:exon13:c.C1696T:p.L566L,EIF4G1:NM_198241:exon13:c.C1816T:p.L606L,EIF4G1:NM_001194946:exon14:c.C1837T:p.L613L	.	.	.	0.29337	0.048			.	.	0/1	52	47	0.474747	99	99	1292	0	1601	0/0	110	0	1	110	99	0
14089.s1	female	mis	mis_p	no	.	.	yes	22	37770205	T	T	C	912.48	PASS	yes	1	0.000176	5670	60	11.41	exonic	ELFN2	nonsynonymous SNV	ELFN2:NM_052906:exon3:c.A1370G:p.Q457R	1.09148	benign	0.1212	2.2553e-17	0.567	0.561	P	.	.	0/1	45	35	0.4375	80	99	947	0	1325	0/0	103	0	1	103	99	0
14125.s1	male	syn	.	no	.	.	yes	19	46130047	A	A	G	498.48	PASS	yes	1	0.000176	5670	60	9.77	exonic	EML2	synonymous SNV	EML2:NM_012155:exon8:c.T657C:p.T219T,EML2:NM_001193268:exon11:c.T1260C:p.T420T,EML2:NM_001193269:exon11:c.T1098C:p.T366T	.	.	.	2.2553e-17	0.845			.	.	0/1	27	24	0.470588	51	99	533	0	664	0/0	32	0	1	32	78	0
12579.s1	female	mis	mis_b	no	.	.	yes	4	71509897	G	G	T	509.47	PASS	yes	1	0.000176	5674	60	9.1	exonic	ENAM	nonsynonymous SNV	ENAM:NM_031889:exon9:c.G2754T:p.Q918H	0.0216066	benign	0.0758	0.29337	0.892	0	B	.	.	0/1	33	23	0.410714	56	99	544	0	843	0/0	53	0	1	53	99	0
11338.s1	female	mis	mis_b	no	.	.	no	6	46129344	C	C	T	3326.47	PASS	yes	1	0.000176	5672	60	14.28	exonic	ENPP5	nonsynonymous SNV	ENPP5:NM_001290073:exon4:c.G871A:p.A291T,ENPP5:NM_021572:exon4:c.G1153A:p.A385T,ENPP5:NM_001290072:exon5:c.G1153A:p.A385T	0.172867	benign	0.0949	.	1.114	0.169	B	6.36385e-05	0.000863345	0/1	99	134	0.575107	233	99	3361	0	2283	0/0	194	0	1	194	99	0
12462.s1	female	ptv	.	yes	low	tol	yes	18	5398076	G	G	A	791.47	PASS	yes	1	0.000176	5672	60	11.47	exonic	EPB41L3	stopgain	EPB41L3:NM_001281533:exon16:c.C1909T:p.R637X,EPB41L3:NM_012307:exon17:c.C2416T:p.R806X	.	.	.	0.29337	0.562	.	.	3.98673e-06	1.11907e-05	0/1	39	30	0.434783	69	99	826	0	1094	0/0	76	0	1	76	99	0
14395.s1	female	mis	mis_b	no	.	.	yes	17	19232957	A	A	G	1113.47	PASS	yes	1	0.000176	5672	60	12.51	exonic	EPN2	nonsynonymous SNV	EPN2:NM_001102664:exon6:c.A553G:p.T185A,EPN2:NM_148921:exon8:c.A1237G:p.T413A,EPN2:NM_014964:exon9:c.A1408G:p.T470A	0.29942	benign	0.063	2.2553e-17	0.805	0.113	B	.	.	0/1	46	43	0.483146	89	99	1148	0	1252	0/0	109	0	1	109	99	0
12221.s1	female	mis	mis_b	no	.	.	no	19	16536079	C	C	T	140.35	PASS	yes	1	0.000176	5670	60	6.1	exonic	EPS15L1	nonsynonymous SNV	EPS15L1:NM_001258374:exon9:c.G607A:p.A203T,EPS15L1:NM_001258375:exon9:c.G607A:p.A203T,EPS15L1:NM_001258376:exon9:c.G607A:p.A203T,EPS15L1:NM_021235:exon9:c.G607A:p.A203T	0.584731	benign	0.0609	1.0645e-14	0.453	0.006	B	6.86136e-05	0.000475447	0/1	14	9	0.391304	23	99	173	0	342	0/0	32	0	1	32	75	0
14181.s1	female	mis	mis_b	no	.	.	no	2	239025605	C	C	T	780.47	PASS	yes	1	0.000176	5674	60	10.01	exonic	ESPNL	nonsynonymous SNV	ESPNL:NM_194312:exon5:c.C917T:p.T306M	0.485048	benign	0.1889	2.2553e-17	1.653	1	D	6.41499e-05	0.000130745	0/1	43	35	0.448718	78	99	815	0	1077	0/0	54	0	1	54	99	0
12832.s1	female	mis	mis_b	no	.	.	no	7	158554201	G	G	A	950.47	PASS	yes	1	0.000176	5672	60	12.03	exonic	ESYT2	nonsynonymous SNV	ESYT2:NM_020728:exon11:c.C1363T:p.R455C	0.748989	unk	unk	0.29337	0.685	1	D	7.95456e-06	6.16675e-05	0/1	41	38	0.481013	79	99	985	0	1015	0/0	54	0	1	54	99	0
11549.s1	female	mis	mis_b	no	.	.	yes	15	80467407	A	A	T	1376.47	PASS	yes	1	0.000176	5672	60	9.63	exonic	FAH	nonsynonymous SNV	FAH:NM_000137:exon10:c.A887T:p.D296V	0.607307	pathogenic	0.5863	2.5362e-36	1.068	0.999	D	.	.	0/1	82	61	0.426573	143	99	1411	0	2131	0/0	153	0	1	153	99	0
11937.s1	male	syn	.	no	.	.	yes	5	153390810	T	T	C	520.47	PASS	yes	1	0.000176	5674	60	9.82	exonic	FAM114A2	synonymous SNV	FAM114A2:NM_018691:exon9:c.A984G:p.K328K	.	.	.	1.0645e-14	1.157			.	.	0/1	29	24	0.45283	53	99	555	0	670	0/0	57	0	1	57	99	0
13866.s1	female	mis	mis_b	no	.	.	no	2	29259606	C	C	T	886.47	PASS	yes	1	0.000176	5674	60	13.43	exonic	FAM179A	nonsynonymous SNV	FAM179A:NM_199280:exon18:c.C2618T:p.A873V	0.0574447	benign	0.1012	0.29316	1.191	0.141	B	0.000104285	0.000362653	0/1	31	35	0.530303	66	99	921	0	710	0/0	47	1	0.979167	48	99	0
12415.s2	female	mis	mis_b	no	.	.	yes	4	159091467	C	C	T	282.47	PASS	yes	1	0.000176	5674	60	8.07	exonic	FAM198B	nonsynonymous SNV	FAM198B:NM_001031700:exon3:c.G943A:p.A315T	0.145426	unk	unk	0.29337	0.972	0.462	P	.	.	0/1	21	14	0.4	35	99	317	0	450	0/0	62	0	1	62	99	0
14291.s1	male	syn	.	no	.	.	yes	7	295876	C	C	T	825.48	PASS	yes	1	0.000176	5672	60	11.79	exonic	FAM20C	synonymous SNV	FAM20C:NM_020223:exon6:c.C1134T:p.C378C	.	.	.	2.2553e-17	1.227			1.41217e-05	4.40063e-05	0/1	35	35	0.5	70	99	860	0	829	0/0	51	0	1	51	99	0
12415.s2	female	mis	mis_b	no	.	.	yes	15	52885831	G	G	C	505.47	PASS	yes	1	0.000176	5672	60	11.49	exonic	FAM214A	nonsynonymous SNV	FAM214A:NM_001286495:exon9:c.C2773G:p.P925A,FAM214A:NM_019600:exon10:c.C2752G:p.P918A	0.475021	ambiguous	0.4112	0.29337	.	1	D	.	.	0/1	20	24	0.545455	44	99	540	0	483	0/0	45	0	1	45	99	0
13567.s1	male	syn	.	no	.	.	yes	6	116833069	C	C	T	695.48	PASS	yes	1	0.000176	5672	60	13.37	exonic	FAM26E	synonymous SNV	FAM26E:NM_153711:exon1:c.C210T:p.N70N	.	.	.	2.794e-06	1.131			.	.	0/1	24	28	0.538462	52	99	730	0	655	0/0	63	1	0.984375	64	99	0
12838.s1	female	ptv	.	yes	mid	tol	yes	2	16743296	T	T	TA	1259.51	PASS	yes	1	0.000176	5674	60.1	11.77	exonic	FAM49A	frameshift insertion	FAM49A:NM_030797:exon6:c.411dupT:p.T138fs	.	.	.	0	0.616			.	.	0/1	58	49	0.457944	107	99	1294	0	1545	0/0	106	0	1	106	99	0
14221.s1	male	mis	mis_b	no	.	.	yes	6	24832532	C	C	T	593.47	PASS	yes	1	0.000176	5672	60	10.06	exonic	FAM65B	nonsynonymous SNV	FAM65B:NM_001286445:exon16:c.G2296A:p.A766T,FAM65B:NM_014722:exon17:c.G2359A:p.A787T	0.567138	benign	0.0918	2.2553e-17	0.503	0.697	P	.	.	0/1	36	23	0.389831	59	99	628	0	921	0/0	43	0	1	43	99	0
14424.s1	female	ptv	.	yes	low	tol	no	12	100042220	C	C	T	960.47	PASS	yes	1	0.000176	5672	60	13.92	exonic	FAM71C	stopgain	FAM71C:NM_153364:exon1:c.C268T:p.R90X	.	.	.	2.2553e-17	1.137	.	.	3.58326e-05	9.82898e-05	0/1	34	35	0.507246	69	99	995	0	745	0/0	80	0	1	80	99	0
12636.s1	female	syn	.	no	.	.	no	11	71504428	C	C	T	1320.48	PASS	yes	1	0.000176	5672	34.59	12.82	exonic	FAM86C1	synonymous SNV	FAM86C1:NM_018172:exon3:c.C162T:p.H54H	.	.	.	0.29337	.			9.3076e-05	0.000395596	0/1	50	53	0.514563	103	99	1355	0	1198	0/0	124	0	1	124	99	0
11765.s1	female	nfs	.	no	.	.	yes	X	13058918	CTTT	CTTT	C	889.49	PASS	yes	1	0.000177	5666	60.17	14.35	exonic	FAM9C	nonframeshift deletion	FAM9C:NM_174901:exon5:c.285_287del:p.95_96del	.	.	.	1.0645e-14	.			.	.	0/1	37	25	0.403226	62	99	924	0	1965	0/0	31	0	1	31	75	0
12019.s1	male	syn	.	no	.	.	yes	9	35074147	A	A	C	386.47	PASS	yes	1	0.000176	5672	59.71	8.59	exonic	FANCG	synonymous SNV	FANCG:NM_004629:exon14:c.T1827G:p.L609L	.	.	.	1.0645e-14	1.051			.	.	0/1	28	17	0.377778	45	99	421	0	691	0/0	29	0	1	29	78	0
14149.s1	male	syn	.	no	.	.	yes	19	13035529	G	G	T	679.48	PASS	yes	1	0.000176	5672	60	16.99	exonic	FARSA	synonymous SNV	FARSA:NM_004461:exon10:c.C1119A:p.I373I	.	.	.	2.2553e-17	0.785			.	.	0/1	15	25	0.625	40	99	714	0	363	0/0	39	0	1	39	99	0
14066.s1	male	mis	mis_b	no	.	.	yes	20	3128268	C	C	A	1464.48	PASS	yes	1	0.000176	5670	60	15.58	exonic	FASTKD5	nonsynonymous SNV	FASTKD5:NM_021826:exon2:c.G1449T:p.E483D	0.274717	benign	0.1714	2.2553e-17	0.916	0.959	D	.	.	0/1	40	54	0.574468	94	99	1499	0	1092	0/0	105	0	1	105	99	0
12693.s2	female	mis	mis_b	no	.	.	yes	4	126411529	C	C	T	881.47	PASS	yes	1	0.000176	5674	60	11.6	exonic	FAT4	nonsynonymous SNV	FAT4:NM_001291285:exon17:c.C13555T:p.L4519F,FAT4:NM_001291303:exon17:c.C13558T:p.L4520F,FAT4:NM_024582:exon17:c.C13552T:p.L4518F	0.673926	benign	0.14	0.29337	0.317	0.087	B	3.97769e-06	1.11679e-05	0/1	40	36	0.473684	76	99	916	0	1110	0/0	53	0	1	53	99	0
11679.s1	male	syn	.	no	.	.	yes	3	13679290	C	C	G	569.47	PASS	yes	1	0.000176	5674	60	11.39	exonic	FBLN2	synonymous SNV	FBLN2:NM_001998:exon17:c.C3426G:p.V1142V,FBLN2:NM_001004019:exon18:c.C3567G:p.V1189V,FBLN2:NM_001165035:exon18:c.C3567G:p.V1189V	.	.	.	1.0645e-14	0.936			.	.	0/1	28	22	0.44	50	99	604	0	659	0/0	32	0	1	32	69	0
11002.s1	male	mis	mis_p	no	.	.	no	7	5541497	G	G	T	535.52	PASS	yes	1	0.000176	5670	60	13.06	exonic	FBXL18	nonsynonymous SNV	FBXL18:NM_024963:exon3:c.C403A:p.R135S	1.57433	unk	unk	.	1.149	1	D	4.43274e-06	7.5838e-05	0/1	20	21	0.512195	41	99	570	0	493	0/0	26	0	1	26	72	0
14066.s1	male	mis	mis_unk	no	.	.	no	19	40357486	C	C	T	1466.48	PASS	yes	1	0.000176	5670	60	14.96	exonic	FCGBP	nonsynonymous SNV	FCGBP:NM_003890:exon34:c.G15827A:p.R5276H	.	benign	0.2624	2.2553e-17	0.639	1	D	2.38656e-05	9.802e-05	0/1	47	51	0.520408	98	99	1501	0	1190	0/0	158	1	0.993711	159	99	0
12679.s1	male	ptv	.	yes	low	tol	yes	1	157665207	CAGAG	CAGAG	C	1973.47	PASS	yes	1	0.000176	5674	60	21.93	exonic	FCRL3	frameshift deletion	FCRL3:NM_052939:exon8:c.1319_1322del:p.S440fs	.	.	.	0.29337	1.339			.	.	0/1	39	51	0.566667	90	99	2008	0	2085	0/0	143	0	1	143	99	0
14247.s1	male	mis	mis_b	no	.	.	yes	8	125076782	G	G	A	451.47	PASS	yes	1	0.000176	5672	60	12.9	exonic	FER1L6	nonsynonymous SNV	FER1L6:NM_001039112:exon26:c.G3523A:p.A1175T	0.103224	benign	0.063	2.2553e-17	0.849	0	B	.	.	0/1	17	18	0.514286	35	99	486	0	481	0/0	41	0	1	41	99	0
12434.s1	female	syn	.	no	.	.	no	7	121943850	A	A	C	299.47	PASS	yes	1	0.000176	5672	60	9.36	exonic	FEZF1	synonymous SNV	FEZF1:NM_001024613:exon1:c.T642G:p.S214S,FEZF1:NM_001160264:exon2:c.T492G:p.S164S	.	.	.	0.29337	0.42			7.95526e-06	0.000149076	0/1	19	13	0.40625	32	99	334	0	582	0/0	21	0	1	21	57	0
14043.s1	male	mis	mis_b	no	.	.	yes	4	155507718	T	T	C	284.48	PASS	yes	1	0.000176	5674	60	7.49	exonic	FGA	nonsynonymous SNV	FGA:NM_000508:exon5:c.A863G:p.N288S,FGA:NM_021871:exon5:c.A863G:p.N288S	0.101249	benign	0.1269	2.2553e-17	1.504	0.007	B	.	.	0/1	25	13	0.342105	38	99	319	0	691	0/0	33	0	1	33	84	0
13513.s1	female	mis	mis_b	no	.	.	yes	3	14974184	A	A	C	1036.47	PASS	yes	1	0.000176	5674	60	15.7	exonic	FGD5	nonsynonymous SNV	FGD5:NM_152536:exon19:c.A4298C:p.H1433P	0.840193	pathogenic	0.9357	2.794e-06	0.301	1	D	.	.	0/1	28	38	0.575758	66	99	1071	0	748	0/0	74	1	0.986667	75	99	0
14149.s1	male	mis	mis_p	no	.	.	no	1	27939528	C	C	T	2833.96	PASS	yes	2	0.000353	5674	60	14.53	exonic	FGR	nonsynonymous SNV	FGR:NM_001042729:exon13:c.G1487A:p.R496H,FGR:NM_001042747:exon13:c.G1487A:p.R496H,FGR:NM_005248:exon13:c.G1487A:p.R496H	1.7729	benign	0.0729	2.2553e-17	0.556	0.018	B	0.00019888	0.000819917	0/1	38	49	0.563218	87	99	1417	0	977	0/0	47	0	1	47	99	0
12792.s1	female	mis	mis_p	no	.	.	yes	4	54324896	G	G	C	1060.47	PASS	yes	1	0.000176	5674	60	12.48	exonic	FIP1L1	nonsynonymous SNV	FIP1L1:NM_001134938:exon14:c.G1354C:p.E452Q,FIP1L1:NM_001134937:exon17:c.G1558C:p.E520Q,FIP1L1:NM_030917:exon17:c.G1576C:p.E526Q	1.45023	pathogenic	0.893	0.29337	0.379	0.759	P	.	.	0/1	38	47	0.552941	85	99	1095	0	875	0/0	68	0	1	68	99	0
12962.s1	female	mis	mis_unk	no	.	.	no	1	152277820	C	C	T	191.49	PASS	yes	1	0.000176	5670	35.75	8.33	exonic	FLG	nonsynonymous SNV	FLG:NM_002016:exon3:c.G9542A:p.R3181H	.	benign	0.0895	0	1.932	0	B	0.000136143	0.000223759	0/1	14	9	0.391304	23	99	226	0	356	0/0	33	0	1	33	75	0
14246.s2	male	mis	mis_b	no	.	.	yes	17	18149364	T	T	G	1012.47	PASS	yes	1	0.000176	5672	60	15.58	exonic	FLII	nonsynonymous SNV	FLII:NM_001256265:exon25:c.A3115C:p.S1039R,FLII:NM_001256264:exon26:c.A3247C:p.S1083R,FLII:NM_002018:exon26:c.A3280C:p.S1094R	0.331685	pathogenic	0.8676	2.2553e-17	0.75	0.788	P	.	.	0/1	26	39	0.6	65	99	1047	0	753	0/0	84	0	1	84	99	0
11121.s1	female	syn	.	no	.	.	yes	2	216246987	A	A	G	860.47	PASS	yes	1	0.000176	5674	60	12.12	exonic	FN1	synonymous SNV	FN1:NM_001306131:exon31:c.T4839C:p.Y1613Y,FN1:NM_001306132:exon31:c.T4839C:p.Y1613Y,FN1:NM_002026:exon31:c.T4839C:p.Y1613Y,FN1:NM_212474:exon31:c.T4839C:p.Y1613Y,FN1:NM_212476:exon31:c.T4839C:p.Y1613Y,FN1:NM_212478:exon31:c.T4839C:p.Y1613Y,FN1:NM_001306129:exon32:c.T5112C:p.Y1704Y,FN1:NM_001306130:exon32:c.T5112C:p.Y1704Y,FN1:NM_212482:exon32:c.T5112C:p.Y1704Y	.	.	.	.	0.405			.	.	0/1	32	39	0.549296	71	99	895	0	711	0/0	55	0	1	55	99	0
14245.s1	male	ptv	.	yes	high	tol	yes	2	216298143	G	G	A	555.47	PASS	yes	1	0.000176	5674	60	11.82	exonic	FN1	stopgain	FN1:NM_001306129:exon3:c.C319T:p.R107X,FN1:NM_001306130:exon3:c.C319T:p.R107X,FN1:NM_001306131:exon3:c.C319T:p.R107X,FN1:NM_001306132:exon3:c.C319T:p.R107X,FN1:NM_002026:exon3:c.C319T:p.R107X,FN1:NM_054034:exon3:c.C319T:p.R107X,FN1:NM_212474:exon3:c.C319T:p.R107X,FN1:NM_212476:exon3:c.C319T:p.R107X,FN1:NM_212478:exon3:c.C319T:p.R107X,FN1:NM_212482:exon3:c.C319T:p.R107X	.	.	.	2.2553e-17	0.405	.	.	3.97649e-06	1.11672e-05	0/1	24	23	0.489362	47	99	590	0	619	0/0	62	0	1	62	99	0
11937.s1	male	syn	.	no	.	.	no	12	8200722	G	G	A	422.48	PASS	yes	1	0.000176	5672	60	11.12	exonic	FOXJ2	synonymous SNV	FOXJ2:NM_018416:exon7:c.G1062A:p.A354A	.	.	.	1.0645e-14	0.398			1.20619e-05	7.45379e-05	0/1	21	17	0.447368	38	99	457	0	530	0/0	54	0	1	54	99	0
13634.s1	female	mis	mis_d	yes	.	.	yes	17	80529622	C	C	T	686.47	PASS	yes	1	0.000176	5672	60	11.44	exonic	FOXK2	nonsynonymous SNV	FOXK2:NM_004514:exon4:c.C785T:p.S262F	2.44451	pathogenic	0.9999	2.794e-06	0.722	1	D	0	.	0/1	33	27	0.45	60	99	721	0	941	0/0	77	0	1	77	99	0
13066.s1	male	mis	mis_p	no	.	.	yes	19	52327160	C	C	G	2107.48	PASS	yes	1	0.000176	5670	57.71	11.91	exonic	FPR3	nonsynonymous SNV	FPR3:NM_002030:exon2:c.C159G:p.F53L	1.02707	pathogenic	0.9164	0	1.906	1	D	.	.	0/1	100	77	0.435028	177	99	2142	0	2811	0/0	153	1	0.993506	154	99	0
13312.s1	female	mis	mis_b	no	.	.	yes	4	48542756	C	C	T	803.47	PASS	yes	1	0.000176	5674	60	12.17	exonic	FRYL	nonsynonymous SNV	FRYL:NM_015030:exon46:c.G5909A:p.S1970N	0.23509	benign	0.0814	2.794e-06	0.434	0.019	B	.	.	0/1	35	31	0.469697	66	99	838	0	950	0/0	35	0	1	35	87	0
12548.s1	female	mis	mis_b	no	.	.	yes	19	49254286	G	G	A	249.49	PASS	yes	1	0.000176	5670	60	8.91	exonic	FUT1	nonsynonymous SNV	FUT1:NM_000148:exon4:c.C253T:p.P85S	0.81598	benign	0.1849	0.29337	1.892	0.663	P	.	.	0/1	18	10	0.357143	28	99	284	0	504	0/0	24	0	1	24	57	0
12631.s1	male	mis	mis_b	no	.	.	no	9	128112612	C	C	T	975.47	PASS	yes	1	0.000176	5672	60	11.21	exonic	GAPVD1	nonsynonymous SNV	GAPVD1:NM_001282681:exon19:c.C3275T:p.A1092V,GAPVD1:NM_015635:exon21:c.C3419T:p.A1140V,GAPVD1:NM_001282679:exon22:c.C3392T:p.A1131V,GAPVD1:NM_001282680:exon22:c.C3338T:p.A1113V	0.388727	pathogenic	0.5784	0.29337	0.34	0.751	P	2.18142e-05	7.64526e-05	0/1	40	47	0.54023	87	99	1010	0	898	0/0	130	0	1	130	99	0
14282.s1	female	syn	.	no	.	.	no	1	89521714	C	C	T	1713.47	PASS	yes	1	0.000176	5674	58.86	14.04	exonic	GBP1	synonymous SNV	GBP1:NM_002053:exon8:c.G1353A:p.P451P	.	.	.	2.2553e-17	1.12			1.19457e-05	7.45379e-05	0/1	56	66	0.540984	122	99	1748	0	1351	0/0	86	0	1	86	99	0
12462.s1	female	mis	mis_b	no	.	.	yes	5	132197445	T	T	C	348.47	PASS	yes	1	0.000176	5674	60	8.1	exonic	GDF9	nonsynonymous SNV	GDF9:NM_005260:exon2:c.A1201G:p.M401V,GDF9:NM_001288824:exon3:c.A937G:p.M313V,GDF9:NM_001288825:exon4:c.A937G:p.M313V,GDF9:NM_001288826:exon4:c.A937G:p.M313V,GDF9:NM_001288827:exon4:c.A937G:p.M313V,GDF9:NM_001288828:exon4:c.A937G:p.M313V	0.0440896	benign	0.0833	0.29337	1.131	0.008	B	.	.	0/1	26	17	0.395349	43	99	383	0	810	0/0	43	0	1	43	99	0
12184.s1	female	syn	.	no	.	.	no	7	933568	C	C	T	433.47	PASS	yes	1	0.000176	5672	60	13.14	exonic	GET4	synonymous SNV	GET4:NM_015949:exon8:c.C855T:p.G285G	.	.	.	1.0645e-14	1.142			6.06301e-05	0.000165322	0/1	14	19	0.575758	33	99	468	0	328	0/0	33	0	1	33	72	0
13315.s1	male	mis	mis_b	no	.	.	yes	17	61958042	A	A	T	1789.47	PASS	yes	1	0.000176	5672	57.91	19.04	exonic	GH2	nonsynonymous SNV	GH2:NM_022557:exon4:c.T546A:p.S182R	0.297193	unk	unk	2.794e-06	0.994	0	B	.	.	0/1	47	47	0.5	94	99	1824	0	2597	0/0	97	0	1	97	99	0
14395.s1	female	mis	mis_b	no	.	.	yes	7	8125927	C	C	G	478.47	PASS	yes	1	0.000176	5672	60	7.97	exonic	GLCCI1	nonsynonymous SNV	GLCCI1:NM_138426:exon8:c.C1403G:p.P468R	0.983467	pathogenic	0.6556	2.2553e-17	0.891	0.985	D	.	.	0/1	39	21	0.35	60	99	513	0	1078	0/0	105	1	0.990566	106	99	0
12977.s1	male	mis	mis_b	no	.	.	yes	1	53975561	A	A	C	785.82	PASS	yes	1	0.000178	5624	60	10.62	exonic	GLIS1	nonsynonymous SNV	GLIS1:NM_147193:exon8:c.T1498G:p.F500V	0.363144	ambiguous	0.4065	0	0.601	0.664	P	.	.	0/1	41	33	0.445946	74	99	820	0	1106	0/0	68	0	1	68	99	0
11268.s1	female	mis	mis_p	no	.	.	yes	6	39041545	G	G	A	1979.47	PASS	yes	1	0.000176	5672	60	14.55	exonic	GLP1R	nonsynonymous SNV	GLP1R:NM_002062:exon7:c.G823A:p.G275S	1.35087	ambiguous	0.4599	.	0.494	1	D	3.98661e-06	.	0/1	65	71	0.522059	136	99	2014	0	1861	0/0	173	0	1	173	99	0
11239.s1	male	mis	mis_b	no	.	.	yes	11	58477393	A	A	C	702.47	PASS	yes	1	0.000176	5672	60	10.81	exonic	GLYAT	nonsynonymous SNV	GLYAT:NM_201648:exon6:c.T737G:p.V246G	0.105902	benign	0.2944	.	1.916	0.959	D	.	.	0/1	35	30	0.461538	65	99	737	0	924	0/0	64	0	1	64	99	0
13197.s1	female	nfs	.	no	.	.	yes	2	220371478	CAAG	CAAG	C	685.47	PASS	yes	1	0.000176	5674	60.2	12.93	exonic	GMPPA	nonframeshift deletion	GMPPA:NM_013335:exon13:c.1222_1224del:p.408_408del,GMPPA:NM_205847:exon13:c.1222_1224del:p.408_408del	.	.	.	2.794e-06	1.089			.	.	0/1	33	20	0.377358	53	99	720	0	1741	0/0	68	0	1	68	99	0
13176.s1	female	mis	mis_b	no	.	.	yes	14	24705309	A	A	G	1213.47	PASS	yes	1	0.000176	5672	60	14.98	exonic	GMPR2	nonsynonymous SNV	GMPR2:NM_001283022:exon4:c.A482G:p.K161R,GMPR2:NM_001283023:exon4:c.A344G:p.K115R,GMPR2:NM_016576:exon4:c.A482G:p.K161R,GMPR2:NM_001002000:exon5:c.A428G:p.K143R,GMPR2:NM_001002001:exon5:c.A428G:p.K143R,GMPR2:NM_001002002:exon5:c.A428G:p.K143R,GMPR2:NM_001283021:exon6:c.A320G:p.K107R	0.142864	benign	0.0679	2.794e-06	1.274	0.044	B	.	.	0/1	38	43	0.530864	81	99	1248	0	1000	0/0	85	0	1	85	99	0
13993.s1	male	mis	mis_b	no	.	.	yes	1	231406633	T	T	C	679.47	PASS	yes	1	0.000176	5674	60	9.99	exonic	GNPAT	nonsynonymous SNV	GNPAT:NM_001316350:exon9:c.T1226C:p.L409P,GNPAT:NM_014236:exon10:c.T1409C:p.L470P	0.366724	benign	0.0837	0.29316	0.572	0.001	B	.	.	0/1	38	30	0.441176	68	99	714	0	1034	0/0	76	0	1	76	99	0
13505.s1	female	mis	mis_b	no	.	.	yes	2	96690211	C	C	T	561.47	PASS	yes	1	0.000176	5674	60	11.95	exonic	GPAT2	nonsynonymous SNV	GPAT2:NM_207328:exon15:c.G1633A:p.E545K	0.888446	benign	0.1228	2.794e-06	1.07	0.891	P	.	.	0/1	23	24	0.510638	47	99	596	0	609	0/0	47	0	1	47	99	0
11530.s1	female	mis	mis_b	no	.	.	no	5	56527122	C	C	T	397.47	PASS	yes	1	0.000176	5674	60	10.46	exonic	GPBP1	nonsynonymous SNV	GPBP1:NM_001127236:exon4:c.C406T:p.R136C,GPBP1:NM_001127235:exon5:c.C406T:p.R136C,GPBP1:NM_022913:exon5:c.C385T:p.R129C	0.474662	benign	0.0944	2.5362e-36	0.276	0.999	D	4.79724e-05	9.83413e-05	0/1	21	17	0.447368	38	99	432	0	495	0/0	43	0	1	43	93	0
12628.s1	female	syn	.	no	.	.	yes	2	241405043	C	C	T	815.48	PASS	yes	1	0.000176	5674	60	11.49	exonic	GPC1	synonymous SNV	GPC1:NM_002081:exon8:c.C1422T:p.N474N	.	.	.	0.29337	0.843			4.02904e-06	1.13412e-05	0/1	34	37	0.521127	71	99	850	0	678	0/0	86	0	1	86	99	0
12231.s1	female	syn	.	no	.	.	yes	17	36484829	C	C	T	807.47	PASS	yes	1	0.000176	5672	60	14.95	exonic	GPR179	synonymous SNV	GPR179:NM_001004334:exon11:c.G4623A:p.T1541T	.	.	.	1.0645e-14	0.966			2.00337e-05	4.48803e-05	0/1	25	29	0.537037	54	99	842	0	645	0/0	49	0	1	49	99	0
13889.s1	female	mis	mis_b	no	.	.	yes	6	117127588	C	C	T	749.47	PASS	yes	1	0.000176	5672	60	13.63	exonic	GPRC6A	nonsynonymous SNV	GPRC6A:NM_001286355:exon3:c.G1280A:p.R427Q,GPRC6A:NM_148963:exon3:c.G1280A:p.R427Q	0.0466708	benign	0.0816	0.29316	1.424	0.002	B	1.99421e-05	3.2962e-05	0/1	25	30	0.545455	55	99	784	0	660	0/0	49	0	1	49	99	0
12673.s2	male	mis	mis_b	no	.	.	yes	22	47068805	G	G	A	507.48	PASS	yes	1	0.000176	5670	60	7.81	exonic	GRAMD4	nonsynonymous SNV	GRAMD4:NM_015124:exon13:c.G1150A:p.A384T	0.700108	benign	0.1132	0.29337	0.46	0.843	P	4.00275e-06	3.28235e-05	0/1	41	24	0.369231	65	99	542	0	1029	0/0	91	0	1	91	99	0
14118.s1	male	syn	.	no	.	.	no	4	3029661	C	C	T	797.47	PASS	yes	1	0.000176	5674	60	12.86	exonic	GRK4	synonymous SNV	GRK4:NM_001004056:exon10:c.C897T:p.L299L,GRK4:NM_005307:exon10:c.C897T:p.L299L,GRK4:NM_001004057:exon11:c.C993T:p.L331L,GRK4:NM_182982:exon11:c.C993T:p.L331L	.	.	.	2.2553e-17	1.263			1.98823e-05	0.000223614	0/1	30	32	0.516129	62	99	832	0	782	0/0	73	0	1	73	99	0
13849.s1	female	mis	mis_p	no	.	.	yes	5	176860931	C	C	T	511.47	PASS	yes	1	0.000176	5674	60	10.66	exonic	GRK6	nonsynonymous SNV	GRK6:NM_001004105:exon9:c.C755T:p.A252V,GRK6:NM_001004106:exon9:c.C755T:p.A252V,GRK6:NM_002082:exon9:c.C755T:p.A252V	1.14318	pathogenic	0.894	2.794e-06	0.605	0.999	D	.	.	0/1	28	20	0.416667	48	99	546	0	768	0/0	58	1	0.983051	59	99	0
13531.s1	female	mis	mis_p	no	.	.	yes	6	34004082	G	G	A	839.47	PASS	yes	1	0.000176	5672	60	9.88	exonic	GRM4	nonsynonymous SNV	GRM4:NM_001256809:exon7:c.C1457T:p.T486M,GRM4:NM_001256811:exon8:c.C1664T:p.T555M,GRM4:NM_001256812:exon8:c.C1298T:p.T433M,GRM4:NM_001282847:exon8:c.C881T:p.T294M,GRM4:NM_000841:exon9:c.C1805T:p.T602M,GRM4:NM_001256813:exon9:c.C1406T:p.T469M	1.57159	pathogenic	0.6855	2.794e-06	0.484	1	D	.	.	0/1	47	38	0.447059	85	99	874	0	1090	0/0	90	0	1	90	99	0
13636.s1	male	mis	mis_b	no	.	.	yes	7	126544176	T	T	C	346.47	PASS	yes	1	0.000176	5672	53.55	11.18	exonic	GRM8	nonsynonymous SNV	GRM8:NM_000845:exon4:c.A868G:p.I290V,GRM8:NM_001127323:exon5:c.A868G:p.I290V	0.163595	benign	0.0817	2.794e-06	0.688	0.002	B	.	.	0/1	15	16	0.516129	31	99	381	0	346	0/0	33	0	1	33	84	0
13160.s1	female	mis	mis_b	no	.	.	yes	2	197641291	G	G	T	382.47	PASS	yes	1	0.000176	5674	60	11.59	exonic	GTF3C3	nonsynonymous SNV	GTF3C3:NM_012086:exon11:c.C1453A:p.L485M	0.432079	benign	0.0666	0	0.984	0.374	B	.	.	0/1	17	16	0.484848	33	99	417	0	464	0/0	55	0	1	55	99	0
13634.s1	female	mis	mis_b	no	.	.	yes	10	115338511	A	A	T	830.47	PASS	yes	1	0.000176	5672	60	8.93	exonic	HABP2	nonsynonymous SNV	HABP2:NM_001177660:exon7:c.A616T:p.M206L,HABP2:NM_004132:exon7:c.A694T:p.M232L	0.026906	benign	0.2004	2.794e-06	1.415	0.77	P	.	.	0/1	60	33	0.354839	93	99	865	0	1646	0/0	111	0	1	111	99	0
13628.s1	male	mis	mis_b	no	.	.	yes	15	50546750	G	G	T	861.47	PASS	yes	1	0.000176	5672	60	14.6	exonic	HDC	nonsynonymous SNV	HDC:NM_001306146:exon5:c.C553A:p.L185I,HDC:NM_002112:exon5:c.C553A:p.L185I	0.86676	ambiguous	0.4131	2.794e-06	0.607	0.994	D	7.95355e-06	2.23319e-05	0/1	25	34	0.576271	59	99	896	0	583	0/0	75	0	1	75	99	0
13298.s1	female	mis	mis_b	no	.	.	yes	3	124716599	C	C	T	1188.47	PASS	yes	1	0.000176	5674	60	14.15	exonic	HEG1	nonsynonymous SNV	HEG1:NM_020733:exon12:c.G3586A:p.G1196S	0.513837	pathogenic	0.8506	2.794e-06	0.646	1	D	0	.	0/1	37	47	0.559524	84	99	1223	0	835	0/0	71	0	1	71	99	0
13804.s1	female	mis	mis_b	no	.	.	no	9	100692469	G	G	A	1147.47	PASS	yes	1	0.000176	5672	60	16.16	exonic	HEMGN	nonsynonymous SNV	HEMGN:NM_197978:exon3:c.C1208T:p.P403L,HEMGN:NM_018437:exon4:c.C1208T:p.P403L	0.0543831	benign	0.1021	2.794e-06	0.943	0.128	B	2.38607e-05	6.55265e-05	0/1	32	39	0.549296	71	99	1182	0	908	0/0	82	0	1	82	99	0
13851.s1	male	syn	.	no	.	.	yes	15	28474910	C	C	T	753.47	PASS	yes	1	0.000176	5672	41	9.91	exonic	HERC2	synonymous SNV	HERC2:NM_004667:exon32:c.G4893A:p.P1631P	.	.	.	2.794e-06	0.243			3.99272e-06	1.11909e-05	0/1	44	32	0.421053	76	99	788	0	1062	0/0	127	0	1	127	99	0
12795.s1	male	syn	.	no	.	.	no	14	100129315	C	C	T	385.47	PASS	yes	1	0.000176	5672	60	9.64	exonic	HHIPL1	synonymous SNV	HHIPL1:NM_001127258:exon6:c.C1605T:p.N535N,HHIPL1:NM_032425:exon6:c.C1605T:p.N535N	.	.	.	0.29337	1.117			1.59432e-05	0.000131019	0/1	24	16	0.4	40	99	420	0	638	0/0	61	0	1	61	99	0
11798.s1	female	mis	mis_b	no	.	.	yes	6	26285460	C	C	G	1944.47	PASS	yes	1	0.000176	5672	60	12.88	exonic	HIST1H4H	nonsynonymous SNV	HIST1H4H:NM_003543:exon1:c.G268C:p.A90P	0.575451	unk	unk	1.0645e-14	1.958	.	.	.	.	0/1	80	71	0.470199	151	99	1979	0	2356	0/0	135	0	1	135	99	0
13039.s1	male	mis	mis_b	no	.	.	yes	6	12124122	G	G	T	4765.43	PASS	yes	1	0.000176	5674	60	16.49	exonic	HIVEP1	nonsynonymous SNV	HIVEP1:NM_002114:exon4:c.G4094A:p.R1365H	0.521512	pathogenic	0.5897	0	0.231	1	D	.	.	0/2	12	17	0.586207	29	99	471	0	262	0/0	48	0	1	48	99	0
13763.s1	male	mis	mis_b	no	.	.	yes	6	12126010	C	C	G	458.47	PASS	yes	1	0.000176	5674	60	15.28	exonic	HIVEP1	nonsynonymous SNV	HIVEP1:NM_002114:exon4:c.C5982G:p.N1994K	0.0979626	benign	0.0943	2.794e-06	0.231	0	B	.	.	0/1	12	18	0.6	30	99	493	0	350	0/0	35	0	1	35	93	0
14400.s1	male	mis	mis_p	no	.	.	yes	5	74647066	A	A	T	882.47	PASS	yes	1	0.000176	5674	60	11.77	exonic	HMGCR	nonsynonymous SNV	HMGCR:NM_000859:exon10:c.A1115T:p.E372V,HMGCR:NM_001130996:exon10:c.A1115T:p.E372V	1.0243	benign	0.099	2.2553e-17	0.447	0.846	P	.	.	0/1	38	37	0.493333	75	99	917	0	1133	0/0	85	0	1	85	99	0
14473.s1	male	ptv	.	yes	low	tol	yes	5	177632869	G	G	A	394.47	PASS	yes	1	0.000176	5674	60	9.86	exonic	HNRNPAB	stopgain	HNRNPAB:NM_004499:exon3:c.G236A:p.W79X,HNRNPAB:NM_031266:exon3:c.G236A:p.W79X	.	.	.	2.2553e-17	0.604	.	.	.	.	0/1	22	18	0.45	40	99	429	0	602	0/0	38	0	1	38	99	0
12775.s1	male	syn	.	no	.	.	yes	4	83277730	G	G	A	2094.47	PASS	yes	1	0.000176	5674	59.91	9.03	exonic	HNRNPD	synonymous SNV	HNRNPD:NM_031369:exon6:c.C903T:p.Y301Y,HNRNPD:NM_031370:exon7:c.C960T:p.Y320Y	.	.	.	0.29337	0.222			3.97934e-06	1.11712e-05	0/1	126	106	0.456897	232	99	2129	0	2870	0/0	267	0	1	267	99	0
13564.s1	male	mis	mis_b	no	.	.	yes	2	38796397	T	T	C	1930.47	PASS	yes	1	0.000176	5674	60	12.62	exonic	HNRNPLL	nonsynonymous SNV	HNRNPLL:NM_138394:exon10:c.A1294G:p.M432V,HNRNPLL:NM_001142650:exon11:c.A1279G:p.M427V	0.740234	benign	0.1277	2.794e-06	0.854	0.077	B	3.98877e-06	1.11782e-05	0/1	78	75	0.490196	153	99	1965	0	1881	0/0	45	0	1	45	99	0
11200.s1	female	mis	mis_b	no	.	.	yes	11	18313438	T	T	C	272.48	PASS	yes	1	0.000176	5672	60	11.35	exonic	HPS5	nonsynonymous SNV	HPS5:NM_007216:exon15:c.A1649G:p.N550S,HPS5:NM_181508:exon15:c.A1649G:p.N550S,HPS5:NM_181507:exon16:c.A1991G:p.N664S	0.0447857	benign	0.062	.	0.798	0	B	.	.	0/1	13	11	0.458333	24	99	307	0	299	0/0	20	0	1	20	54	0
14172.s1	female	mis	mis_b	no	.	.	yes	4	84231950	G	G	A	472.47	PASS	yes	1	0.000176	5674	60	11.25	exonic	HPSE	nonsynonymous SNV	HPSE:NM_001199830:exon4:c.C593T:p.S198F,HPSE:NM_001098540:exon5:c.C767T:p.S256F,HPSE:NM_001166498:exon6:c.C767T:p.S256F,HPSE:NM_006665:exon6:c.C767T:p.S256F	0.110079	benign	0.13	2.2553e-17	1.067	0.019	B	.	.	0/1	23	19	0.452381	42	99	507	0	628	0/0	27	0	1	27	63	0
12778.s1	female	mis	mis_b	no	.	.	no	4	3230454	C	C	T	896.47	PASS	yes	1	0.000176	5674	60.4	11.07	exonic	HTT	nonsynonymous SNV	HTT:NM_002111:exon58:c.C7961T:p.T2654M	0.399446	benign	0.081	0.29337	0.354	0.027	B	8.54277e-06	6.56685e-05	0/1	37	44	0.54321	81	99	931	0	690	0/0	130	0	1	130	99	0
12858.s1	female	mis	mis_b	no	.	.	yes	9	21187296	C	C	T	976.47	PASS	yes	1	0.000176	5672	49.01	12.06	exonic	IFNA4	nonsynonymous SNV	IFNA4:NM_021068:exon1:c.G235A:p.V79I	0.55159	benign	0.0948	0	1.867	0.003	B	.	.	0/1	40	41	0.506173	81	99	1011	0	1094	0/0	80	0	1	80	99	0
14036.s1	female	mis	mis_unk	no	.	.	yes	1	201193951	A	A	G	1565.47	PASS	yes	1	0.000176	5674	59.91	14.36	exonic	IGFN1	nonsynonymous SNV	IGFN1:NM_001164586:exon21:c.A10435G:p.R3479G	.	unk	unk	2.2553e-17	0.998	0.111	B	.	.	0/1	53	56	0.513761	109	99	1600	0	1515	0/0	109	0	1	109	99	0
12573.s1	male	mis	mis_b	no	.	.	no	19	51827014	G	G	A	614.49	PASS	yes	1	0.000176	5670	52.91	17.07	exonic	IGLON5	nonsynonymous SNV	IGLON5:NM_001101372:exon3:c.G257A:p.R86Q	0.412501	benign	0.0926	0.29337	0.828	0.132	B	7.24288e-05	0.000154083	0/1	12	24	0.666667	36	99	649	0	209	0/0	28	0	1	28	69	0
13499.s1	female	mis	mis_b	no	.	.	yes	X	130408069	C	C	A	2521.48	PASS	yes	1	0.000176	5670	60	12.48	exonic	IGSF1	nonsynonymous SNV	IGSF1:NM_001170962:exon18:c.G3836T:p.R1279L,IGSF1:NM_001170961:exon19:c.G3878T:p.R1293L,IGSF1:NM_001555:exon19:c.G3863T:p.R1288L	0.74893	benign	0.2748	2.794e-06	.	0.995	D	.	.	0/1	98	104	0.514851	202	99	2556	0	2373	0/0	101	0	1	101	99	0
13913.s1	female	mis	mis_p	no	.	.	yes	3	118621401	A	A	T	348.47	PASS	yes	1	0.000176	5674	60	10.89	exonic	IGSF11	nonsynonymous SNV	IGSF11:NM_001015887:exon7:c.T1262A:p.V421E,IGSF11:NM_152538:exon9:c.T1259A:p.V420E	1.29156	pathogenic	0.7844	0.29316	0.814	0.996	D	.	.	0/1	18	14	0.4375	32	99	383	0	549	0/0	29	0	1	29	78	0
13129.s1	female	syn	.	no	.	.	yes	3	136699372	C	C	G	1509.47	PASS	yes	1	0.000176	5674	59.9	9.2	exonic	IL20RB	synonymous SNV	IL20RB:NM_144717:exon2:c.C153G:p.L51L	.	.	.	0	0.998			.	.	0/1	103	61	0.371951	164	99	1544	0	2825	0/0	93	0	1	93	99	0
13565.s1	female	mis	mis_b	no	.	.	yes	17	1399154	C	C	T	520.48	PASS	yes	1	0.000176	5672	60	12.69	exonic	INPP5K	nonsynonymous SNV	INPP5K:NM_016532:exon12:c.G1310A:p.R437K,INPP5K:NM_130766:exon13:c.G1082A:p.R361K,INPP5K:NM_001135642:exon14:c.G1082A:p.R361K	0.290446	benign	0.0712	2.794e-06	1.115	0.001	B	.	.	0/1	19	22	0.536585	41	99	555	0	476	0/0	35	0	1	35	96	0
13906.s1	female	mis	mis_p	no	.	.	no	11	71944169	C	C	T	337.47	PASS	yes	1	0.000176	5672	60	10.55	exonic	INPPL1	nonsynonymous SNV	INPPL1:NM_001567:exon17:c.C2002T:p.R668W	1.7646	pathogenic	0.9574	0.29316	0.776	1	D	1.99151e-05	9.84123e-05	0/1	19	13	0.40625	32	99	372	0	471	0/0	21	0	1	21	60	0
14523.s1	female	ptv	.	yes	low	tol	yes	1	156813260	AG	AG	A	758.47	PASS	yes	1	0.000176	5674	60.15	11.15	exonic	INSRR	frameshift deletion	INSRR:NM_014215:exon16:c.2854delC:p.L952fs	.	.	.	2.2553e-17	1.014			.	.	0/1	40	28	0.411765	68	99	793	0	1210	0/0	79	0	1	79	99	0
13042.s1	female	mis	mis_p	no	.	.	yes	X	153281947	C	C	T	671.49	PASS	yes	1	0.000176	5670	60	18.15	exonic	IRAK1	nonsynonymous SNV	IRAK1:NM_001025242:exon9:c.G1177A:p.E393K,IRAK1:NM_001025243:exon9:c.G1177A:p.E393K,IRAK1:NM_001569:exon9:c.G1177A:p.E393K	1.28113	benign	0.1742	0	.	0.762	P	5.47127e-06	1.55516e-05	0/1	12	25	0.675676	37	99	706	0	293	0/0	31	0	1	31	84	0
13364.s1	male	syn	.	no	.	.	no	15	78770676	C	C	T	1990.47	PASS	yes	1	0.000176	5672	60	11.37	exonic	IREB2	synonymous SNV	IREB2:NM_004136:exon10:c.C1233T:p.Y411Y	.	.	.	2.794e-06	0.39			7.95944e-06	6.16675e-05	0/1	95	80	0.457143	175	99	2025	0	2559	0/0	250	0	1	250	99	0
12950.s1	male	syn	.	no	.	.	yes	2	187495573	T	T	C	416.47	PASS	yes	1	0.000176	5674	60	10.68	exonic	ITGAV	synonymous SNV	ITGAV:NM_001144999:exon5:c.T435C:p.I145I,ITGAV:NM_002210:exon5:c.T573C:p.I191I	.	.	.	0	0.808			.	.	0/1	18	21	0.538462	39	99	451	0	440	0/0	40	0	1	40	99	0
13647.s1	male	syn	.	no	.	.	yes	3	4712605	C	C	T	630.47	PASS	yes	1	0.000176	5674	60	10.51	exonic	ITPR1	synonymous SNV	ITPR1:NM_001168272:exon19:c.C2154T:p.Y718Y,ITPR1:NM_002222:exon19:c.C2154T:p.Y718Y,ITPR1:NM_001099952:exon20:c.C2199T:p.Y733Y	.	.	.	2.794e-06	0.325			.	.	0/1	35	25	0.416667	60	99	665	0	1056	0/0	77	1	0.987179	78	99	0
14178.s1	female	mis	mis_b	no	.	.	yes	2	96993597	G	G	A	743.47	PASS	yes	1	0.000176	5674	60	18.59	exonic	ITPRIPL1	nonsynonymous SNV	ITPRIPL1:NM_178495:exon1:c.G1252A:p.G418R,ITPRIPL1:NM_001163523:exon2:c.G1204A:p.G402R,ITPRIPL1:NM_001163524:exon2:c.G1204A:p.G402R,ITPRIPL1:NM_001008949:exon3:c.G1228A:p.G410R	0.699872	pathogenic	0.6867	2.2553e-17	0.909	0.689	P	.	.	0/1	16	24	0.6	40	99	778	0	438	0/0	41	1	0.97619	42	89	0
13256.s1	female	syn	.	no	.	.	no	19	2099023	G	G	A	520.49	PASS	yes	1	0.000176	5670	60	12.69	exonic	IZUMO4	synonymous SNV	IZUMO4:NM_001039846:exon9:c.G603A:p.P201P	.	.	.	2.794e-06	1.647			0.000240846	0.000379997	0/1	20	21	0.512195	41	99	555	0	487	0/0	20	0	1	20	54	0
12775.s1	male	mis	mis_b	no	.	.	yes	16	87678134	C	C	T	409.56	PASS	yes	1	0.000176	5672	59.39	11.38	exonic	JPH3	nonsynonymous SNV	JPH3:NM_020655:exon2:c.C653T:p.S218L	0.396043	pathogenic	0.6653	0.29337	0.36	0.644	P	1.20997e-05	2.29943e-05	0/1	18	18	0.5	36	99	444	0	396	0/0	38	0	1	38	96	0
13151.s1	male	mis	mis_b	no	.	.	yes	19	11283754	A	A	T	1225.47	PASS	yes	1	0.000176	5672	60	13.32	exonic	KANK2	nonsynonymous SNV	KANK2:NM_015493:exon8:c.T2138A:p.I713N,KANK2:NM_001136191:exon10:c.T2114A:p.I705N	0.943428	pathogenic	0.8889	0	0.704	0.988	D	.	.	0/1	43	49	0.532609	92	99	1260	0	1078	0/0	103	0	1	103	99	0
11381.s1	male	mis	mis_b	no	.	.	yes	2	210962818	A	A	C	732.47	PASS	yes	1	0.000176	5674	60	12.21	exonic	KANSL1L	nonsynonymous SNV	KANSL1L:NM_001307976:exon5:c.T1542G:p.I514M,KANSL1L:NM_152519:exon5:c.T1542G:p.I514M	0.30272	benign	0.1237	.	0.341	0.973	D	.	.	0/1	31	29	0.483333	60	99	767	0	771	0/0	53	0	1	53	99	0
12969.s1	male	mis	mis_b	no	.	.	no	8	41792346	C	C	T	1041.98	PASS	yes	2	0.000353	5672	60	13.53	exonic	KAT6A	nonsynonymous SNV	KAT6A:NM_006766:exon17:c.G3392A:p.R1131H	0.235549	benign	0.0755	0	0.083	0	B	5.23813e-05	0.000617665	0/1	25	32	0.561404	57	99	826	0	566	0/0	94	0	1	94	99	0
12645.s1	male	mis	mis_d	yes	.	.	yes	1	211093245	A	A	G	3863.47	PASS	yes	1	0.000176	5674	60	12.63	exonic	KCNH1	nonsynonymous SNV	KCNH1:NM_002238:exon7:c.T1118C:p.I373T,KCNH1:NM_172362:exon7:c.T1199C:p.I400T	2.82181	pathogenic	0.8581	0.29337	0.527	0.966	D	3.97969e-06	1.11662e-05	0/1	152	154	0.503268	306	99	3898	0	3795	0/0	304	1	0.996721	305	99	0
13895.s1	male	syn	.	no	.	.	no	17	61611627	C	C	T	1567.47	PASS	yes	1	0.000176	5672	59.97	11.79	exonic	KCNH6	synonymous SNV	KCNH6:NM_001278919:exon5:c.C1056T:p.A352A,KCNH6:NM_001278920:exon5:c.C687T:p.A229A,KCNH6:NM_030779:exon5:c.C1056T:p.A352A,KCNH6:NM_173092:exon5:c.C1056T:p.A352A	.	.	.	0.29316	1.141			4.37724e-05	0.00032789	0/1	73	60	0.451128	133	99	1602	0	1876	0/0	89	0	1	89	99	0
12969.s1	male	mis	mis_b	no	.	.	yes	6	18207642	C	C	T	1759.96	PASS	yes	2	0.000353	5672	60	11.28	exonic	KDM1B	nonsynonymous SNV	KDM1B:NM_153042:exon12:c.C977T:p.S326L	0.301858	unk	unk	0	0.762	0.999	D	3.97649e-06	1.11672e-05	0/1	62	54	0.465517	116	99	1348	0	1502	0/0	189	0	1	189	99	0
13499.s1	female	mis	mis_p	no	.	.	yes	X	53223460	T	T	A	240.5	PASS	yes	1	0.000176	5670	60	10.93	exonic	KDM5C	nonsynonymous SNV	KDM5C:NM_001146702:exon21:c.A3698T:p.D1233V,KDM5C:NM_001282622:exon23:c.A3896T:p.D1299V,KDM5C:NM_004187:exon23:c.A3899T:p.D1300V	1.07319	benign	0.1879	2.794e-06	.	0.952	P	.	.	0/1	12	10	0.454545	22	99	275	0	271	0/0	21	0	1	21	60	0
14231.s1	female	nfs	.	no	.	.	yes	16	27230337	GGGA	GGGA	G	2160.47	PASS	yes	1	0.000176	5672	60.27	20.58	exonic	KDM8	nonframeshift deletion	KDM8:NM_001145348:exon6:c.1014_1016del:p.338_339del,KDM8:NM_024773:exon6:c.900_902del:p.300_301del	.	.	.	2.2553e-17	0.931			0	.	0/1	48	57	0.542857	105	99	2195	0	1831	0/0	88	0	1	88	99	0
14085.s1	female	mis	mis_b	no	.	.	no	17	6499494	C	C	T	814.47	PASS	yes	1	0.000176	5672	60	14.81	exonic	KIAA0753	nonsynonymous SNV	KIAA0753:NM_014804:exon15:c.G2342A:p.R781Q	0.464258	benign	0.1305	2.2553e-17	1.072	1	D	2.81217e-05	6.57073e-05	0/1	32	23	0.418182	55	99	849	0	2242	0/0	69	0	1	69	99	0
13418.s1	female	syn	.	no	.	.	yes	15	79748933	G	G	T	868.47	PASS	yes	1	0.000176	5672	60	16.08	exonic	KIAA1024	synonymous SNV	KIAA1024:NM_015206:exon2:c.G444T:p.R148R	.	.	.	2.794e-06	0.763			.	.	0/1	21	33	0.611111	54	99	903	0	559	0/0	38	0	1	38	96	0
14070.s1	female	syn	.	no	.	.	no	9	34297077	C	C	T	261.48	PASS	yes	1	0.000176	5672	60	7.92	exonic	KIF24	synonymous SNV	KIF24:NM_194313:exon4:c.G849A:p.A283A	.	.	.	2.2553e-17	0.732			6.1479e-05	0.000296538	0/1	21	12	0.363636	33	99	296	0	470	0/0	43	0	1	43	99	0
12184.s1	female	mis	mis_b	no	.	.	yes	6	39607480	C	C	T	1471.47	PASS	yes	1	0.000176	5672	60	15.49	exonic	KIF6	nonsynonymous SNV	KIF6:NM_001289020:exon4:c.G305A:p.G102E,KIF6:NM_001289021:exon4:c.G305A:p.G102E,KIF6:NM_145027:exon4:c.G305A:p.G102E	0.433427	pathogenic	0.9992	1.0645e-14	1.133	1	D	.	.	0/1	40	55	0.578947	95	99	1506	0	1078	0/0	133	0	1	133	99	0
13942.s1	female	mis	mis_b	no	.	.	yes	19	55286751	C	C	G	3280.19	PASS	yes	1	0.000189	5304	52.3	13.12	exonic	KIR2DL1	nonsynonymous SNV	KIR2DL1:NM_014218:exon4:c.C505G:p.R169G	0.738912	benign	0.1106	0.29316	1.636	0.189	B	4.4061e-06	3.52137e-05	0/1	121	129	0.516	250	99	3314	0	2984	0/0	125	1	0.992063	126	99	0
12931.s1	female	syn	.	no	.	.	yes	17	40011108	T	T	C	504.47	PASS	yes	1	0.000176	5672	59.78	12.3	exonic	KLHL11	synonymous SNV	KLHL11:NM_018143:exon2:c.A1011G:p.Q337Q	.	.	.	0	0.648			3.98172e-06	1.11669e-05	0/1	21	20	0.487805	41	99	539	0	576	0/0	35	0	1	35	84	0
11376.s1	female	syn	.	no	.	.	yes	1	202894182	A	A	G	1127.47	PASS	yes	1	0.000176	5674	59.82	12.39	exonic	KLHL12	synonymous SNV	KLHL12:NM_001303051:exon2:c.T223C:p.L75L,KLHL12:NM_001303109:exon2:c.T109C:p.L37L,KLHL12:NM_021633:exon2:c.T109C:p.L37L	.	.	.	.	0.436			.	.	0/1	45	46	0.505495	91	99	1162	0	1073	0/0	82	0	1	82	99	0
14153.s1	female	mis	mis_b	no	.	.	yes	12	49431648	C	C	T	378.49	PASS	yes	1	0.000176	5672	60	10.81	exonic	KMT2D	nonsynonymous SNV	KMT2D:NM_003482:exon34:c.G9491A:p.R3164Q	0.208529	benign	0.0846	2.2553e-17	0.141	0.499	P	0	.	0/1	20	15	0.428571	35	99	413	0	542	0/0	35	0	1	35	90	0
12426.s1	female	syn	.	no	.	.	no	12	49446002	C	C	T	1816.47	PASS	yes	1	0.000176	5672	60	16.22	exonic	KMT2D	synonymous SNV	KMT2D:NM_003482:exon10:c.G1464A:p.P488P	.	.	.	0.29337	0.141			9.67484e-05	0.000197563	0/1	46	66	0.589286	112	99	1851	0	1136	0/0	91	0	1	91	99	0
12857.s1	male	ptv	.	yes	low	tol	no	12	75897854	T	T	TTTTAATGTTATAAATTGGATGAATATTCTTCATAGTATCAAGGA	1295.53	PASS	no	1	0.000176	5672	60.44	10.8	exonic	KRR1	stopgain	KRR1:NM_007043:exon7:c.660_661insTCCTTGATACTATGAAGAATATTCATCCAATTTATAACATTAAA:p.S221_L222delinsSLILX	.	.	.	0	0.737			2.89177e-05	0.000181924	0/1	79	41	0.341667	120	99	1330	0	17197	0/0	83	0	1	83	99	0
13015.s1	female	syn	.	no	.	.	yes	17	39118798	C	C	T	1638.47	PASS	yes	1	0.000176	5672	60	10.92	exonic	KRT39	synonymous SNV	KRT39:NM_213656:exon4:c.G726A:p.Q242Q	.	.	.	0	1.103			.	.	0/1	86	64	0.426667	150	99	1673	0	2405	0/0	87	0	1	87	99	0
14003.s1	male	syn	.	no	.	.	yes	12	52826920	A	A	G	428.47	PASS	yes	1	0.000176	5672	60	11.9	exonic	KRT75	synonymous SNV	KRT75:NM_004693:exon2:c.T615C:p.S205S	.	.	.	0.29316	0.971			.	.	0/1	17	19	0.527778	36	99	463	0	481	0/0	31	0	1	31	75	0
11982.s1	female	syn	.	no	.	.	yes	12	52713017	C	C	T	1132.48	PASS	yes	1	0.000176	5672	59.38	9.68	exonic	KRT83	synonymous SNV	KRT83:NM_002282:exon2:c.G516A:p.E172E	.	.	.	1.0645e-14	1.227			3.97883e-06	.	0/1	70	47	0.401709	117	99	1167	0	1749	0/0	97	0	1	97	99	0
13507.s1	male	mis	mis_b	no	.	.	yes	18	7023327	C	C	A	950.47	PASS	yes	1	0.000176	5672	60	12.19	exonic	LAMA1	nonsynonymous SNV	LAMA1:NM_005559:exon19:c.G2537T:p.C846F	0.665748	pathogenic	0.929	2.794e-06	0.673	1	D	.	.	0/1	41	37	0.474359	78	99	985	0	1152	0/0	58	0	1	58	99	0
14444.s1	female	ptv	.	yes	low	tol	yes	8	98817692	A	A	AACATGTGCATTGCCATTGC	15887.9	PASS	no	2	0.000353	5672	58.95	8.75	exonic	LAPTM4B	frameshift insertion	LAPTM4B:NM_018407:exon2:c.484_485insACATGTGCATTGCCATTGCGATTTCTCTTCTCAT:p.N162fs	.	.	.	2.2553e-17	1.651			.	.	0/2	34	29	0.460317	63	99	1051	0	6020	0/0	47	0	1	47	99	0
13227.s1	female	mis	mis_b	no	.	.	yes	10	98711911	C	C	T	872.48	PASS	yes	1	0.000176	5672	60	10.26	exonic	LCOR	nonsynonymous SNV	LCOR:NM_001170765:exon7:c.C290T:p.S97F,LCOR:NM_001170766:exon7:c.C290T:p.S97F,LCOR:NM_032440:exon7:c.C290T:p.S97F	0.892761	benign	0.0998	2.794e-06	0.338	0.42	B	.	.	0/1	47	38	0.447059	85	99	907	0	1326	0/0	83	0	1	83	99	0
14675.s1	female	syn	.	no	.	.	no	15	66845469	C	C	T	510.47	PASS	yes	1	0.000176	5672	60	10.42	exonic	LCTL	synonymous SNV	LCTL:NM_001278562:exon8:c.G531A:p.T177T,LCTL:NM_207338:exon9:c.G1050A:p.T350T	.	.	.	2.2553e-17	1.147			1.60698e-05	0.000150083	0/1	29	20	0.408163	49	99	545	0	697	0/0	46	0	1	46	99	0
12955.s1	male	syn	.	no	.	.	yes	19	40097902	C	C	A	1772.48	PASS	yes	1	0.000176	5670	60	14.07	exonic	LGALS13	synonymous SNV	LGALS13:NM_013268:exon4:c.C343A:p.R115R	.	.	.	0	1.434			.	.	0/1	61	65	0.515873	126	99	1807	0	1575	0/0	147	0	1	147	99	0
12388.s1	male	syn	.	no	.	.	yes	1	236689406	C	C	T	245.47	PASS	yes	1	0.000176	5674	60	9.82	exonic	LGALS8	synonymous SNV	LGALS8:NM_201544:exon2:c.C36T:p.I12I,LGALS8:NM_006499:exon3:c.C36T:p.I12I,LGALS8:NM_201543:exon3:c.C36T:p.I12I,LGALS8:NM_201545:exon3:c.C36T:p.I12I	.	.	.	1.0645e-14	1.356			3.98495e-06	.	0/1	15	10	0.4	25	99	280	0	401	0/0	21	1	0.954545	22	28	0
14371.s1	female	mis	mis_b	no	.	.	yes	1	236706890	C	C	A	1461.47	PASS	yes	1	0.000176	5674	60	15.71	exonic	LGALS8	nonsynonymous SNV	LGALS8:NM_201544:exon8:c.C580A:p.P194T,LGALS8:NM_201543:exon9:c.C580A:p.P194T,LGALS8:NM_006499:exon10:c.C706A:p.P236T,LGALS8:NM_201545:exon10:c.C706A:p.P236T	0.0940042	benign	0.0962	2.2553e-17	1.356	0.032	B	.	.	0/1	41	52	0.55914	93	99	1496	0	1081	0/0	82	0	1	82	99	0
12794.s1	male	mis	mis_b	no	.	.	yes	12	71977456	G	G	C	1506.47	PASS	yes	1	0.000176	5672	60	11.16	exonic	LGR5	nonsynonymous SNV	LGR5:NM_001277226:exon17:c.G1594C:p.D532H,LGR5:NM_001277227:exon17:c.G1450C:p.D484H,LGR5:NM_003667:exon18:c.G1666C:p.D556H	0.110059	benign	0.1855	0.29337	0.739	0.855	P	.	.	0/1	72	63	0.466667	135	99	1541	0	1937	0/0	157	0	1	157	99	0
11838.s1	male	syn	.	no	.	.	yes	19	42910539	G	G	A	560.48	PASS	yes	1	0.000176	5670	60	7.28	exonic	LIPE	synonymous SNV	LIPE:NM_005357:exon7:c.C2139T:p.G713G	.	.	.	1.0645e-14	0.932			.	.	0/1	47	30	0.38961	77	99	595	0	1204	0/0	80	0	1	80	99	0
14152.s1	female	mis	mis_b	no	.	.	no	6	70408938	T	T	C	600.51	PASS	yes	1	0.000176	5672	60	20.02	exonic	LMBRD1	nonsynonymous SNV	LMBRD1:NM_018368:exon13:c.A1335G:p.I445M	0.120583	benign	0.0689	2.2553e-17	1.185	0.34	B	4.0024e-06	7.49176e-05	0/1	10	20	0.666667	30	99	635	0	250	0/0	27	0	1	27	78	0
14252.s1	female	ptv	.	yes	mid	tol	yes	1	165218727	CT	CT	C	911.47	PASS	yes	1	0.000176	5674	60	15.45	exonic	LMX1A	frameshift deletion	LMX1A:NM_001174069:exon4:c.413delA:p.K138fs,LMX1A:NM_177398:exon4:c.413delA:p.K138fs	.	.	.	2.2553e-17	0.477			.	.	0/1	29	30	0.508475	59	99	946	0	906	0/0	44	0	1	44	99	0
14036.s1	female	mis	mis_p	no	.	.	yes	12	7086424	C	C	G	823.47	PASS	yes	1	0.000176	5672	60	14.97	exonic	LPCAT3	nonsynonymous SNV	LPCAT3:NM_005768:exon12:c.G1348C:p.V450L	1.38635	pathogenic	0.7329	2.2553e-17	0.486	0.999	D	.	.	0/1	24	31	0.563636	55	99	858	0	609	0/0	59	0	1	59	99	0
12669.s1	male	mis	mis_b	no	.	.	yes	12	7090307	C	C	T	932.47	PASS	yes	1	0.000176	5672	60	14.13	exonic	LPCAT3	nonsynonymous SNV	LPCAT3:NM_005768:exon6:c.G536A:p.R179H	0.880698	benign	0.0829	0.29337	0.486	0.956	P	1.19833e-05	3.3624e-05	0/1	34	32	0.484848	66	99	967	0	888	0/0	43	0	1	43	99	0
11268.s1	female	mis	mis_b	no	.	.	no	3	188202397	C	C	T	1373.47	PASS	yes	1	0.000176	5674	60	12.6	exonic	LPP	nonsynonymous SNV	LPP:NM_001167672:exon3:c.C211T:p.P71S,LPP:NM_001167671:exon4:c.C211T:p.P71S,LPP:NM_005578:exon4:c.C211T:p.P71S	0.138787	benign	0.2619	.	0.766	0.987	D	1.19451e-05	0.000149098	0/1	57	52	0.477064	109	99	1408	0	1431	0/0	159	0	1	159	99	0
12821.s1	female	mis	mis_b	no	.	.	yes	12	12279731	C	C	T	1172.47	PASS	yes	1	0.000176	5672	60	9.77	exonic	LRP6	nonsynonymous SNV	LRP6:NM_002336:exon20:c.G4206A:p.M1402I	0.238895	ambiguous	0.3499	0.29337	0.27	0.187	B	.	.	0/1	69	51	0.425	120	99	1207	0	1876	0/0	171	0	1	171	99	0
13907.s1	male	mis	mis_b	no	.	.	yes	12	70004291	G	G	A	813.47	PASS	yes	1	0.000176	5672	60	13.34	exonic	LRRC10	nonsynonymous SNV	LRRC10:NM_201550:exon1:c.C328T:p.L110F	0.799697	ambiguous	0.3546	0.29316	0.936	1	D	.	.	0/1	29	32	0.52459	61	99	848	0	764	0/0	46	0	1	46	99	0
14241.s1	male	syn	.	no	.	.	no	19	18507054	G	G	A	360.48	PASS	yes	1	0.000176	5670	60	11.63	exonic	LRRC25	synonymous SNV	LRRC25:NM_145256:exon1:c.C720T:p.P240P	.	.	.	2.2553e-17	0.566			1.2067e-05	6.22975e-05	0/1	16	15	0.483871	31	99	395	0	412	0/0	41	0	1	41	90	0
14225.s1	male	ptv	.	yes	low	tol	yes	3	169587429	GA	GA	G	657.47	PASS	yes	1	0.000176	5674	60	16.86	exonic	LRRC31	frameshift deletion	LRRC31:NM_001277127:exon1:c.166delT:p.S56fs,LRRC31:NM_001277128:exon1:c.166delT:p.S56fs,LRRC31:NM_024727:exon1:c.166delT:p.S56fs	.	.	.	2.2553e-17	0.996			.	.	0/1	19	20	0.512821	39	99	692	0	633	0/0	55	0	1	55	99	0
12550.s1	female	mis	mis_p	no	.	.	no	15	101609022	G	G	A	654.47	PASS	yes	1	0.000176	5672	60	12.59	exonic	LRRK1	nonsynonymous SNV	LRRK1:NM_024652:exon34:c.G6017A:p.R2006Q	1.25118	benign	0.1023	0.29337	0.631	1	D	1.22163e-05	7.71724e-05	0/1	28	24	0.461538	52	99	689	0	702	0/0	56	0	1	56	99	0
11417.s1	male	ptv	.	yes	low	tol	yes	11	71804707	G	G	A	907.47	PASS	yes	1	0.000176	5672	60	11.94	exonic	LRTOMT	stopgain	LRTOMT:NM_001205138:exon3:c.G194A:p.W65X,LRTOMT:NM_001145307:exon4:c.G248A:p.W83X,LRTOMT:NM_001271471:exon4:c.G248A:p.W83X,LRTOMT:NM_145309:exon4:c.G248A:p.W83X	.	.	.	2.5362e-36	1.316	.	.	.	.	0/1	40	36	0.473684	76	99	942	0	1092	0/0	37	0	1	37	99	0
14122.s1	male	mis	mis_b	no	.	.	yes	16	239970	T	T	C	772.47	PASS	yes	1	0.000176	5672	60	11.2	exonic	LUC7L	nonsynonymous SNV	LUC7L:NM_018032:exon9:c.A971G:p.Y324C,LUC7L:NM_201412:exon9:c.A971G:p.Y324C	0.708511	benign	0.11	2.2553e-17	0.822	0.758	P	.	.	0/1	35	34	0.492754	69	99	807	0	873	0/0	36	0	1	36	87	0
13772.s1	female	syn	.	no	.	.	no	6	5216965	A	A	G	339.47	PASS	yes	1	0.000176	5674	60	13.06	exonic	LYRM4	synonymous SNV	LYRM4:NM_001164840:exon2:c.T93C:p.Y31Y,LYRM4:NM_001164841:exon2:c.T93C:p.Y31Y,LYRM4:NM_020408:exon2:c.T93C:p.Y31Y	.	.	.	2.794e-06	1.489			3.19839e-05	0.000131389	0/1	13	13	0.5	26	99	374	0	370	0/0	27	0	1	27	66	0
14241.s1	male	mis	mis_p	no	.	.	yes	22	21337368	G	G	A	1296.48	PASS	yes	1	0.000176	5670	60	12.71	exonic	LZTR1	nonsynonymous SNV	LZTR1:NM_006767:exon2:c.G253A:p.G85R	1.84721	pathogenic	0.9999	2.2553e-17	1.997	1	D	.	.	0/1	51	51	0.5	102	99	1331	0	1447	0/0	116	0	1	116	99	0
14192.s1	female	mis	mis_b	no	.	.	yes	22	21350343	G	G	A	663.48	PASS	yes	1	0.000176	5670	60	13.27	exonic	LZTR1	nonsynonymous SNV	LZTR1:NM_006767:exon18:c.G2161A:p.E721K	0.0644465	ambiguous	0.539	2.2553e-17	1.997	0.963	D	1.19542e-05	3.27783e-05	0/1	25	25	0.5	50	99	698	0	656	0/0	47	0	1	47	99	0
13443.s1	female	syn	.	no	.	.	yes	1	39919462	C	C	T	688.47	PASS	yes	1	0.000176	5674	60	12.75	exonic	MACF1	synonymous SNV	MACF1:NM_012090:exon83:c.C14649T:p.H4883H	.	.	.	2.794e-06	0.238			.	.	0/1	27	27	0.5	54	99	723	0	782	0/0	52	0	1	52	99	0
13645.s1	male	mis	mis_p	no	.	.	yes	11	47345246	C	C	A	433.47	PASS	yes	1	0.000176	5672	60	8.5	exonic	MADD	nonsynonymous SNV	MADD:NM_001135943:exon28:c.C4093A:p.R1365S,MADD:NM_001135944:exon28:c.C4084A:p.R1362S,MADD:NM_130470:exon28:c.C4225A:p.R1409S,MADD:NM_130472:exon28:c.C4096A:p.R1366S,MADD:NM_130474:exon28:c.C4096A:p.R1366S,MADD:NM_130476:exon28:c.C4222A:p.R1408S,MADD:NM_130471:exon29:c.C4156A:p.R1386S,MADD:NM_130473:exon29:c.C4285A:p.R1429S,MADD:NM_003682:exon31:c.C4402A:p.R1468S,MADD:NM_130475:exon31:c.C4402A:p.…	1.62958	pathogenic	0.9875	2.794e-06	0.725	1	D	.	.	0/1	32	19	0.372549	51	99	468	0	910	0/0	54	0	1	54	99	0
13910.s1	female	syn	.	no	.	.	yes	15	23890135	G	G	A	555.47	PASS	yes	1	0.000176	5672	60	12.62	exonic	MAGEL2	synonymous SNV	MAGEL2:NM_019066:exon1:c.C2755T:p.L919L	.	.	.	0.29316	.			.	.	0/1	22	22	0.5	44	99	590	0	554	0/0	26	0	1	26	75	0
11494.s1	male	mis	mis_b	no	.	.	yes	1	114215314	C	C	G	459.47	PASS	yes	1	0.000176	5674	60	9.78	exonic	MAGI3	nonsynonymous SNV	MAGI3:NM_001142782:exon18:c.C2996G:p.A999G,MAGI3:NM_152900:exon18:c.C2996G:p.A999G	0.158383	benign	0.0881	2.5362e-36	0.473	0.332	B	.	.	0/1	29	18	0.382979	47	99	494	0	825	0/0	33	0	1	33	90	0
12688.s1	male	mis	mis_b	no	.	.	yes	2	135756421	T	T	C	247.47	PASS	yes	1	0.000176	5674	60	12.37	exonic	MAP3K19	nonsynonymous SNV	MAP3K19:NM_001018046:exon5:c.A461G:p.N154S,MAP3K19:NM_001018047:exon5:c.A461G:p.N154S,MAP3K19:NM_001282883:exon5:c.A461G:p.N154S,MAP3K19:NM_025052:exon5:c.A461G:p.N154S	0.0886791	benign	0.0857	0.29337	0.962	0.034	B	.	.	0/1	11	9	0.45	20	99	282	0	337	0/0	29	0	1	29	66	0
12894.s1	female	mis	mis_b	no	.	.	yes	19	7743083	C	C	A	1541.47	PASS	yes	1	0.000176	5672	60	11.68	exonic	MCEMP1	nonsynonymous SNV	MCEMP1:NM_174918:exon3:c.C278A:p.A93D	0.718118	pathogenic	0.6862	0	0.915	0.981	D	.	.	0/1	74	58	0.439394	132	99	1576	0	2051	0/0	118	0	1	118	99	0
14118.s1	male	syn	.	no	.	.	yes	3	127334731	C	C	A	6219.43	PASS	yes	1	0.000176	5674	60	11.33	exonic	MCM2	synonymous SNV	MCM2:NM_004526:exon9:c.C1455T:p.I485I	.	.	.	2.2553e-17	0.707			.	.	0/2	35	37	0.513889	72	99	930	0	997	0/0	73	0	1	73	99	0
12907.s1	female	syn	.	no	.	.	yes	17	60060307	C	C	T	605.47	PASS	yes	1	0.000176	5672	60	14.77	exonic	MED13	synonymous SNV	MED13:NM_005121:exon16:c.G3057A:p.R1019R	.	.	.	0	0.131			.	.	0/1	17	24	0.585366	41	99	640	0	457	0/0	34	0	1	34	99	0
14684.s1	female	syn	.	no	.	.	yes	14	45693468	T	T	C	259.47	PASS	yes	1	0.000176	5672	60	10.81	exonic	MIS18BP1	synonymous SNV	MIS18BP1:NM_018353:exon11:c.A2322G:p.E774E	.	.	.	2.2553e-17	0.798			.	.	0/1	12	12	0.5	24	99	294	0	318	0/0	37	0	1	37	99	0
13875.s1	male	mis	mis_b	no	.	.	no	3	69987111	G	G	C	662.47	PASS	yes	1	0.000176	5674	60	8.95	exonic	MITF	nonsynonymous SNV	MITF:NM_000248:exon2:c.G172C:p.G58R,MITF:NM_001184968:exon2:c.G172C:p.G58R,MITF:NM_198158:exon2:c.G172C:p.G58R,MITF:NM_001184967:exon3:c.G337C:p.G113R,MITF:NM_006722:exon3:c.G490C:p.G164R,MITF:NM_198159:exon3:c.G493C:p.G165R,MITF:NM_198177:exon3:c.G445C:p.G149R	0.800061	benign	0.2694	0.29316	0.483	0.979	D	1.19493e-05	9.82898e-05	0/1	44	30	0.405405	74	99	697	0	1158	0/0	68	0	1	68	99	0
13197.s1	female	mis	mis_p	no	.	.	yes	12	6859040	C	C	T	686.47	PASS	yes	1	0.000176	5672	60	18.55	exonic	MLF2	nonsynonymous SNV	MLF2:NM_005439:exon7:c.G533A:p.R178Q	1.91397	pathogenic	0.5916	2.794e-06	0.649	0.99	D	.	.	0/1	13	24	0.648649	37	99	721	0	349	0/0	37	0	1	37	99	0
12220.s1	male	mis	mis_b	no	.	.	yes	12	62954874	C	C	A	451.52	PASS	yes	1	0.000176	5672	60	15.57	exonic	MON2	nonsynonymous SNV	MON2:NM_001278469:exon26:c.C4013A:p.A1338D,MON2:NM_001278470:exon26:c.C4013A:p.A1338D,MON2:NM_001278471:exon26:c.C3944A:p.A1315D,MON2:NM_015026:exon26:c.C4013A:p.A1338D,MON2:NM_001278472:exon27:c.C3797A:p.A1266D	0.854826	pathogenic	0.9881	1.0645e-14	0.426	0.943	P	.	.	0/1	12	17	0.586207	29	99	486	0	337	0/0	22	0	1	22	51	0
14065.s1	female	mis	mis_b	no	.	.	yes	17	45906025	T	T	C	348.48	PASS	yes	1	0.000176	5672	58.3	11.24	exonic	MRPL10	nonsynonymous SNV	MRPL10:NM_145255:exon2:c.A64G:p.T22A,MRPL10:NM_148887:exon3:c.A94G:p.T32A	0.112943	benign	0.0567	2.2553e-17	1.114	0.001	B	5.99168e-06	1.51833e-05	0/1	16	15	0.483871	31	99	383	0	447	0/0	47	0	1	47	99	0
13894.s1	female	mis	mis_b	no	.	.	yes	6	24418366	A	A	T	1661.47	PASS	yes	1	0.000176	5672	60	11.62	exonic	MRS2	nonsynonymous SNV	MRS2:NM_001286266:exon6:c.A741T:p.E247D,MRS2:NM_001286265:exon8:c.A891T:p.E297D,MRS2:NM_020662:exon8:c.A891T:p.E297D,MRS2:NM_001286264:exon9:c.A900T:p.E300D	0.60227	pathogenic	0.729	0.29316	0.942	0.798	P	.	.	0/1	70	73	0.51049	143	99	1696	0	1615	0/0	142	0	1	142	99	0
11016.s1	female	mis	mis_b	no	.	.	yes	1	38280996	G	G	T	382.47	PASS	yes	1	0.000176	5674	60	13.66	exonic	MTF1	nonsynonymous SNV	MTF1:NM_005955:exon11:c.C2074A:p.P692T	0.221711	benign	0.0961	.	0.417	0.001	B	.	.	0/1	12	16	0.571429	28	99	417	0	353	0/0	47	0	1	47	99	0
13788.s1	female	mis	mis_b	no	.	.	yes	6	74210444	G	G	A	283.48	PASS	yes	1	0.000176	5670	60	11.34	exonic	MTO1	nonsynonymous SNV	MTO1:NM_012123:exon12:c.G2065A:p.E689K,MTO1:NM_001123226:exon13:c.G2185A:p.E729K,MTO1:NM_133645:exon13:c.G2140A:p.E714K	0.274471	benign	0.071	2.794e-06	0.821	0.004	B	4.19752e-06	1.15314e-05	0/1	13	12	0.48	25	99	318	0	349	0/0	39	0	1	39	99	0
12255.s1	male	syn	.	no	.	.	no	19	9087117	G	G	A	3690.47	PASS	yes	1	0.000176	5672	59.96	10.79	exonic	MUC16	synonymous SNV	MUC16:NM_024690:exon1:c.C4698T:p.H1566H	.	.	.	1.0645e-14	0.788			4.82137e-05	0.00030774	0/1	194	148	0.432749	342	99	3725	0	4684	0/0	363	0	1	363	99	0
11062.s1	female	syn	.	no	.	.	yes	7	100684786	T	T	G	1920.47	PASS	yes	1	0.000176	5672	57.53	11.93	exonic	MUC17	synonymous SNV	MUC17:NM_001040105:exon3:c.T10089G:p.T3363T	.	.	.	.	1.22			.	.	0/1	83	78	0.484472	161	99	1955	0	2207	0/0	143	0	1	143	99	0
12638.s1	female	mis	mis_unk	no	.	.	yes	3	195506484	G	G	C	277.25	PASS	yes	1	0.000186	5374	35.59	7.7	exonic	MUC4	nonsynonymous SNV	MUC4:NM_018406:exon2:c.C11967G:p.D3989E	.	unk	unk	0.29337	0.954	0.608	P	0	.	0/1	25	11	0.305556	36	99	311	0	855	0/0	246	7	0.972332	253	99	0
14315.s1	male	ptv	.	yes	unk	tol	no	3	195509544	TGCTGAGGAAGTGTCGGTGACAGGAAGAGAGGTGGCGTGACCTGTGG	TGCTGAGGAAGTGTCGGTGACAGGAAGAGAGGTGGCGTGACCTGTGG	T	4679.55	PASS	yes	1	0.000177	5656	43.51	14.1	exonic	MUC4	frameshift deletion	MUC4:NM_018406:exon2:c.8861_8906del:p.S2954fs	.	.	.	2.2553e-17	0.954			5.23574e-05	0.00095057	0/1	198	134	0.403614	332	99	4714	0	8759	0/0	317	0	1	317	99	0
13159.s1	male	ptv	.	yes	unk	tol	yes	3	195507231	ACCTGTGGATGCTGAGGAAGGGCTGGTGACATGAAGAGGGGTGACGT	ACCTGTGGATGCTGAGGAAGGGCTGGTGACATGAAGAGGGGTGACGT	A	1182.49	PASS	no	1	0.000177	5666	52.8	9.38	exonic	MUC4	frameshift deletion	MUC4:NM_018406:exon2:c.11174_11219del:p.H3725fs	.	.	.	0	0.954			.	.	0/1	87	39	0.309524	126	99	1217	0	6221	0/0	91	1	0.98913	92	99	0
12692.s1	male	ptv	.	yes	unk	tol	no	3	195511544	TG	TG	T	7423.97	PASS	no	2	0.000353	5670	48.23	14.79	exonic	MUC4	frameshift deletion	MUC4:NM_018406:exon2:c.6906delC:p.A2302fs	.	.	.	0.29337	0.954			4.53685e-05	6.18761e-05	0/1	208	125	0.375375	333	99	4045	0	7352	0/0	234	1	0.995745	235	99	0
13006.s1	female	ptv	.	yes	unk	tol	no	3	195511544	TG	TG	T	7423.97	PASS	no	2	0.000353	5670	48.23	14.79	exonic	MUC4	frameshift deletion	MUC4:NM_018406:exon2:c.6906delC:p.A2302fs	.	.	.	0	0.954			4.53685e-05	6.18761e-05	0/1	64	105	0.621302	169	99	3442	0	1720	0/0	97	2	0.979798	99	99	0
13694.s1	female	ptv	.	yes	unk	tol	no	3	195513597	AGGAAGAGG	AGGAAGAGG	A	3009.53	PASS	no	1	0.000177	5644	44.54	14.68	exonic	MUC4	frameshift deletion	MUC4:NM_018406:exon2:c.4846_4853del:p.P1616fs	.	.	.	2.794e-06	0.954			6.37332e-06	0.000134048	0/1	118	87	0.42439	205	99	3044	0	20321	0/0	145	0	1	145	99	0
13036.s1	female	syn	.	no	.	.	no	11	1258166	C	C	T	248.48	PASS	yes	1	0.000176	5672	60	8.87	exonic	MUC5B	synonymous SNV	MUC5B:NM_002458:exon25:c.C3069T:p.C1023C	.	.	.	0	0.4			6.08248e-05	0.000157381	0/1	18	10	0.357143	28	99	283	0	716	0/0	30	0	1	30	87	0
14215.s1	female	mis	mis_b	no	.	.	yes	20	42331253	C	C	A	1242.48	PASS	yes	1	0.000176	5670	60	18.27	exonic	MYBL2	nonsynonymous SNV	MYBL2:NM_001278610:exon7:c.C1003A:p.R335S,MYBL2:NM_002466:exon8:c.C1075A:p.R359S	0.306553	benign	0.1169	2.2553e-17	0.496	0	B	.	.	0/1	27	41	0.602941	68	99	1277	0	682	0/0	65	0	1	65	99	0
11062.s1	female	mis	mis_p	no	.	.	no	3	38182709	G	G	A	1559.47	PASS	yes	1	0.000176	5674	60	12.68	exonic	MYD88	nonsynonymous SNV	MYD88:NM_001172568:exon4:c.G727A:p.D243N,MYD88:NM_001172567:exon5:c.G886A:p.D296N,MYD88:NM_002468:exon5:c.G862A:p.D288N	1.37453	unk	unk	.	0.722	1	D	2.38572e-05	0.00018498	0/1	67	56	0.455285	123	99	1594	0	1703	0/0	112	0	1	112	99	0
13526.s1	male	syn	.	no	.	.	no	17	10312852	C	C	T	1557.47	PASS	yes	1	0.000176	5672	47.29	13.43	exonic	MYH8	synonymous SNV	MYH8:NM_002472:exon16:c.G1641A:p.T547T	.	.	.	2.794e-06	0.784			3.18175e-05	9.802e-05	0/1	60	56	0.482759	116	99	1592	0	1436	0/0	183	0	1	183	99	0
11417.s1	male	syn	.	no	.	.	yes	6	16145254	A	A	T	742.47	PASS	yes	1	0.000176	5672	60	14.01	exonic	MYLIP	synonymous SNV	MYLIP:NM_013262:exon6:c.A954T:p.T318T	.	.	.	2.5362e-36	0.787			.	.	0/1	26	27	0.509434	53	99	777	0	696	0/0	22	0	1	22	51	0
13187.s1	male	mis	mis_b	no	.	.	no	12	57422622	C	C	T	880.47	PASS	yes	1	0.000176	5672	60	16.01	exonic	MYO1A	nonsynonymous SNV	MYO1A:NM_005379:exon28:c.G3049A:p.V1017I,MYO1A:NM_001256041:exon29:c.G3049A:p.V1017I	0.0676596	benign	0.0599	2.794e-06	1.001	0.004	B	0.000116371	0.000924898	0/1	24	31	0.563636	55	99	915	0	566	0/0	59	0	1	59	99	0
13256.s1	female	mis	mis_b	no	.	.	yes	2	192250616	A	A	G	1083.47	PASS	yes	1	0.000176	5674	60	11.17	exonic	MYO1B	nonsynonymous SNV	MYO1B:NM_001130158:exon16:c.A1360G:p.N454D,MYO1B:NM_001161819:exon16:c.A1360G:p.N454D,MYO1B:NM_012223:exon16:c.A1360G:p.N454D	0.559703	benign	0.1341	2.794e-06	0.555	0.022	B	.	.	0/1	54	43	0.443299	97	99	1118	0	1453	0/0	78	0	1	78	99	0
13601.s1	male	mis	mis_b	no	.	.	yes	17	1370862	C	C	A	1023.47	PASS	yes	1	0.000176	5672	60	8.98	exonic	MYO1C	nonsynonymous SNV	MYO1C:NM_001080779:exon30:c.G2977T:p.V993L,MYO1C:NM_001080950:exon30:c.G2920T:p.V974L,MYO1C:NM_033375:exon30:c.G2872T:p.V958L	0.179807	ambiguous	0.5574	2.794e-06	0.831	0.041	B	.	.	0/1	65	49	0.429825	114	99	1058	0	1547	0/0	103	0	1	103	99	0
13932.s1	female	ptv	.	yes	low	tol	yes	17	1385822	CGTTCCGGAGG	CGTTCCGGAGG	C	1859.47	PASS	yes	1	0.000176	5672	60.17	16.03	exonic	MYO1C	frameshift deletion	MYO1C:NM_001080779:exon5:c.567_576del:p.T189fs,MYO1C:NM_001080950:exon5:c.510_519del:p.T170fs,MYO1C:NM_033375:exon5:c.462_471del:p.T154fs	.	.	.	0.29316	0.831			.	.	0/1	65	51	0.439655	116	99	1894	0	7114	0/0	104	0	1	104	99	0
13538.s1	male	mis	mis_b	no	.	.	yes	15	52656764	A	A	G	388.47	PASS	yes	1	0.000176	5672	60	7.93	exonic	MYO5A	nonsynonymous SNV	MYO5A:NM_000259:exon24:c.T3296C:p.M1099T,MYO5A:NM_001142495:exon24:c.T3296C:p.M1099T	0.432689	ambiguous	0.4708	2.794e-06	0.462	0.147	B	.	.	0/1	28	21	0.428571	49	99	423	0	709	0/0	21	0	1	21	60	0
11981.s1	female	mis	mis_b	no	.	.	yes	8	2063785	A	A	G	1091.47	PASS	yes	1	0.000176	5672	60	11.99	exonic	MYOM2	nonsynonymous SNV	MYOM2:NM_003970:exon26:c.A3214G:p.I1072V	0.00794837	benign	0.2247	1.0645e-14	1.465	0.001	B	.	.	0/1	45	46	0.505495	91	99	1126	0	1187	0/0	72	1	0.986301	73	99	0
14206.s1	female	syn	.	no	.	.	no	16	5075527	G	G	A	206.51	PASS	yes	1	0.000176	5670	60	7.94	exonic	NAGPA	synonymous SNV	NAGPA:NM_016256:exon10:c.C1500T:p.A500A	.	.	.	2.2553e-17	1.496			3.98e-05	0.000294041	0/1	16	10	0.384615	26	99	241	0	398	0/0	32	0	1	32	90	0
14230.s1	male	mis	mis_b	no	.	.	yes	11	2999516	G	G	A	797.47	PASS	yes	1	0.000176	5672	60	10.78	exonic	NAP1L4	nonsynonymous SNV	NAP1L4:NM_005969:exon3:c.C71T:p.T24I	0.270509	benign	0.1408	2.2553e-17	0.385	0.103	B	.	.	0/1	49	25	0.337838	74	99	832	0	2515	0/0	30	0	1	30	81	0
12864.s1	female	mis	mis_unk	no	.	.	yes	11	113105792	G	G	T	1192.48	PASS	yes	1	0.000176	5672	60	16.56	exonic	NCAM1	nonsynonymous SNV	NCAM1:NM_000615:exon14:c.G1701T:p.K567N,NCAM1:NM_001076682:exon14:c.G1701T:p.K567N,NCAM1:NM_001242608:exon14:c.G1701T:p.K567N,NCAM1:NM_181351:exon15:c.G1731T:p.K577N,NCAM1:NM_001242607:exon16:c.G1809T:p.K603N	.	unk	unk	0	0.218	0.999	D	0	.	0/1	26	46	0.638889	72	99	1227	0	658	0/0	54	0	1	54	99	0
13764.s1	male	mis	mis_p	no	.	.	yes	12	54926034	G	G	C	246.47	PASS	yes	1	0.000176	5672	60	8.8	exonic	NCKAP1L	nonsynonymous SNV	NCKAP1L:NM_001184976:exon26:c.G2712C:p.K904N,NCKAP1L:NM_005337:exon26:c.G2862C:p.K954N	1.13247	ambiguous	0.5244	2.794e-06	0.461	0.918	P	.	.	0/1	16	12	0.428571	28	99	281	0	494	0/0	52	0	1	52	99	0
13948.s1	female	mis	mis_b	no	.	.	yes	12	124826545	C	C	T	913.47	PASS	yes	1	0.000176	5672	60	13.63	exonic	NCOR2	nonsynonymous SNV	NCOR2:NM_001077261:exon35:c.G4982A:p.R1661H,NCOR2:NM_001206654:exon35:c.G4982A:p.R1661H,NCOR2:NM_006312:exon36:c.G5012A:p.R1671H	0.789871	ambiguous	0.3958	0.29316	0.448	1	D	1.21153e-05	3.26947e-05	0/1	33	34	0.507463	67	99	948	0	840	0/0	59	0	1	59	99	0
13319.s1	male	mis	mis_p	no	.	.	yes	9	124910471	G	G	T	382.47	PASS	yes	1	0.000176	5672	60	6.71	exonic	NDUFA8	nonsynonymous SNV	NDUFA8:NM_014222:exon3:c.C301A:p.R101S	1.0882	pathogenic	0.9769	2.794e-06	1.109	1	D	.	.	0/1	37	20	0.350877	57	99	417	0	826	0/0	58	0	1	58	99	0
14095.s1	female	mis	mis_b	no	.	.	yes	8	96059351	T	T	A	1258.47	PASS	yes	1	0.000176	5672	60	12.84	exonic	NDUFAF6	nonsynonymous SNV	NDUFAF6:NM_152416:exon6:c.T710A:p.M237K	0.687227	ambiguous	0.5246	2.2553e-17	1.567	0.177	B	.	.	0/1	51	47	0.479592	98	99	1293	0	1467	0/0	118	0	1	118	99	0
13584.s1	female	syn	.	no	.	.	yes	11	77784111	C	C	G	1405.48	PASS	yes	1	0.000176	5672	60	13.78	exonic	NDUFC2,NDUFC2-KCTD14	synonymous SNV	NDUFC2-KCTD14:NM_001203260:exon2:c.G243C:p.L81L,NDUFC2-KCTD14:NM_001203261:exon2:c.G243C:p.L81L,NDUFC2:NM_001204055:exon2:c.G174C:p.L58L,NDUFC2:NM_004549:exon2:c.G243C:p.L81L	.	.	.	2.794e-06	0.965			.	.	0/1	50	52	0.509804	102	99	1440	0	1316	0/0	84	0	1	84	99	0
12782.s1	female	mis	mis_b	no	.	.	yes	20	32246540	C	C	T	599.49	PASS	yes	1	0.000176	5670	59.61	10.34	exonic	NECAB3	nonsynonymous SNV	NECAB3:NM_031232:exon9:c.G980A:p.S327N,NECAB3:NM_031231:exon10:c.G878A:p.S293N	0.907786	benign	0.1517	0.29337	1.099	0.771	P	.	.	0/1	27	31	0.534483	58	99	634	0	577	0/0	56	0	1	56	99	0
12618.s1	male	syn	.	no	.	.	yes	3	52771641	C	C	T	817.47	PASS	yes	1	0.000176	5674	60	9.08	exonic	NEK4	synonymous SNV	NEK4:NM_001193533:exon14:c.G2127A:p.V709V,NEK4:NM_003157:exon15:c.G2394A:p.V798V	.	.	.	0.29337	1.159			.	.	0/1	46	44	0.488889	90	99	852	0	923	0/0	132	5	0.963504	137	99	0
12484.s3	male	mis	mis_d	yes	.	.	yes	9	127089685	C	C	T	1355.47	PASS	yes	1	0.000176	5672	60	10.51	exonic	NEK6	nonsynonymous SNV	NEK6:NM_001166167:exon7:c.C637T:p.R213C,NEK6:NM_001166168:exon7:c.C583T:p.R195C,NEK6:NM_001166169:exon7:c.C658T:p.R220C,NEK6:NM_001166170:exon7:c.C583T:p.R195C,NEK6:NM_014397:exon7:c.C583T:p.R195C,NEK6:NM_001145001:exon8:c.C685T:p.R229C,NEK6:NM_001166171:exon8:c.C685T:p.R229C	2.13482	pathogenic	0.8632	0.29337	0.969	1	D	3.98686e-06	1.11679e-05	0/1	77	52	0.403101	129	99	1390	0	1850	0/0	134	0	1	134	99	0
14400.s1	male	mis	mis_b	no	.	.	yes	9	140166617	C	C	T	2068.47	PASS	yes	1	0.000176	5672	60	13.17	exonic	NELFB	nonsynonymous SNV	NELFB:NM_015456:exon11:c.C1574T:p.A525V	0.769257	benign	0.1081	2.2553e-17	0.808	0.549	P	.	.	0/1	79	78	0.496815	157	99	2103	0	2261	0/0	166	0	1	166	99	0
13586.s1	female	syn	.	no	.	.	yes	X	5821174	G	G	A	869.48	PASS	yes	1	0.000176	5670	60	16.1	exonic	NLGN4X	synonymous SNV	NLGN4X:NM_001282146:exon5:c.C1545T:p.N515N,NLGN4X:NM_020742:exon5:c.C1545T:p.N515N,NLGN4X:NM_181332:exon5:c.C1545T:p.N515N,NLGN4X:NM_001282145:exon6:c.C1545T:p.N515N	.	.	.	2.794e-06	.			1.63614e-05	4.09937e-05	0/1	22	32	0.592593	54	99	904	0	514	0/0	23	0	1	23	66	0
13694.s1	female	mis	mis_b	no	.	.	yes	5	65084149	T	T	C	397.47	PASS	yes	1	0.000176	5674	60	8.11	exonic	NLN	nonsynonymous SNV	NLN:NM_020726:exon8:c.T1163C:p.V388A	0.138816	benign	0.0835	2.794e-06	0.935	0.102	B	.	.	0/1	30	19	0.387755	49	99	432	0	861	0/0	57	0	1	57	99	0
13738.s1	male	mis	mis_b	no	.	.	yes	19	55505737	A	A	G	1279.48	PASS	yes	1	0.000176	5670	60	12.19	exonic	NLRP2	nonsynonymous SNV	NLRP2:NM_001174082:exon10:c.A2743G:p.I915V,NLRP2:NM_001174081:exon11:c.A2809G:p.I937V,NLRP2:NM_017852:exon11:c.A2809G:p.I937V,NLRP2:NM_001174083:exon12:c.A2740G:p.I914V	0.283419	benign	0.0834	2.794e-06	1.233	0.999	D	3.97624e-06	3.27611e-05	0/1	52	53	0.504762	105	99	1314	0	1287	0/0	83	0	1	83	99	0
13600.s1	female	mis	mis_b	no	.	.	yes	3	48336165	G	G	A	647.47	PASS	yes	1	0.000176	5674	60	13.49	exonic	NME6	nonsynonymous SNV	NME6:NM_001308435:exon4:c.C322T:p.H108Y,NME6:NM_001308434:exon5:c.C388T:p.H130Y,NME6:NM_001308426:exon6:c.C523T:p.H175Y,NME6:NM_001308427:exon6:c.C523T:p.H175Y,NME6:NM_001308428:exon6:c.C523T:p.H175Y,NME6:NM_005793:exon6:c.C547T:p.H183Y	0.980403	pathogenic	0.5756	2.794e-06	1.163	1	D	3.97776e-06	3.27611e-05	0/1	24	24	0.5	48	99	682	0	699	0/0	52	0	1	52	99	0
13952.s1	male	syn	.	no	.	.	yes	16	69786189	T	T	C	1392.47	PASS	yes	1	0.000176	5672	53.75	13.26	exonic	NOB1	synonymous SNV	NOB1:NM_014062:exon3:c.A282G:p.E94E	.	.	.	0.29316	1.235			.	.	0/1	50	55	0.52381	105	99	1427	0	1311	0/0	104	0	1	104	99	0
14213.s1	female	mis	mis_b	no	.	.	yes	12	6669269	T	T	C	651.47	PASS	yes	1	0.000176	5672	60	11.43	exonic	NOP2	nonsynonymous SNV	NOP2:NM_001033714:exon15:c.A1772G:p.Q591R,NOP2:NM_001258308:exon15:c.A1784G:p.Q595R,NOP2:NM_001258310:exon15:c.A1772G:p.Q591R,NOP2:NM_006170:exon15:c.A1772G:p.Q591R,NOP2:NM_001258309:exon16:c.A1883G:p.Q628R	0.0952023	benign	0.0703	2.2553e-17	0.208	0.265	B	4.01229e-06	3.26861e-05	0/1	29	28	0.491228	57	99	686	0	710	0/0	60	0	1	60	99	0
14290.s1	female	mis	mis_b	no	.	.	yes	1	5987744	C	C	T	1017.47	PASS	yes	1	0.000176	5674	60	13.57	exonic	NPHP4	nonsynonymous SNV	NPHP4:NM_001291594:exon9:c.G40A:p.G14S,NPHP4:NM_001291593:exon10:c.G40A:p.G14S,NPHP4:NM_015102:exon11:c.G1406A:p.R469Q	0.0732148	benign	0.0674	2.2553e-17	1.184	0.685	P	8.02852e-06	3.28343e-05	0/1	36	39	0.52	75	99	1052	0	923	0/0	104	0	1	104	99	0
13617.s1	male	mis	mis_b	no	.	.	yes	16	2523462	A	A	C	416.47	PASS	yes	1	0.000176	5672	60	10.96	exonic	NTN3	nonsynonymous SNV	NTN3:NM_006181:exon5:c.A1351C:p.S451R	0.471099	ambiguous	0.356	2.794e-06	1.74	0.678	P	.	.	0/1	21	17	0.447368	38	99	451	0	512	0/0	27	0	1	27	72	0
11401.s1	female	mis	mis_b	no	.	.	no	X	101092582	C	C	T	1685.48	PASS	yes	1	0.000176	5670	60	12.97	exonic	NXF5	nonsynonymous SNV	NXF5:NM_032946:exon15:c.G964A:p.V322M	0.00194719	benign	0.1407	.	.	0.999	D	1.63576e-05	8.20008e-05	0/1	67	63	0.484615	130	99	1720	0	1692	0/0	135	0	1	135	99	0
13829.s1	female	syn	.	no	.	.	yes	1	86822196	C	C	T	599.47	PASS	yes	1	0.000176	5674	60	15.37	exonic	ODF2L	synonymous SNV	ODF2L:NM_020729:exon13:c.G1362A:p.Q454Q,ODF2L:NM_001007022:exon14:c.G1449A:p.Q483Q	.	.	.	2.794e-06	1.72			.	.	0/1	16	23	0.589744	39	99	634	0	448	0/0	47	0	1	47	99	0
13258.s1	female	mis	mis_b	no	.	.	yes	12	56031202	C	C	T	483.48	PASS	yes	1	0.000176	5672	60	15.6	exonic	OR10P1	nonsynonymous SNV	OR10P1:NM_206899:exon1:c.C527T:p.P176L	0.278738	benign	0.244	2.794e-06	1.938	0.013	B	1.19582e-05	2.23399e-05	0/1	14	17	0.548387	31	99	518	0	329	0/0	23	0	1	23	57	0
13578.s1	female	mis	mis_b	no	.	.	yes	7	143633094	T	T	C	1312.47	PASS	yes	1	0.000176	5672	60	17.5	exonic	OR2F2	nonsynonymous SNV	OR2F2:NM_001004685:exon1:c.T769C:p.F257L	0.0255876	pathogenic	0.6053	2.794e-06	1.825	0.94	P	.	.	0/1	31	44	0.586667	75	99	1347	0	854	0/0	66	1	0.985075	67	99	0
13875.s1	male	mis	mis_b	no	.	.	no	1	248058989	C	C	T	1222.47	PASS	yes	1	0.000176	5674	60	11.42	exonic	OR2W3	nonsynonymous SNV	OR2W3:NM_001001957:exon1:c.C101T:p.A34V	0.0481836	benign	0.1121	0.29316	1.857	0.776	P	3.57884e-05	9.80136e-05	0/1	56	51	0.476636	107	99	1257	0	1386	0/0	62	0	1	62	99	0
11633.s1	male	mis	mis_b	no	.	.	no	11	59283296	G	G	A	695.48	PASS	yes	1	0.000176	5672	60	11.04	exonic	OR4D9	nonsynonymous SNV	OR4D9:NM_001004711:exon1:c.G911A:p.R304Q	0.0317241	benign	0.0865	1.0645e-14	1.94	0.032	B	0.000123746	0.000654151	0/1	35	28	0.444444	63	99	730	0	1008	0/0	45	0	1	45	99	0
13627.s1	female	syn	.	no	.	.	no	11	55587765	G	G	A	2140.47	PASS	yes	1	0.000176	5672	59.91	14.46	exonic	OR5D18	synonymous SNV	OR5D18:NM_001001952:exon1:c.G660A:p.A220A	.	.	.	2.794e-06	1.853			1.19336e-05	6.53467e-05	0/1	73	75	0.506757	148	99	2175	0	1909	0/0	154	0	1	154	99	0
13040.s1	female	syn	.	no	.	.	no	11	7846683	G	G	A	1245.47	PASS	yes	1	0.000176	5672	59.38	13.84	exonic	OR5P3	synonymous SNV	OR5P3:NM_153445:exon1:c.C837T:p.T279T	.	.	.	0	1.745			2.38829e-05	9.80136e-05	0/1	43	47	0.522222	90	99	1280	0	996	0/0	110	0	1	110	99	0
13948.s1	female	syn	.	no	.	.	yes	12	55759719	C	C	T	309.48	PASS	yes	1	0.000176	5672	60	9.38	exonic	OR6C75	synonymous SNV	OR6C75:NM_001005497:exon1:c.C825T:p.L275L	.	.	.	0.29316	1.784			.	.	0/1	20	13	0.393939	33	99	344	0	568	0/0	34	0	1	34	87	0
12501.s1	male	mis	mis_b	no	.	.	yes	7	142750119	T	T	G	1363.47	PASS	yes	1	0.000176	5672	60	13.91	exonic	OR6V1	nonsynonymous SNV	OR6V1:NM_001001667:exon1:c.T682G:p.S228A	0.616131	benign	0.0881	0.29337	1.212	0.971	D	.	.	0/1	41	57	0.581633	98	99	1398	0	1085	0/0	123	1	0.991935	124	99	0
13849.s1	female	mis	mis_b	no	.	.	no	12	48919485	G	G	A	1311.47	PASS	yes	1	0.000176	5672	60	12.98	exonic	OR8S1	nonsynonymous SNV	OR8S1:NM_001005203:exon1:c.G71A:p.R24Q	0.0493555	benign	0.0604	2.794e-06	.	0	B	6.76025e-05	0.000223614	0/1	51	50	0.49505	101	99	1346	0	1275	0/0	100	0	1	100	99	0
12076.s1	male	syn	.	no	.	.	no	7	142723844	A	A	G	1258.47	PASS	yes	1	0.000176	5672	59.23	11.14	exonic	OR9A2	synonymous SNV	OR9A2:NM_001001658:exon1:c.T376C:p.L126L	.	.	.	1.0645e-14	1.115			3.97655e-06	6.16599e-05	0/1	66	47	0.415929	113	99	1293	0	1746	0/0	71	0	1	71	99	0
13523.s1	female	mis	mis_b	no	.	.	no	7	24905795	C	C	T	339.47	PASS	yes	1	0.000176	5672	60	8.7	exonic	OSBPL3	nonsynonymous SNV	OSBPL3:NM_145320:exon5:c.G443A:p.R148H,OSBPL3:NM_145321:exon5:c.G443A:p.R148H,OSBPL3:NM_145322:exon5:c.G443A:p.R148H,OSBPL3:NM_015550:exon6:c.G443A:p.R148H	0.908762	pathogenic	0.8882	2.794e-06	0.736	1	D	0.000171018	0.000360396	0/1	23	16	0.410256	39	99	374	0	479	0/0	65	0	1	65	99	0
12396.s1	female	syn	.	no	.	.	no	2	26696934	C	C	T	1870.48	PASS	yes	1	0.000176	5674	60	13.96	exonic	OTOF	synonymous SNV	OTOF:NM_194322:exon9:c.G1263A:p.P421P,OTOF:NM_004802:exon10:c.G1092A:p.P364P,OTOF:NM_194323:exon10:c.G1092A:p.P364P,OTOF:NM_001287489:exon27:c.G3333A:p.P1111P,OTOF:NM_194248:exon27:c.G3333A:p.P1111P	.	.	.	0.29337	1.018			2.39622e-05	9.83929e-05	0/1	54	80	0.597015	134	99	1905	0	1250	0/0	81	0	1	81	99	0
11457.s1	male	mis	mis_b	no	.	.	no	12	133197699	C	C	T	432.47	PASS	yes	1	0.000176	5672	60	10.55	exonic	P2RX2	nonsynonymous SNV	P2RX2:NM_012226:exon6:c.C671T:p.S224L,P2RX2:NM_174872:exon6:c.C611T:p.S204L,P2RX2:NM_001282164:exon7:c.C785T:p.S262L,P2RX2:NM_016318:exon7:c.C815T:p.S272L,P2RX2:NM_001282165:exon8:c.C887T:p.S296L,P2RX2:NM_170682:exon8:c.C887T:p.S296L,P2RX2:NM_170683:exon8:c.C887T:p.S296L,P2RX2:NM_174873:exon8:c.C887T:p.S296L	0.473741	ambiguous	0.3992	2.5362e-36	1.277	1	D	3.97782e-05	0.00049334	0/1	24	17	0.414634	41	99	467	0	625	0/0	33	0	1	33	75	0
12832.s1	female	syn	.	no	.	.	yes	4	135121559	A	A	G	690.47	PASS	yes	1	0.000176	5674	60	11.51	exonic	PABPC4L	synonymous SNV	PABPC4L:NM_001114734:exon2:c.T790C:p.L264L	.	.	.	0.29337	1.943			6.15733e-06	1.89912e-05	0/1	33	27	0.45	60	99	725	0	885	0/0	68	0	1	68	99	0
13006.s1	female	mis	mis_b	no	.	.	yes	7	139724474	A	A	C	851.47	PASS	yes	1	0.000176	5672	60	13.1	exonic	PARP12	nonsynonymous SNV	PARP12:NM_022750:exon12:c.T1992G:p.F664L	0.89007	pathogenic	0.9959	0	1.023	1	D	.	.	0/1	32	33	0.507692	65	99	886	0	806	0/0	43	0	1	43	99	0
12692.s1	male	syn	.	no	.	.	yes	19	19681518	G	G	A	898.48	PASS	yes	1	0.000176	5670	59.83	11.52	exonic	PBX4	synonymous SNV	PBX4:NM_025245:exon3:c.C318T:p.A106A	.	.	.	0.29337	1.08			3.97716e-06	1.11694e-05	0/1	43	35	0.448718	78	99	933	0	1122	0/0	72	0	1	72	99	0
13727.s1	female	mis	mis_b	no	.	.	yes	1	154920144	C	C	T	277.48	PASS	yes	1	0.000176	5674	60	9.91	exonic	PBXIP1	nonsynonymous SNV	PBXIP1:NM_020524:exon8:c.G712A:p.V238M	0.182876	benign	0.0859	2.794e-06	1.185	0.006	B	.	.	0/1	17	11	0.392857	28	99	312	0	511	0/0	47	0	1	47	99	0
13584.s1	female	mis	mis_b	no	.	.	yes	13	61985584	G	G	T	1401.47	PASS	yes	1	0.000176	5672	60	13.48	exonic	PCDH20	nonsynonymous SNV	PCDH20:NM_022843:exon2:c.C2648A:p.S883Y	0.342957	benign	0.0835	2.794e-06	0.694	0.412	B	.	.	0/1	51	53	0.509615	104	99	1436	0	1347	0/0	89	0	1	89	99	0
12722.s1	male	mis	mis_b	no	.	.	yes	19	1486929	C	C	T	1557.47	PASS	yes	1	0.000176	5672	60	13.31	exonic	PCSK4	nonsynonymous SNV	PCSK4:NM_017573:exon8:c.G991A:p.V331M	0.5958	benign	0.2155	0.29337	1.181	0.999	D	8.21787e-06	3.2684e-05	0/1	56	61	0.521368	117	99	1592	0	1326	0/0	159	0	1	159	99	0
14101.s1	female	syn	.	no	.	.	yes	3	33908011	G	G	A	123.48	PASS	yes	1	0.000176	5674	60	5.88	exonic	PDCD6IP	synonymous SNV	PDCD6IP:NM_001162429:exon18:c.G2616A:p.Q872Q,PDCD6IP:NM_013374:exon18:c.G2601A:p.Q867Q	.	.	.	2.2553e-17	0.583			.	.	0/1	13	8	0.380952	21	99	158	0	363	0/0	23	0	1	23	66	0
12113.s1	male	mis	mis_b	no	.	.	no	16	15122788	C	C	T	736.47	PASS	yes	1	0.000176	5672	58.94	6.58	exonic	PDXDC1	nonsynonymous SNV	PDXDC1:NM_001285444:exon14:c.C1177T:p.R393W,PDXDC1:NM_001285445:exon14:c.C1174T:p.R392W,PDXDC1:NM_001285448:exon14:c.C985T:p.R329W,PDXDC1:NM_001285450:exon14:c.C1189T:p.R397W,PDXDC1:NM_001285447:exon15:c.C1213T:p.R405W,PDXDC1:NM_001285449:exon15:c.C1258T:p.R420W,PDXDC1:NM_015027:exon15:c.C1258T:p.R420W	0.162946	benign	0.0817	1.0645e-14	0.635	0.028	B	1.19542e-05	6.55781e-05	0/1	75	37	0.330357	112	99	771	0	1832	0/0	85	1	0.988372	86	99	0
14119.s1	female	mis	mis_b	no	.	.	yes	7	92146619	C	C	T	179.47	PASS	yes	1	0.000176	5672	60	7.18	exonic	PEX1	nonsynonymous SNV	PEX1:NM_000466:exon5:c.G1210A:p.V404I,PEX1:NM_001282677:exon5:c.G1210A:p.V404I,PEX1:NM_001282678:exon5:c.G586A:p.V196I	0.127228	benign	0.0711	2.2553e-17	0.746	0	B	3.9807e-06	1.11727e-05	0/1	16	9	0.36	25	99	214	0	446	0/0	51	0	1	51	99	0
13471.s1	male	mis	mis_b	no	.	.	no	12	48528577	G	G	A	1463.47	PASS	yes	1	0.000176	5672	59.91	13.07	exonic	PFKM	nonsynonymous SNV	PFKM:NM_001166688:exon7:c.G712A:p.D238N,PFKM:NM_000289:exon8:c.G712A:p.D238N,PFKM:NM_001166687:exon8:c.G712A:p.D238N,PFKM:NM_001166686:exon10:c.G925A:p.D309N	0.579728	benign	0.065	2.794e-06	0.775	0.121	B	7.95254e-06	6.16599e-05	0/1	59	53	0.473214	112	99	1498	0	1509	0/0	114	1	0.991304	115	99	0
13416.s1	female	mis	mis_b	no	.	.	yes	6	41711107	G	G	C	718.47	PASS	yes	1	0.000176	5672	60	10.26	exonic	PGC	nonsynonymous SNV	PGC:NM_001166424:exon4:c.C349G:p.P117A,PGC:NM_002630:exon4:c.C349G:p.P117A	0.160696	benign	0.2923	2.794e-06	0.992	0.956	P	3.97842e-06	1.11734e-05	0/1	38	32	0.457143	70	99	753	0	1092	0/0	97	0	1	97	99	0
12313.s1	female	mis	mis_b	no	.	.	no	6	83888415	G	G	A	742.47	PASS	yes	1	0.000176	5672	60	10.17	exonic	PGM3	nonsynonymous SNV	PGM3:NM_001199918:exon7:c.C763T:p.R255W,PGM3:NM_001199919:exon8:c.C1006T:p.R336W,PGM3:NM_015599:exon8:c.C1006T:p.R336W,PGM3:NM_001199917:exon9:c.C1090T:p.R364W	0.489228	benign	0.1069	1.0645e-14	0.963	0.997	D	1.59319e-05	9.80328e-05	0/1	39	34	0.465753	73	99	777	0	923	0/0	126	0	1	126	99	0
14043.s1	male	syn	.	no	.	.	no	1	33795807	G	G	A	2371.47	PASS	yes	1	0.000176	5674	60	13.95	exonic	PHC2	synonymous SNV	PHC2:NM_004427:exon5:c.C405T:p.N135N,PHC2:NM_198040:exon12:c.C2010T:p.N670N	.	.	.	2.2553e-17	0.492			1.98943e-05	7.45379e-05	0/1	81	89	0.523529	170	99	2406	0	2088	0/0	153	0	1	153	99	0
12784.s1	male	ptv	.	yes	low	tol	yes	6	170105269	ACC	ACC	A	2410.47	PASS	yes	1	0.000176	5672	60.07	14.52	exonic	PHF10	frameshift deletion	PHF10:NM_018288:exon11:c.1369_1370del:p.G457fs,PHF10:NM_133325:exon11:c.1363_1364del:p.G455fs	.	.	.	0.29337	0.931			.	.	0/1	100	66	0.39759	166	99	2445	0	4430	0/0	179	0	1	179	99	0
12852.s1	male	syn	.	no	.	.	yes	7	11068421	G	G	C	1191.47	PASS	yes	1	0.000176	5672	60	9.03	exonic	PHF14	synonymous SNV	PHF14:NM_014660:exon7:c.G1431C:p.L477L	.	.	.	0	0.672			4.01552e-06	1.12448e-05	0/1	81	51	0.386364	132	99	1226	0	2293	0/0	113	1	0.991228	114	99	0
13916.s1	female	mis	mis_d	yes	.	.	yes	X	54037669	G	G	A	512.48	PASS	yes	1	0.000176	5670	60	11.65	exonic	PHF8	nonsynonymous SNV	PHF8:NM_001184896:exon8:c.C940T:p.L314F,PHF8:NM_001184897:exon8:c.C832T:p.L278F,PHF8:NM_001184898:exon8:c.C832T:p.L278F,PHF8:NM_015107:exon8:c.C832T:p.L278F	2.80813	pathogenic	0.7707	0.29316	.	1	D	.	.	0/1	21	23	0.522727	44	99	547	0	565	0/0	20	0	1	20	48	0
11855.s1	female	mis	mis_b	no	.	.	yes	X	18925137	C	C	G	581.48	PASS	yes	1	0.000176	5670	60	9.23	exonic	PHKA2	nonsynonymous SNV	PHKA2:NM_000292:exon23:c.G2596C:p.A866P	0.5877	pathogenic	0.6942	1.0645e-14	.	0.723	P	.	.	0/1	39	24	0.380952	63	99	616	0	1085	0/0	25	0	1	25	69	0
14279.s1	male	syn	.	no	.	.	yes	16	71683230	G	G	A	704.47	PASS	yes	1	0.000176	5672	60	12.58	exonic	PHLPP2	synonymous SNV	PHLPP2:NM_001289003:exon18:c.C3334T:p.L1112L,PHLPP2:NM_015020:exon19:c.C3535T:p.L1179L	.	.	.	2.2553e-17	0.684			7.95887e-06	2.23344e-05	0/1	30	26	0.464286	56	99	739	0	891	0/0	82	0	1	82	99	0
13538.s1	male	mis	mis_b	no	.	.	yes	11	800598	C	C	T	503.48	PASS	yes	1	0.000176	5672	60	10.95	exonic	PIDD1	nonsynonymous SNV	PIDD1:NM_145886:exon12:c.G1986A:p.M662I,PIDD1:NM_145887:exon12:c.G1986A:p.M662I	0.0426891	ambiguous	0.5442	2.794e-06	1.238	0.061	B	.	.	0/1	23	23	0.5	46	99	538	0	535	0/0	29	0	1	29	75	0
13001.s1	male	mis	mis_b	no	.	.	yes	11	17122938	T	T	C	1303.47	PASS	yes	1	0.000176	5672	60	11.24	exonic	PIK3C2A	nonsynonymous SNV	PIK3C2A:NM_002645:exon24:c.A3895G:p.I1299V	0.310036	pathogenic	0.8497	0	0.634	0.247	B	.	.	0/1	56	60	0.517241	116	99	1338	0	1402	0/0	54	0	1	54	99	0
12798.s1	female	syn	.	no	.	.	yes	1	204438469	T	T	C	264.49	PASS	yes	1	0.000176	5674	60	11.02	exonic	PIK3C2B	synonymous SNV	PIK3C2B:NM_002646:exon3:c.A462G:p.L154L	.	.	.	0.29337	0.557			.	.	0/1	12	12	0.5	24	99	299	0	294	0/0	28	0	1	28	78	0
11381.s1	male	mis	mis_d	yes	.	.	yes	3	130447391	C	C	T	470.47	PASS	yes	1	0.000176	5674	60	8.11	exonic	PIK3R4	nonsynonymous SNV	PIK3R4:NM_014602:exon6:c.G1723A:p.D575N	2.47312	pathogenic	0.9866	.	0.362	0.997	D	3.98035e-06	.	0/1	36	22	0.37931	58	99	505	0	904	0/0	85	0	1	85	99	0
11855.s1	female	syn	.	no	.	.	yes	22	28293829	A	A	G	393.48	PASS	yes	1	0.000176	5670	60	13.57	exonic	PITPNB	synonymous SNV	PITPNB:NM_001284277:exon4:c.T249C:p.F83F,PITPNB:NM_001284278:exon4:c.T255C:p.F85F,PITPNB:NM_012399:exon4:c.T249C:p.F83F	.	.	.	1.0645e-14	1.807			.	.	0/1	13	16	0.551724	29	99	428	0	357	0/0	36	0	1	36	99	0
11977.s1	female	mis	mis_b	no	.	.	yes	10	3207621	G	G	A	438.47	PASS	yes	1	0.000176	5672	60	9.33	exonic	PITRM1	nonsynonymous SNV	PITRM1:NM_001242309:exon4:c.C421T:p.R141C,PITRM1:NM_001242307:exon5:c.C517T:p.R173C,PITRM1:NM_014889:exon5:c.C517T:p.R173C	0.376183	benign	0.1574	1.0645e-14	0.998	0.999	D	2.41783e-05	1.12892e-05	0/1	26	21	0.446809	47	99	473	0	601	0/0	65	0	1	65	99	0
11909.s1	male	mis	mis_unk	no	.	.	yes	14	69994596	G	G	A	328.5	PASS	yes	1	0.000176	5672	60	13.69	exonic	PLEKHD1	nonsynonymous SNV	PLEKHD1:NM_001161498:exon12:c.G1298A:p.R433H	.	pathogenic	0.7174	1.0645e-14	0.912	0.999	D	6.42748e-06	2.05846e-05	0/1	11	13	0.541667	24	99	363	0	274	0/0	24	1	0.96	25	39	0
11234.s1	female	mis	mis_b	no	.	.	no	5	174102	C	C	T	1262.47	PASS	yes	1	0.000176	5674	60	13.87	exonic	PLEKHG4B	nonsynonymous SNV	PLEKHG4B:NM_052909:exon16:c.C3223T:p.R1075W	0.463832	ambiguous	0.3927	.	1.148	1	D	1.62e-05	0.000133182	0/1	55	36	0.395604	91	99	1297	0	2848	0/0	78	0	1	78	99	0
12892.s1	female	mis	mis_b	no	.	.	yes	3	48463099	C	C	G	413.47	PASS	yes	1	0.000176	5674	60	8.8	exonic	PLXNB1	nonsynonymous SNV	PLXNB1:NM_001130082:exon7:c.G1637C:p.R546P,PLXNB1:NM_002673:exon7:c.G1637C:p.R546P	0.998234	pathogenic	0.5795	0	0.615	1	D	3.99036e-06	1.11819e-05	0/1	29	18	0.382979	47	99	448	0	714	0/0	57	0	1	57	99	0
12633.s1	female	mis	mis_p	no	.	.	yes	3	129303005	C	C	A	2328.47	PASS	yes	1	0.000176	5674	59.88	11.58	exonic	PLXND1	nonsynonymous SNV	PLXND1:NM_015103:exon7:c.G2101T:p.D701Y	1.08063	ambiguous	0.5373	0.29337	0.401	0.999	D	0	.	0/1	99	102	0.507463	201	99	2363	0	2142	0/0	223	0	1	223	99	0
14158.s1	male	mis	mis_b	no	.	.	yes	12	56349277	G	G	T	428.48	PASS	yes	1	0.000176	5672	60	13.39	exonic	PMEL	nonsynonymous SNV	PMEL:NM_001200053:exon7:c.C1475A:p.A492E,PMEL:NM_001200054:exon9:c.C1733A:p.A578E,PMEL:NM_006928:exon10:c.C1733A:p.A578E	0.609816	pathogenic	0.6095	2.2553e-17	0.966	1	D	.	.	0/1	16	16	0.5	32	99	463	0	491	0/0	41	0	1	41	99	0
14103.s1	male	mis	mis_b	no	.	.	yes	19	50368520	C	C	G	848.48	PASS	yes	1	0.000176	5670	60	14.89	exonic	PNKP	nonsynonymous SNV	PNKP:NM_007254:exon4:c.G362C:p.G121A	0.103403	benign	0.0802	2.2553e-17	1.528	0.062	B	.	.	0/1	22	35	0.614035	57	99	883	0	604	0/0	54	0	1	54	99	0
13129.s1	female	mis	mis_b	no	.	.	yes	3	127390416	A	A	C	816.47	PASS	yes	1	0.000176	5674	60	14.84	exonic	PODXL2	nonsynonymous SNV	PODXL2:NM_015720:exon7:c.A1565C:p.Y522S	0.92055	pathogenic	0.8942	0	0.523	0.336	B	.	.	0/1	25	30	0.545455	55	99	851	0	658	0/0	25	0	1	25	66	0
14433.s1	male	mis	mis_d	yes	.	.	yes	1	166818913	C	C	T	682.47	PASS	yes	1	0.000176	5674	60	12.41	exonic	POGK	nonsynonymous SNV	POGK:NM_001314014:exon3:c.C743T:p.T248M,POGK:NM_017542:exon5:c.C1097T:p.T366M	2.02998	pathogenic	0.8383	2.2553e-17	0.42	1	D	.	.	0/1	26	29	0.527273	55	99	717	0	635	0/0	66	0	1	66	99	0
12858.s1	female	syn	.	no	.	.	yes	6	43487551	C	C	T	1861.47	PASS	yes	1	0.000176	5672	60	11.49	exonic	POLR1C	synonymous SNV	POLR1C:NM_203290:exon4:c.C357T:p.P119P	.	.	.	0	1.262			.	.	0/1	87	75	0.462963	162	99	1896	0	2211	0/0	141	0	1	141	99	0
13072.s1	female	ptv	.	yes	low	tol	yes	10	93390352	TGA	TGA	T	1519.47	PASS	yes	1	0.000176	5672	60.1	15.5	exonic	PPP1R3C	frameshift deletion	PPP1R3C:NM_005398:exon2:c.284_285del:p.L95fs	.	.	.	0	0.946			3.97893e-06	1.11702e-05	0/1	53	45	0.459184	98	99	1554	0	1818	0/0	133	0	1	133	99	0
12859.s1	male	unk	.	no	.	.	yes	12	11506336	G	G	C	2924.7	PASS	yes	1	0.000177	5644	51.35	24.37	exonic	PRB1	unknown	UNKNOWN	.	.	.	0	1.68	0.991	D	4.23503e-06	1.17813e-05	0/1	41	23	0.359375	64	99	794	0	1812	0/0	109	0	1	109	99	0
12779.s1	female	mis	mis_b	no	.	.	yes	15	91525078	A	A	G	703.47	PASS	yes	1	0.000176	5672	60	13.53	exonic	PRC1	nonsynonymous SNV	PRC1:NM_001267580:exon3:c.T278C:p.I93T,PRC1:NM_003981:exon4:c.T401C:p.I134T,PRC1:NM_199413:exon4:c.T401C:p.I134T	0.0956132	benign	0.2506	0.29337	0.706	0.107	B	.	.	0/1	18	34	0.653846	52	99	738	0	356	0/0	54	0	1	54	99	0
14617.s1	male	mis	mis_p	no	.	.	no	8	69002939	C	C	T	203.51	PASS	yes	1	0.000176	5672	60	8.85	exonic	PREX2	nonsynonymous SNV	PREX2:NM_024870:exon20:c.C2239T:p.R747W,PREX2:NM_025170:exon20:c.C2239T:p.R747W	1.29516	ambiguous	0.4099	2.2553e-17	0.652	1	D	1.99784e-05	0.000130813	0/1	15	8	0.347826	23	99	238	0	471	0/0	32	0	1	32	75	0
14617.s1	male	mis	mis_d	yes	.	.	yes	16	24105500	G	G	A	1451.47	PASS	yes	1	0.000176	5672	60	14.66	exonic	PRKCB	nonsynonymous SNV	PRKCB:NM_002738:exon7:c.G703A:p.D235N,PRKCB:NM_212535:exon7:c.G703A:p.D235N	2.12215	pathogenic	0.9168	2.2553e-17	0.241	0.991	D	.	.	0/1	51	48	0.484848	99	99	1486	0	1628	0/0	137	1	0.992754	138	99	0
12861.s1	female	mis	mis_p	no	.	.	yes	X	3573241	T	T	A	3534.48	PASS	yes	1	0.000176	5670	60	13.39	exonic	PRKX	nonsynonymous SNV	PRKX:NM_005044:exon3:c.A548T:p.D183V	1.44626	benign	0.2542	0	.	0.51	P	.	.	0/1	126	138	0.522727	264	99	3569	0	3181	0/0	139	0	1	139	99	0
14671.s1	female	mis	mis_b	no	.	.	no	20	5283050	C	C	T	658.48	PASS	yes	1	0.000176	5670	60	11.35	exonic	PROKR2	nonsynonymous SNV	PROKR2:NM_144773:exon2:c.G791A:p.R264H	0.536057	benign	0.158	2.2553e-17	1.493	1	D	1.98888e-05	6.53467e-05	0/1	32	26	0.448276	58	99	693	0	774	0/0	44	0	1	44	99	0
13006.s1	female	syn	.	no	.	.	yes	8	37635529	G	G	A	309.47	PASS	yes	1	0.000176	5672	60	9.98	exonic	PROSC	synonymous SNV	PROSC:NM_007198:exon8:c.G735A:p.T245T	.	.	.	0	1.05			7.95437e-06	3.26712e-05	0/1	17	14	0.451613	31	99	344	0	365	0/0	22	0	1	22	57	0
14297.s1	male	mis	mis_p	no	.	.	yes	17	1554575	G	G	A	277.5	PASS	yes	1	0.000176	5672	60	12.61	exonic	PRPF8	nonsynonymous SNV	PRPF8:NM_006445:exon42:c.C6680T:p.A2227V	1.69445	pathogenic	0.8262	2.2553e-17	0.261	0.983	D	.	.	0/1	11	11	0.5	22	99	312	0	304	0/0	27	0	1	27	72	0
12494.s1	female	mis	mis_d	yes	.	.	no	10	104165274	G	G	A	187.59	PASS	yes	1	0.000176	5668	60	9.38	exonic	PSD	nonsynonymous SNV	PSD:NM_002779:exon12:c.C2155T:p.R719C,PSD:NM_001270965:exon13:c.C2155T:p.R719C,PSD:NM_001270966:exon13:c.C1018T:p.R340C	2.37342	ambiguous	0.5083	0.29337	0.504	1	D	1.20361e-05	0.000124208	0/1	11	9	0.45	20	99	222	0	302	0/0	24	0	1	24	51	0
14675.s1	female	mis	mis_b	no	.	.	no	1	227076735	G	G	T	3226.43	PASS	yes	1	0.000176	5674	60	14.21	exonic	PSEN2	nonsynonymous SNV	PSEN2:NM_000447:exon8:c.G772A:p.A258T,PSEN2:NM_012486:exon8:c.G772A:p.A258T	0.790194	benign	0.1801	2.2553e-17	0.851	0.966	D	.	0.0003	0/2	38	50	0.568182	88	99	1385	0	901	0/0	114	1	0.991304	115	99	0
13628.s1	male	mis	mis_p	no	.	.	yes	17	38146436	G	G	A	163.48	PASS	yes	1	0.000176	5672	60	8.17	exonic	PSMD3	nonsynonymous SNV	PSMD3:NM_002809:exon6:c.G967A:p.G323S	1.55699	pathogenic	0.9777	2.794e-06	0.171	1	D	3.98654e-06	.	0/1	13	7	0.35	20	99	198	0	378	0/0	26	0	1	26	69	0
12939.s1	male	syn	.	no	.	.	yes	2	54152703	G	G	T	667.47	PASS	yes	1	0.000176	5674	60	8.67	exonic	PSME4	synonymous SNV	PSME4:NM_014614:exon14:c.C1782A:p.L594L	.	.	.	0	0.393			.	.	0/1	46	31	0.402597	77	99	702	0	1255	0/0	107	0	1	107	99	0
12613.s1	male	mis	mis_b	no	.	.	no	2	86338280	G	G	C	509.47	PASS	yes	1	0.000176	5674	60	12.74	exonic	PTCD3	nonsynonymous SNV	PTCD3:NM_017952:exon4:c.G239C:p.R80T	0.327335	benign	0.3185	0.29337	1.133	0.986	D	7.97906e-06	0.000123533	0/1	18	22	0.55	40	99	544	0	459	0/0	55	0	1	55	99	0
13578.s1	female	mis	mis_p	no	.	.	yes	9	98229664	A	A	T	383.47	PASS	yes	1	0.000176	5672	60	13.22	exonic	PTCH1	nonsynonymous SNV	PTCH1:NM_000264:exon15:c.T2294A:p.L765H,PTCH1:NM_001083602:exon15:c.T2096A:p.L699H,PTCH1:NM_001083603:exon15:c.T2291A:p.L764H,PTCH1:NM_001083604:exon15:c.T1841A:p.L614H,PTCH1:NM_001083605:exon15:c.T1841A:p.L614H,PTCH1:NM_001083606:exon15:c.T1841A:p.L614H,PTCH1:NM_001083607:exon15:c.T1841A:p.L614H	1.69161	pathogenic	0.9454	2.794e-06	0.146	1	D	.	.	0/1	14	15	0.517241	29	99	418	0	408	0/0	35	0	1	35	78	0
11671.s1	male	mis	mis_b	no	.	.	yes	19	50360983	G	G	A	731.48	PASS	yes	1	0.000176	5670	60	11.08	exonic	PTOV1	nonsynonymous SNV	PTOV1:NM_001305105:exon7:c.G748A:p.V250I,PTOV1:NM_001305108:exon7:c.G652A:p.V218I,PTOV1:NM_017432:exon7:c.G748A:p.V250I	0.0811968	benign	0.0806	1.0645e-14	0.523	0.902	P	.	.	0/1	35	31	0.469697	66	99	766	0	907	0/0	80	0	1	80	99	0
12821.s1	female	syn	.	no	.	.	yes	1	214542900	C	C	T	998.47	PASS	yes	1	0.000176	5674	60	12.64	exonic	PTPN14	synonymous SNV	PTPN14:NM_005401:exon17:c.G3171A:p.K1057K	.	.	.	0.29337	0.523			3.97649e-06	.	0/1	42	37	0.468354	79	99	1033	0	1112	0/0	131	1	0.992424	132	99	0
14206.s1	female	ptv	.	yes	low	tol	yes	9	112182789	C	C	A	1033.47	PASS	yes	1	0.000176	5672	60	7.08	exonic	PTPN3	stopgain	PTPN3:NM_001145372:exon3:c.G232T:p.E78X,PTPN3:NM_001145371:exon4:c.G367T:p.E123X,PTPN3:NM_001145370:exon8:c.G700T:p.E234X,PTPN3:NM_001145369:exon9:c.G835T:p.E279X,PTPN3:NM_001145368:exon13:c.G1093T:p.E365X,PTPN3:NM_002829:exon14:c.G1228T:p.E410X	.	.	.	2.2553e-17	0.873	.	.	.	.	0/1	94	52	0.356164	146	99	1068	0	2597	0/0	135	0	1	135	99	0
14216.s1	male	mis	mis_b	no	.	.	yes	11	48161047	C	C	T	706.47	PASS	yes	1	0.000176	5672	60	10.54	exonic	PTPRJ	nonsynonymous SNV	PTPRJ:NM_002843:exon11:c.C2162T:p.S721F	0.663715	benign	0.1466	2.2553e-17	1.044	0.972	D	.	.	0/1	36	31	0.462687	67	99	741	0	1007	0/0	65	0	1	65	99	0
12952.s1	female	syn	.	no	.	.	yes	18	7888207	C	C	T	510.96	PASS	yes	2	0.000353	5672	60	2.61	exonic	PTPRM	synonymous SNV	PTPRM:NM_001105244:exon3:c.C300T:p.H100H,PTPRM:NM_002845:exon3:c.C300T:p.H100H	.	.	.	0	0.334			.	.	0/1	31	21	0.403846	52	99	438	0	636	0/0	45	0	1	45	99	0
14253.s1	female	mis	mis_b	no	.	.	yes	1	1246368	G	G	C	442.47	PASS	yes	1	0.000176	5674	60	11.64	exonic	PUSL1	nonsynonymous SNV	PUSL1:NM_153339:exon7:c.G779C:p.S260T	0.266021	benign	0.1342	2.2553e-17	1.986	0.897	P	3.99949e-06	1.13091e-05	0/1	20	18	0.473684	38	99	477	0	569	0/0	45	0	1	45	99	0
12396.s1	female	mis	mis_b	no	.	.	yes	2	136473202	G	G	A	2563.47	PASS	yes	1	0.000176	5674	60	10.3	exonic	R3HDM1	nonsynonymous SNV	R3HDM1:NM_001282799:exon20:c.G2330A:p.R777H,R3HDM1:NM_001282800:exon20:c.G2549A:p.R850H,R3HDM1:NM_001282798:exon23:c.G2717A:p.R906H,R3HDM1:NM_015361:exon23:c.G2714A:p.R905H	0.303656	benign	0.0752	0.29337	0.382	0.999	D	1.19401e-05	3.27097e-05	0/1	129	120	0.481928	249	99	2598	0	2863	0/0	147	0	1	147	99	0
12377.s1	female	mis	mis_p	no	.	.	yes	11	82698697	C	C	T	1028.47	PASS	yes	1	0.000176	5672	60	15.12	exonic	RAB30	nonsynonymous SNV	RAB30:NM_001286059:exon4:c.G293A:p.R98H,RAB30:NM_001286060:exon4:c.G293A:p.R98H,RAB30:NM_001286061:exon4:c.G293A:p.R98H,RAB30:NM_014488:exon5:c.G293A:p.R98H	1.66879	benign	0.0951	1.0645e-14	0.649	0.995	D	.	.	0/1	27	41	0.602941	68	99	1063	0	581	0/0	52	0	1	52	99	0
14005.s1	female	syn	.	no	.	.	yes	1	220345992	C	C	T	821.47	PASS	yes	1	0.000176	5674	60	10.14	exonic	RAB3GAP2	synonymous SNV	RAB3GAP2:NM_012414:exon22:c.G2403A:p.L801L	.	.	.	0.29316	0.535			.	.	0/1	43	38	0.469136	81	99	856	0	967	0/0	112	0	1	112	99	0
12637.s1	male	syn	.	no	.	.	yes	9	125852099	C	C	A	4130.47	PASS	yes	1	0.000176	5672	60	10.17	exonic	RABGAP1	synonymous SNV	RABGAP1:NM_012197:exon20:c.C2487A:p.A829A	.	.	.	0.29337	0.241			.	.	0/1	207	199	0.490148	406	99	4165	0	4092	0/0	456	0	1	456	99	0
12624.s1	female	ptv	.	yes	high	intol	yes	17	17697259	C	C	CAGT	984.52	PASS	yes	1	0.000176	5672	60	23.44	exonic	RAI1	stopgain	RAI1:NM_030665:exon3:c.997_998insAGT:p.Q333delinsQX	.	.	.	0.29337	0.129			.	.	0/1	16	26	0.619048	42	99	1019	0	650	0/0	46	0	1	46	99	0
14160.s1	female	mis	mis_b	no	.	.	yes	14	36133877	C	C	T	286.47	PASS	yes	1	0.000176	5672	50.67	7.74	exonic	RALGAPA1	nonsynonymous SNV	RALGAPA1:NM_014990:exon26:c.G3781A:p.V1261I,RALGAPA1:NM_194301:exon26:c.G3781A:p.V1261I,RALGAPA1:NM_001283043:exon27:c.G3820A:p.V1274I,RALGAPA1:NM_001283044:exon27:c.G3922A:p.V1308I	0.562027	benign	0.0579	2.2553e-17	0.292	0	B	.	.	0/1	24	13	0.351351	37	99	321	0	609	0/0	34	0	1	34	96	0
14026.s1	female	mis	mis_p	no	.	.	yes	7	45217018	T	T	C	2627.47	PASS	yes	1	0.000176	5672	59.88	13.41	exonic	RAMP3	nonsynonymous SNV	RAMP3:NM_005856:exon2:c.T169C:p.C57R	1.48208	pathogenic	0.978	2.2553e-17	1.713	1	D	.	.	0/1	88	108	0.55102	196	99	2662	0	2273	0/0	205	1	0.995146	206	99	0
12673.s2	male	mis	mis_b	no	.	.	yes	2	173882206	G	G	A	1066.47	PASS	yes	1	0.000176	5674	60	12.4	exonic	RAPGEF4	nonsynonymous SNV	RAPGEF4:NM_001282901:exon15:c.G1322A:p.R441H,RAPGEF4:NM_001282900:exon17:c.G1469A:p.R490H,RAPGEF4:NM_001100397:exon18:c.G1550A:p.R517H,RAPGEF4:NM_001282899:exon18:c.G1523A:p.R508H,RAPGEF4:NM_007023:exon21:c.G1982A:p.R661H	0.414782	benign	0.1216	0.29337	0.543	0.998	D	8.01751e-06	1.12238e-05	0/1	41	45	0.523256	86	99	1101	0	1061	0/0	85	0	1	85	99	0
12675.s2	female	syn	.	no	.	.	yes	2	173916447	G	G	A	904.47	PASS	yes	1	0.000176	5674	60	10.64	exonic	RAPGEF4	synonymous SNV	RAPGEF4:NM_001282901:exon25:c.G2328A:p.Q776Q,RAPGEF4:NM_001282900:exon27:c.G2475A:p.Q825Q,RAPGEF4:NM_001100397:exon28:c.G2556A:p.Q852Q,RAPGEF4:NM_001282899:exon28:c.G2529A:p.Q843Q,RAPGEF4:NM_007023:exon31:c.G2988A:p.Q996Q	.	.	.	0.29337	0.543			.	.	0/1	47	38	0.447059	85	99	939	0	1299	0/0	67	0	1	67	99	0
13418.s1	female	mis	mis_b	no	.	.	yes	5	130840410	T	T	C	1925.47	PASS	yes	1	0.000176	5674	60	11.74	exonic	RAPGEF6	nonsynonymous SNV	RAPGEF6:NM_001164386:exon11:c.A1163G:p.H388R,RAPGEF6:NM_001164387:exon11:c.A1163G:p.H388R,RAPGEF6:NM_001164388:exon11:c.A1163G:p.H388R,RAPGEF6:NM_001164389:exon11:c.A1163G:p.H388R,RAPGEF6:NM_001164390:exon11:c.A1163G:p.H388R,RAPGEF6:NM_016340:exon11:c.A1163G:p.H388R	0.768211	benign	0.1704	2.794e-06	0.41	0.097	B	.	.	0/1	89	75	0.457317	164	99	1960	0	2505	0/0	199	0	1	199	99	0
14252.s1	female	mis	mis_b	no	.	.	no	11	47470384	C	C	T	670.47	PASS	yes	1	0.000176	5672	60	11.56	exonic	RAPSN	nonsynonymous SNV	RAPSN:NM_005055:exon1:c.G133A:p.V45M,RAPSN:NM_032645:exon1:c.G133A:p.V45M	0.640815	pathogenic	0.597	2.2553e-17	1.093	0.999	D	3.58471e-05	8.94614e-05	0/1	31	27	0.465517	58	99	705	0	766	0/0	78	0	1	78	99	0
13763.s1	male	mis	mis_d	yes	.	.	yes	17	38504637	G	G	A	834.47	PASS	yes	1	0.000176	5672	59.79	10.05	exonic	RARA	nonsynonymous SNV	RARA:NM_001024809:exon2:c.G233A:p.R78H,RARA:NM_000964:exon3:c.G248A:p.R83H,RARA:NM_001145301:exon3:c.G248A:p.R83H	2.30172	pathogenic	0.9241	2.794e-06	0.254	1	D	3.99071e-06	3.27439e-05	0/1	49	34	0.409639	83	99	869	0	1184	0/0	80	0	1	80	99	0
13934.s1	female	syn	.	no	.	.	no	1	110883029	G	G	A	5620.5	PASS	yes	1	0.000176	5674	60	12.98	exonic	RBM15	synonymous SNV	RBM15:NM_001201545:exon1:c.G1002C:p.P334P,RBM15:NM_022768:exon1:c.G1002C:p.P334P	.	.	.	0.29316	0.208			7.96052e-06	7.45379e-05	0/2	24	12	0.333333	36	99	293	0	711	0/0	27	0	1	27	72	0
12766.s1	male	syn	.	no	.	.	no	8	145736922	C	C	T	717.48	PASS	yes	1	0.000176	5672	60	11.21	exonic	RECQL4	synonymous SNV	RECQL4:NM_004260:exon22:c.G3519A:p.P1173P	.	.	.	0.29337	1.52			7.29501e-05	0.000425087	0/1	31	33	0.515625	64	99	752	0	621	0/0	75	0	1	75	99	0
14225.s1	male	mis	mis_b	no	.	.	yes	7	103205917	C	C	T	940.47	PASS	yes	1	0.000176	5672	60	11.61	exonic	RELN	nonsynonymous SNV	RELN:NM_005045:exon34:c.G5018A:p.S1673N,RELN:NM_173054:exon34:c.G5018A:p.S1673N	0.660444	benign	0.1715	2.2553e-17	0.277	0.99	D	.	.	0/1	44	37	0.45679	81	99	975	0	1136	0/0	93	0	1	93	99	0
14192.s1	female	mis	mis_p	no	.	.	yes	9	3271045	G	G	C	1309.47	PASS	yes	1	0.000176	5672	60	13.09	exonic	RFX3	nonsynonymous SNV	RFX3:NM_002919:exon9:c.C1160G:p.S387C,RFX3:NM_001282116:exon10:c.C1160G:p.S387C,RFX3:NM_001282117:exon11:c.C1160G:p.S387C,RFX3:NM_134428:exon11:c.C1160G:p.S387C	1.68395	benign	0.0867	2.2553e-17	0.212	0.999	D	.	.	0/1	49	51	0.51	100	99	1344	0	1254	0/0	77	0	1	77	99	0
11730.s1	female	mis	mis_b	no	.	.	no	1	163131737	C	C	T	472.47	PASS	yes	1	0.000176	5674	60	7.62	exonic	RGS5	nonsynonymous SNV	RGS5:NM_001254749:exon3:c.G185A:p.R62H,RGS5:NM_003617:exon3:c.G185A:p.R62H	0.294048	benign	0.1251	1.0645e-14	1.604	0.976	D	1.19509e-05	6.55695e-05	0/1	39	23	0.370968	62	99	507	0	988	0/0	63	0	1	63	99	0
14288.s1	female	syn	.	no	.	.	yes	1	240976989	C	C	T	1463.47	PASS	yes	1	0.000176	5674	60	13.43	exonic	RGS7	synonymous SNV	RGS7:NM_001282773:exon11:c.G726A:p.P242P,RGS7:NM_001282775:exon13:c.G885A:p.P295P,RGS7:NM_001282778:exon13:c.G885A:p.P295P,RGS7:NM_002924:exon13:c.G885A:p.P295P	.	.	.	2.2553e-17	0.473			1.19312e-05	2.23374e-05	0/1	50	59	0.541284	109	99	1498	0	1118	0/0	105	0	1	105	99	0
13681.s1	female	syn	.	no	.	.	yes	16	109121	A	A	G	338.49	PASS	yes	1	0.000176	5670	60	13.02	exonic	RHBDF1	synonymous SNV	RHBDF1:NM_022450:exon17:c.T1999C:p.L667L	.	.	.	2.794e-06	1.023			.	.	0/1	13	13	0.5	26	99	373	0	359	0/0	34	0	1	34	81	0
14680.s1	female	syn	.	no	.	.	no	16	112658	C	C	T	515.47	PASS	yes	1	0.000176	5672	60	12.57	exonic	RHBDF1	synonymous SNV	RHBDF1:NM_022450:exon7:c.G831A:p.P277P	.	.	.	2.2553e-17	1.023			3.97725e-05	9.80136e-05	0/1	20	21	0.512195	41	99	550	0	464	0/0	49	0	1	49	99	0
14468.s1	female	mis	mis_p	no	.	.	yes	11	212684	C	C	T	832.47	PASS	yes	1	0.000176	5672	60	14.87	exonic	RIC8A	nonsynonymous SNV	RIC8A:NM_001286134:exon7:c.C1135T:p.R379C,RIC8A:NM_021932:exon7:c.C1153T:p.R385C	1.06563	ambiguous	0.3522	2.2553e-17	1.007	1	D	7.98805e-06	2.23674e-05	0/1	23	33	0.589286	56	99	867	0	536	0/0	39	0	1	39	99	0
13982.s1	male	mis	mis_unk	no	.	.	yes	9	5300431	G	G	C	630.47	PASS	yes	1	0.000176	5672	60	12.87	exonic	RLN2	nonsynonymous SNV	RLN2:NM_005059:exon3:c.C326G:p.P109R	.	unk	unk	0.29316	1.784			4.14893e-06	3.61063e-05	0/1	22	27	0.55102	49	99	665	0	618	0/0	46	0	1	46	99	0
13307.s1	male	mis	mis_b	no	.	.	no	3	49751405	A	A	G	521.47	PASS	yes	1	0.000176	5674	60	13.04	exonic	RNF123	nonsynonymous SNV	RNF123:NM_022064:exon30:c.A2900G:p.N967S	0.771077	ambiguous	0.5281	2.794e-06	0.604	0.893	P	3.98143e-05	0.000131087	0/1	19	21	0.525	40	99	556	0	554	0/0	65	0	1	65	99	0
13424.s1	female	mis	mis_p	no	.	.	yes	17	78321400	C	C	T	588.47	PASS	yes	1	0.000176	5672	60	17.31	exonic	RNF213	nonsynonymous SNV	RNF213:NM_001256071:exon29:c.C9265T:p.R3089C	1.27124	ambiguous	0.4903	2.794e-06	0.693	1	D	3.98444e-06	1.12246e-05	0/1	14	20	0.588235	34	99	623	0	350	0/0	40	0	1	40	99	0
12065.s1	female	mis	mis_b	no	.	.	yes	17	78327402	A	A	C	685.47	PASS	yes	1	0.000176	5672	60	10.23	exonic	RNF213	nonsynonymous SNV	RNF213:NM_001256071:exon34:c.A10514C:p.E3505A	0.348284	benign	0.0781	1.0645e-14	0.693	0.001	B	7.99309e-06	3.26755e-05	0/1	34	33	0.492537	67	99	720	0	904	0/0	42	0	1	42	99	0
11341.s1	female	syn	.	no	.	.	yes	7	5781333	T	T	C	205.47	PASS	yes	1	0.000176	5672	60	8.93	exonic	RNF216	synonymous SNV	RNF216:NM_207111:exon4:c.A315G:p.S105S	.	.	.	.	0.82			.	.	0/1	14	9	0.391304	23	99	240	0	425	0/0	37	0	1	37	90	0
12952.s1	female	mis	mis_b	no	.	.	yes	11	124754806	G	G	A	414.47	PASS	yes	1	0.000176	5672	60	5.53	exonic	ROBO4	nonsynonymous SNV	ROBO4:NM_001301088:exon18:c.C2570T:p.S857F,ROBO4:NM_019055:exon18:c.C3005T:p.S1002F	0.232005	benign	0.0983	0	0.914	0.005	B	.	.	0/1	52	23	0.306667	75	99	449	0	1353	0/0	61	0	1	61	99	0
13028.s1	female	mis	mis_b	no	.	.	yes	1	152127798	C	C	T	2093.47	PASS	yes	1	0.000176	5674	60	13.77	exonic	RPTN	nonsynonymous SNV	RPTN:NM_001122965:exon3:c.G1777A:p.G593R	0.0260099	benign	0.1131	0	1.811	0.022	B	.	.	0/1	74	78	0.513158	152	99	2128	0	2087	0/0	199	0	1	199	99	0
13628.s1	male	mis	mis_b	no	.	.	yes	9	35558533	C	C	T	705.47	PASS	yes	1	0.000176	5672	59.79	13.06	exonic	RUSC2	nonsynonymous SNV	RUSC2:NM_001135999:exon8:c.C3310T:p.R1104C,RUSC2:NM_014806:exon8:c.C3310T:p.R1104C	0.813826	ambiguous	0.4541	2.794e-06	0.384	1	D	7.95393e-06	2.23329e-05	0/1	27	27	0.5	54	99	740	0	642	0/0	70	0	1	70	99	0
12792.s1	female	syn	.	no	.	.	yes	13	23904276	C	C	T	279.48	PASS	yes	1	0.000176	5672	60	6.21	exonic	SACS	synonymous SNV	SACS:NM_001278055:exon8:c.G13298A:p.X4433X,SACS:NM_014363:exon10:c.G13739A:p.X4580X	.	.	.	0.29337	0.645			0	.	0/1	31	14	0.311111	45	99	314	0	870	0/0	35	0	1	35	96	0
12778.s1	female	mis	mis_unk	no	.	.	yes	22	50902984	C	C	T	231.49	PASS	yes	1	0.000176	5670	60	10.06	exonic	SBF1	nonsynonymous SNV	SBF1:NM_002972:exon14:c.G1615A:p.V539M	.	pathogenic	0.8626	0.29337	0.381	1	D	1.21689e-05	3.29685e-05	0/1	10	13	0.565217	23	99	266	0	186	0/0	28	0	1	28	81	0
13552.s1	male	mis	mis_b	no	.	.	no	1	246921631	C	C	T	747.47	PASS	yes	1	0.000176	5674	60	11.5	exonic	SCCPDH	nonsynonymous SNV	SCCPDH:NM_016002:exon6:c.C668T:p.P223L	0.270196	benign	0.3056	2.794e-06	1.288	0.835	P	2.85177e-05	0.00015321	0/1	36	29	0.446154	65	99	782	0	836	0/0	61	0	1	61	99	0
14252.s1	female	mis	mis_p	no	.	.	no	1	41494327	C	C	T	859.48	PASS	yes	1	0.000176	5674	60	16.22	exonic	SCMH1	nonsynonymous SNV	SCMH1:NM_001172222:exon8:c.G1246A:p.E416K,SCMH1:NM_001172220:exon13:c.G1537A:p.E513K,SCMH1:NM_001172219:exon14:c.G1750A:p.E584K,SCMH1:NM_001172221:exon14:c.G1603A:p.E535K,SCMH1:NM_012236:exon14:c.G1579A:p.E527K,SCMH1:NM_001031694:exon15:c.G1786A:p.E596K,SCMH1:NM_001172218:exon15:c.G1537A:p.E513K	1.02391	ambiguous	0.5561	2.2553e-17	.	0.998	D	3.98476e-05	0.000123564	0/1	20	33	0.622642	53	99	894	0	479	0/0	56	0	1	56	99	0
14595.s1	male	mis	mis_p	no	.	.	no	2	165950891	C	C	T	1566.47	PASS	yes	1	0.000176	5674	60	10.88	exonic	SCN3A	nonsynonymous SNV	SCN3A:NM_001081676:exon26:c.G4382A:p.R1461H,SCN3A:NM_001081677:exon26:c.G4382A:p.R1461H,SCN3A:NM_006922:exon26:c.G4529A:p.R1510H	1.87812	pathogenic	0.777	2.2553e-17	0.348	1	D	7.95729e-06	7.45379e-05	0/1	87	57	0.395833	144	99	1601	0	2877	0/0	144	0	1	144	99	0
14107.s1	male	mis	mis_b	no	.	.	no	4	141294800	G	G	A	1424.47	PASS	yes	1	0.000176	5674	60	12.07	exonic	SCOC	nonsynonymous SNV	SCOC:NM_001153484:exon1:c.G110A:p.G37D,SCOC:NM_001153552:exon1:c.G110A:p.G37D,SCOC:NM_001153663:exon1:c.G110A:p.G37D	0.527487	benign	0.0955	2.2553e-17	1.791	0.022	B	6.53074e-06	0.000126904	0/1	62	56	0.474576	118	99	1459	0	1570	0/0	124	0	1	124	99	0
13507.s1	male	ptv	.	yes	low	tol	yes	4	141302239	CAA	CAA	C	1461.59	PASS	yes	1	0.000177	5666	60.14	20.3	exonic	SCOC	frameshift deletion	SCOC:NM_001153552:exon3:c.378_379del:p.T126fs,SCOC:NM_001153690:exon3:c.267_268del:p.T89fs,SCOC:NM_001153484:exon4:c.462_463del:p.T154fs,SCOC:NM_001153585:exon4:c.351_352del:p.T117fs,SCOC:NM_001153663:exon4:c.459_460del:p.T153fs,SCOC:NM_001153446:exon5:c.351_352del:p.T117fs,SCOC:NM_001153635:exon5:c.348_349del:p.T116fs,SCOC:NM_032547:exon5:c.351_352del:p.T117fs	.	.	.	2.794e-06	1.791			.	.	0/1	33	39	0.541667	72	99	1496	0	1193	0/0	75	0	1	75	99	0
13330.s1	female	mis	mis_p	no	.	.	yes	1	53513562	G	G	C	655.47	PASS	yes	1	0.000176	5674	60	9.93	exonic	SCP2	nonsynonymous SNV	SCP2:NM_001007099:exon4:c.G289C:p.D97H,SCP2:NM_001007100:exon4:c.G280C:p.D94H,SCP2:NM_001193599:exon14:c.G1429C:p.D477H,SCP2:NM_001193600:exon14:c.G1369C:p.D457H,SCP2:NM_001193617:exon14:c.G1258C:p.D420H,SCP2:NM_002979:exon15:c.G1501C:p.D501H	1.30193	pathogenic	0.9346	2.794e-06	0.945	1	D	.	.	0/1	39	27	0.409091	66	99	690	0	1083	0/0	77	0	1	77	99	0
14158.s1	male	mis	mis_unk	no	.	.	yes	8	144893205	G	G	A	325.48	PASS	yes	1	0.000176	5672	60	13.02	exonic	SCRIB	nonsynonymous SNV	SCRIB:NM_015356:exon11:c.C1144T:p.L382F,SCRIB:NM_182706:exon11:c.C1144T:p.L382F	.	pathogenic	0.9075	2.2553e-17	0.684	1	D	.	.	0/1	13	12	0.48	25	99	360	0	376	0/0	40	0	1	40	93	0
14681.s1	female	mis	mis_p	no	.	.	yes	3	122641182	G	G	C	304.48	PASS	yes	1	0.000176	5674	60	7.08	exonic	SEMA5B	nonsynonymous SNV	SEMA5B:NM_001256348:exon10:c.C1211G:p.P404R,SEMA5B:NM_001031702:exon11:c.C1385G:p.P462R,SEMA5B:NM_001256346:exon11:c.C1385G:p.P462R,SEMA5B:NM_001256347:exon11:c.C1547G:p.P516R	1.0866	pathogenic	0.9461	2.2553e-17	0.646	1	D	.	.	0/1	28	15	0.348837	43	99	339	0	763	0/0	41	0	1	41	99	0
11516.s1	male	syn	.	no	.	.	no	3	101060606	C	C	T	1699.47	PASS	yes	1	0.000176	5674	60	15.59	exonic	SENP7	synonymous SNV	SENP7:NM_001282803:exon12:c.G1632A:p.A544A,SENP7:NM_001077203:exon14:c.G1929A:p.A643A,SENP7:NM_001282801:exon14:c.G1926A:p.A642A,SENP7:NM_001282802:exon14:c.G2025A:p.A675A,SENP7:NM_020654:exon15:c.G2124A:p.A708A	.	.	.	2.5362e-36	0.504			2.39605e-05	0.000185231	0/1	42	67	0.614679	109	99	1734	0	881	0/0	108	0	1	108	99	0
12939.s1	male	mis	mis_p	no	.	.	yes	17	75484879	C	C	T	2343.47	PASS	yes	1	0.000176	5672	60	9.19	exonic	SEPT9	nonsynonymous SNV	SEPT9:NM_001113495:exon5:c.C859T:p.R287C,SEPT9:NM_001113496:exon5:c.C442T:p.R148C,SEPT9:NM_001293696:exon5:c.C523T:p.R175C,SEPT9:NM_001293697:exon5:c.C442T:p.R148C,SEPT9:NM_001293698:exon5:c.C442T:p.R148C,SEPT9:NM_001113493:exon6:c.C1174T:p.R392C,SEPT9:NM_001113494:exon6:c.C703T:p.R235C,SEPT9:NM_001293695:exon6:c.C1138T:p.R380C,SEPT9:NM_006640:exon6:c.C1141T:p.R381C,SEPT9:NM_001113491:exon7:c.C11…	1.84574	pathogenic	0.9976	0	0.391	1	D	.	.	0/1	153	102	0.4	255	99	2378	0	3599	0/0	251	0	1	251	99	0
14491.s1	male	mis	mis_b	no	.	.	yes	18	61305234	T	T	C	1233.47	PASS	yes	1	0.000176	5672	57.36	11.01	exonic	SERPINB4	nonsynonymous SNV	SERPINB4:NM_002974:exon8:c.A892G:p.T298A,SERPINB4:NM_175041:exon8:c.A829G:p.T277A	0.0108917	benign	0.0863	2.2553e-17	1.541	0.156	B	.	.	0/1	60	52	0.464286	112	99	1268	0	1683	0/0	98	0	1	98	99	0
13981.s1	female	mis	mis_p	no	.	.	yes	11	94922945	G	G	C	390.47	PASS	yes	1	0.000176	5672	60	11.16	exonic	SESN3	nonsynonymous SNV	SESN3:NM_144665:exon4:c.C523G:p.Q175E	1.50458	benign	0.0859	0.29316	0.425	0.08	B	.	.	0/1	18	17	0.485714	35	99	425	0	488	0/0	42	0	1	42	99	0
14081.s1	female	mis	mis_p	no	.	.	yes	4	140454414	C	C	T	1354.47	PASS	yes	1	0.000176	5674	60	11.48	exonic	SETD7	nonsynonymous SNV	SETD7:NM_001306199:exon3:c.G277A:p.G93S,SETD7:NM_001306200:exon3:c.G277A:p.G93S,SETD7:NM_030648:exon3:c.G277A:p.G93S	1.07282	pathogenic	0.804	2.2553e-17	0.606	1	D	.	.	0/1	67	51	0.432203	118	99	1389	0	1692	0/0	68	0	1	68	99	0
11337.s1	female	syn	.	no	.	.	yes	2	198266580	A	A	G	158.47	PASS	yes	1	0.000176	5674	60	7.92	exonic	SF3B1	synonymous SNV	SF3B1:NM_012433:exon16:c.T2256C:p.Y752Y	.	.	.	.	0.1			.	.	0/1	13	7	0.35	20	99	193	0	329	0/0	23	0	1	23	57	0
12782.s1	female	mis	mis_p	no	.	.	no	2	198273132	T	T	C	1273.47	PASS	yes	1	0.000176	5674	60	11.68	exonic	SF3B1	nonsynonymous SNV	SF3B1:NM_012433:exon8:c.A1078G:p.I360V	1.34562	benign	0.0505	0.29337	0.1	0	B	1.19345e-05	7.4549e-05	0/1	47	62	0.568807	109	99	1308	0	906	0/0	112	0	1	112	99	0
12673.s2	male	mis	mis_p	no	.	.	yes	16	70590118	A	A	C	1605.47	PASS	yes	1	0.000176	5672	60	10.23	exonic	SF3B3	nonsynonymous SNV	SF3B3:NM_012426:exon14:c.A1747C:p.M583L	1.01147	ambiguous	0.4256	0.29337	0.286	0.004	B	.	.	0/1	89	68	0.433121	157	99	1640	0	2202	0/0	227	0	1	227	99	0
13568.s1	female	unk	.	no	.	.	yes	11	70821018	C	C	G	480.47	PASS	yes	1	0.000176	5672	60	6.58	exonic	SHANK2	unknown	UNKNOWN	.	.	.	2.794e-06	0.417			.	.	0/1	48	25	0.342466	73	99	515	0	1280	0/0	73	0	1	73	99	0
13727.s1	female	mis	mis_p	no	.	.	yes	16	46638006	G	G	A	687.47	PASS	yes	1	0.000176	5672	60	12.5	exonic	SHCBP1	nonsynonymous SNV	SHCBP1:NM_024745:exon7:c.C973T:p.R325C	1.04505	benign	0.2537	2.794e-06	1.017	1	D	.	.	0/1	28	27	0.490909	55	99	722	0	676	0/0	30	0	1	30	84	0
13915.s1	female	mis	mis_p	no	.	.	yes	12	57625518	G	G	A	653.47	PASS	yes	1	0.000176	5672	60	10.37	exonic	SHMT2	nonsynonymous SNV	SHMT2:NM_001166356:exon4:c.G334A:p.V112M,SHMT2:NM_001166357:exon4:c.G271A:p.V91M,SHMT2:NM_001166358:exon4:c.G271A:p.V91M,SHMT2:NM_001166359:exon4:c.G271A:p.V91M,SHMT2:NM_005412:exon4:c.G334A:p.V112M	1.40737	ambiguous	0.5576	0.29316	0.794	1	D	.	.	0/1	35	28	0.444444	63	99	688	0	984	0/0	58	0	1	58	99	0
12689.s1	female	mis	mis_p	no	.	.	yes	6	146256506	A	A	T	838.47	PASS	yes	1	0.000176	5672	60	10.35	exonic	SHPRH	nonsynonymous SNV	SHPRH:NM_001042683:exon12:c.T2641A:p.Y881N,SHPRH:NM_173082:exon12:c.T2641A:p.Y881N	1.87457	pathogenic	0.5648	0.29337	0.595	1	D	4.01713e-06	3.28494e-05	0/1	45	36	0.444444	81	99	873	0	1103	0/0	76	0	1	76	99	0
12438.s1	male	mis	mis_b	no	.	.	yes	19	51631235	G	G	A	1554.48	PASS	yes	1	0.000176	5670	59.92	13.76	exonic	SIGLEC9	nonsynonymous SNV	SIGLEC9:NM_001198558:exon5:c.G1045A:p.V349M,SIGLEC9:NM_014441:exon5:c.G1045A:p.V349M	0.469676	benign	0.1253	0.29337	0.864	0.94	P	.	.	0/1	51	62	0.548673	113	99	1589	0	1253	0/0	129	0	1	129	99	0
12676.s1	male	syn	.	no	.	.	no	2	45233411	C	C	T	7303.98	PASS	yes	1	0.000176	5674	60	13.63	exonic	SIX2	synonymous SNV	SIX2:NM_016932:exon2:c.G774A:p.P258P	.	.	.	0.29337	1.241			5.59213e-05	0.000149076	0/1	39	51	0.566667	90	99	1546	0	925	0/0	53	0	1	53	99	0
14247.s1	male	ptv	.	yes	low	tol	yes	17	57196829	AT	AT	A	711.47	PASS	yes	1	0.000176	5672	55.4	20.93	exonic	SKA2	frameshift deletion	SKA2:NM_182620:exon3:c.147delA:p.E49fs	.	.	.	2.2553e-17	1.578			.	.	0/1	11	23	0.676471	34	99	746	0	309	0/0	49	0	1	49	99	0
14048.s1	male	mis	mis_b	no	.	.	yes	16	67979433	G	G	T	977.47	PASS	yes	1	0.000176	5672	60	20.36	exonic	SLC12A4	nonsynonymous SNV	SLC12A4:NM_001145962:exon21:c.C2877A:p.H959Q,SLC12A4:NM_001145961:exon22:c.C2853A:p.H951Q,SLC12A4:NM_001145963:exon22:c.C2853A:p.H951Q,SLC12A4:NM_001145964:exon22:c.C2778A:p.H926Q,SLC12A4:NM_005072:exon22:c.C2871A:p.H957Q	0.343488	benign	0.2891	2.2553e-17	0.831	0.288	B	.	.	0/1	23	25	0.520833	48	99	1012	0	1302	0/0	59	1	0.983333	60	99	0
14242.s1	male	mis	mis_b	no	.	.	yes	17	26820670	G	G	T	272.47	PASS	yes	1	0.000176	5672	60	11.35	exonic	SLC13A2	nonsynonymous SNV	SLC13A2:NM_001145975:exon7:c.G1107T:p.R369S,SLC13A2:NM_003984:exon7:c.G960T:p.R320S	0.482464	benign	0.2048	2.2553e-17	0.861	0.731	P	.	.	0/1	12	12	0.5	24	99	307	0	331	0/0	28	0	1	28	81	0
14089.s1	female	syn	.	no	.	.	yes	12	129294632	T	T	C	440.47	PASS	yes	1	0.000176	5672	60	12.96	exonic	SLC15A4	synonymous SNV	SLC15A4:NM_145648:exon3:c.A867G:p.Q289Q	.	.	.	2.2553e-17	0.847			2.79238e-05	4.47567e-05	0/1	18	16	0.470588	34	99	475	0	513	0/0	60	0	1	60	99	0
13523.s1	female	syn	.	no	.	.	yes	12	16342605	T	T	C	451.48	PASS	yes	1	0.000176	5672	60	9.03	exonic	SLC15A5	synonymous SNV	SLC15A5:NM_001170798:exon9:c.A1737G:p.L579L	.	.	.	2.794e-06	1.338			.	.	0/1	29	21	0.42	50	99	486	0	796	0/0	56	0	1	56	99	0
14204.s1	female	syn	.	no	.	.	yes	12	16392664	G	G	T	496.47	PASS	yes	1	0.000176	5672	60	13.07	exonic	SLC15A5	synonymous SNV	SLC15A5:NM_001170798:exon5:c.C1113A:p.T371T	.	.	.	2.2553e-17	1.338			7.00948e-06	.	0/1	19	19	0.5	38	99	531	0	544	0/0	59	0	1	59	99	0
14172.s1	female	mis	mis_b	no	.	.	yes	20	61596986	G	G	A	894.48	PASS	yes	1	0.000176	5670	60	13.76	exonic	SLC17A9	nonsynonymous SNV	SLC17A9:NM_022082:exon10:c.G970A:p.V324I,SLC17A9:NM_001302643:exon11:c.G952A:p.V318I	0.356536	benign	0.07	2.2553e-17	1.147	0.025	B	8.02298e-06	2.24467e-05	0/1	32	33	0.507692	65	99	929	0	890	0/0	101	0	1	101	99	0
14275.s1	female	syn	.	no	.	.	no	5	138714322	C	C	T	1174.47	PASS	yes	1	0.000176	5674	60	11.08	exonic	SLC23A1	synonymous SNV	SLC23A1:NM_005847:exon10:c.G1125A:p.T375T,SLC23A1:NM_152685:exon10:c.G1137A:p.T379T	.	.	.	2.2553e-17	0.687			2.02303e-05	9.94036e-05	0/1	57	49	0.462264	106	99	1209	0	1540	0/0	139	0	1	139	99	0
12396.s1	female	mis	mis_b	no	.	.	yes	3	66313775	G	G	A	1628.47	PASS	yes	1	0.000176	5674	60	10.05	exonic	SLC25A26	nonsynonymous SNV	SLC25A26:NM_001164796:exon4:c.G161A:p.R54Q,SLC25A26:NM_173471:exon6:c.G425A:p.R142Q	0.0734194	benign	0.1656	0.29337	1.11	0.994	D	4.01123e-06	1.12668e-05	0/1	89	73	0.450617	162	99	1663	0	2100	0/0	114	0	1	114	99	0
12937.s1	male	mis	mis_b	no	.	.	yes	8	92301444	A	A	G	3567.47	PASS	yes	1	0.000176	5672	60	12.56	exonic	SLC26A7	nonsynonymous SNV	SLC26A7:NM_052832:exon3:c.A274G:p.I92V,SLC26A7:NM_134266:exon3:c.A274G:p.I92V,SLC26A7:NM_001282356:exon4:c.A274G:p.I92V	0.0908232	benign	0.0613	0	1.028	0.001	B	.	.	0/1	144	140	0.492958	284	99	3602	0	3993	0/0	231	0	1	231	99	0
11381.s1	male	syn	.	no	.	.	no	10	18276412	C	C	T	998.47	PASS	yes	1	0.000176	5672	60	11.22	exonic	SLC39A12	synonymous SNV	SLC39A12:NM_001282734:exon6:c.C699T:p.Y233Y,SLC39A12:NM_001145195:exon7:c.C1101T:p.Y367Y,SLC39A12:NM_001282733:exon7:c.C1101T:p.Y367Y,SLC39A12:NM_152725:exon7:c.C1101T:p.Y367Y	.	.	.	.	1.111			8.78454e-05	0.000360821	0/1	48	41	0.460674	89	99	1033	0	1166	0/0	90	0	1	90	99	0
14195.s1	male	ptv	.	yes	low	tol	no	12	56631015	T	T	TG	435.52	PASS	yes	1	0.000176	5672	60	14.52	exonic	SLC39A5	frameshift insertion	SLC39A5:NM_001135195:exon10:c.1371dupG:p.L457fs,SLC39A5:NM_173596:exon12:c.1371dupG:p.L457fs	.	.	.	2.2553e-17	1.105			2.79714e-05	0.00013113	0/1	12	18	0.6	30	99	470	0	259	0/0	44	0	1	44	99	0
14047.s1	male	syn	.	no	.	.	no	11	62653041	G	G	A	905.47	PASS	yes	1	0.000176	5672	60	9.43	exonic	SLC3A2	synonymous SNV	SLC3A2:NM_001013251:exon7:c.G1104A:p.G368G,SLC3A2:NM_001012664:exon8:c.G1221A:p.G407G,SLC3A2:NM_001012662:exon10:c.G1410A:p.G470G,SLC3A2:NM_002394:exon10:c.G1407A:p.G469G	.	.	.	2.2553e-17	0.908			3.97652e-06	6.16599e-05	0/1	57	39	0.40625	96	99	940	0	1618	0/0	96	0	1	96	99	0
13709.s1	female	mis	mis_p	no	.	.	yes	12	51865096	C	C	A	1752.47	PASS	yes	1	0.000176	5672	60	14.13	exonic	SLC4A8	nonsynonymous SNV	SLC4A8:NM_001039960:exon14:c.C1684A:p.L562M,SLC4A8:NM_001258401:exon14:c.C1525A:p.L509M,SLC4A8:NM_001258402:exon14:c.C1684A:p.L562M,SLC4A8:NM_001258403:exon14:c.C1525A:p.L509M,SLC4A8:NM_001267615:exon14:c.C1525A:p.L509M	1.69212	benign	0.2697	2.794e-06	0.462	1	D	.	.	0/1	59	65	0.524194	124	99	1787	0	1564	0/0	98	0	1	98	99	0
12501.s1	male	mis	mis_b	no	.	.	yes	8	145583315	G	G	C	1843.47	PASS	yes	1	0.000176	5672	60	13.55	exonic	SLC52A2	nonsynonymous SNV	SLC52A2:NM_001253815:exon3:c.G163C:p.V55L,SLC52A2:NM_001253816:exon3:c.G163C:p.V55L,SLC52A2:NM_024531:exon3:c.G163C:p.V55L	0.30819	benign	0.3371	0.29337	0.956	0.894	P	.	.	0/1	70	66	0.485294	136	99	1878	0	1873	0/0	158	0	1	158	99	0
14159.s1	female	mis	mis_p	no	.	.	yes	21	35467898	A	A	G	802.48	PASS	yes	1	0.000176	5670	60	13.16	exonic	SLC5A3	nonsynonymous SNV	SLC5A3:NM_006933:exon2:c.A401G:p.Y134C	1.60464	ambiguous	0.5358	2.2553e-17	0.373	1	D	.	.	0/1	30	31	0.508197	61	99	837	0	748	0/0	53	0	1	53	99	0
13036.s1	female	syn	.	no	.	.	yes	3	14513738	C	C	T	3189.47	PASS	yes	1	0.000176	5674	60	13.4	exonic	SLC6A6	synonymous SNV	SLC6A6:NM_003043:exon10:c.C1122T:p.Y374Y,SLC6A6:NM_001134367:exon18:c.C1425T:p.Y475Y	.	.	.	0	0.399			.	.	0/1	121	117	0.491597	238	99	3224	0	3351	0/0	235	1	0.995763	236	99	0
11457.s1	male	mis	mis_b	no	.	.	yes	14	23244691	C	C	T	639.47	PASS	yes	1	0.000176	5672	60	14.87	exonic	SLC7A7	nonsynonymous SNV	SLC7A7:NM_001126105:exon8:c.G1057A:p.V353I,SLC7A7:NM_001126106:exon8:c.G1057A:p.V353I	0.157208	benign	0.0885	2.5362e-36	1.008	0.001	B	.	.	0/1	18	25	0.581395	43	99	674	0	464	0/0	44	0	1	44	99	0
13221.s1	female	mis	mis_p	no	.	.	yes	5	479989	C	C	T	454.47	PASS	yes	1	0.000176	5674	60	15.67	exonic	SLC9A3	nonsynonymous SNV	SLC9A3:NM_001284351:exon10:c.G1582A:p.E528K,SLC9A3:NM_004174:exon10:c.G1609A:p.E537K	1.32488	ambiguous	0.5515	2.794e-06	0.6	1	D	3.97985e-06	1.11779e-05	0/1	10	19	0.655172	29	99	489	0	279	0/0	48	0	1	48	99	0
11378.s1	male	mis	mis_b	no	.	.	yes	17	33747329	G	G	T	890.47	PASS	yes	1	0.000176	5672	60	12.91	exonic	SLFN12	nonsynonymous SNV	SLFN12:NM_001289009:exon3:c.C1111A:p.L371I,SLFN12:NM_018042:exon3:c.C1111A:p.L371I	0.0529787	benign	0.0777	.	1.225	0	B	0	.	0/1	31	38	0.550725	69	99	925	0	738	0/0	102	0	1	102	99	0
14037.s1	female	mis	mis_unk	no	.	.	yes	17	33875337	T	T	C	303.47	PASS	yes	1	0.000176	5672	60	9.79	exonic	SLFN14	nonsynonymous SNV	SLFN14:NM_001129820:exon4:c.A2660G:p.E887G	.	benign	0.1134	2.2553e-17	1.022	0.954	P	.	.	0/1	19	12	0.387097	31	99	338	0	527	0/0	40	0	1	40	99	0
14333.s1	male	unk	.	no	.	.	yes	5	135489574	TAAAA	TAAAA	T	1192.47	PASS	yes	1	0.000176	5674	60.15	17.8	exonic	SMAD5	unknown	UNKNOWN	.	.	.	2.2553e-17	0.174			.	.	0/1	34	33	0.492537	67	99	1227	0	1839	0/0	64	0	1	64	99	0
11765.s1	female	mis	mis_b	no	.	.	yes	2	217280035	A	A	G	440.47	PASS	yes	1	0.000176	5674	60	16.94	exonic	SMARCAL1	nonsynonymous SNV	SMARCAL1:NM_001127207:exon3:c.A608G:p.N203S,SMARCAL1:NM_014140:exon3:c.A608G:p.N203S	0.174828	benign	0.0737	1.0645e-14	0.796	0.003	B	.	.	0/1	11	15	0.576923	26	99	475	0	279	0/0	22	0	1	22	66	0
14180.s1	female	mis	mis_b	no	.	.	yes	3	160148506	T	T	C	197.47	PASS	yes	1	0.000176	5674	60	7.05	exonic	SMC4	nonsynonymous SNV	SMC4:NM_005496:exon18:c.T2915C:p.V972A,SMC4:NM_001002800:exon19:c.T2915C:p.V972A,SMC4:NM_001288753:exon19:c.T2840C:p.V947A	0.240605	benign	0.2251	2.2553e-17	0.776	0.981	D	.	.	0/1	18	10	0.357143	28	99	232	0	482	0/0	28	0	1	28	69	0
14230.s1	male	syn	.	no	.	.	yes	20	4163125	G	G	T	728.48	PASS	yes	1	0.000176	5670	60	10.26	exonic	SMOX	synonymous SNV	SMOX:NM_001270691:exon5:c.G999T:p.S333S,SMOX:NM_175839:exon5:c.G999T:p.S333S	.	.	.	2.2553e-17	0.653			.	.	0/1	41	30	0.422535	71	99	763	0	1034	0/0	49	0	1	49	99	0
14687.s1	female	mis	mis_p	no	.	.	yes	7	98639832	T	T	C	465.48	PASS	yes	1	0.000176	5672	60	16.05	exonic	SMURF1	nonsynonymous SNV	SMURF1:NM_001199847:exon12:c.A1280G:p.H427R,SMURF1:NM_181349:exon12:c.A1280G:p.H427R,SMURF1:NM_020429:exon13:c.A1358G:p.H453R	1.18601	benign	0.1317	2.2553e-17	0.605	0.402	B	.	.	0/1	10	19	0.655172	29	99	500	0	241	0/0	24	0	1	24	60	0
12661.s1	female	ptv	.	yes	high	tol	yes	6	84366506	CA	CA	C	936.47	PASS	yes	1	0.000176	5672	60.16	14.19	exonic	SNAP91	frameshift deletion	SNAP91:NM_001256718:exon6:c.267delT:p.F89fs,SNAP91:NM_001242792:exon7:c.624delT:p.F208fs,SNAP91:NM_001242793:exon7:c.624delT:p.F208fs,SNAP91:NM_001242794:exon7:c.624delT:p.F208fs,SNAP91:NM_014841:exon7:c.624delT:p.F208fs,SNAP91:NM_001256717:exon10:c.519delT:p.F173fs	.	.	.	0.29337	0.417			0	.	0/1	40	26	0.393939	66	99	971	0	2389	0/0	64	0	1	64	99	0
11595.s1	female	syn	.	no	.	.	no	16	50707839	C	C	T	354.47	PASS	yes	1	0.000176	5672	60	12.66	exonic	SNX20	synonymous SNV	SNX20:NM_182854:exon4:c.G429A:p.K143K	.	.	.	0.00084804	1.456			1.20472e-05	9.99534e-05	0/1	13	15	0.535714	28	99	389	0	379	0/0	39	0	1	39	99	0
14491.s1	male	mis	mis_b	no	.	.	yes	4	186272641	T	T	C	1245.47	PASS	yes	1	0.000176	5674	60	13.11	exonic	SNX25	nonsynonymous SNV	SNX25:NM_031953:exon14:c.T1852C:p.Y618H	0.806285	pathogenic	0.9692	2.2553e-17	0.672	1	D	.	.	0/1	46	49	0.515789	95	99	1280	0	1142	0/0	96	0	1	96	99	0
12683.s1	male	nfs	.	no	.	.	yes	6	127797088	TGTC	TGTC	T	358.48	PASS	yes	1	0.000176	5672	60	11.56	exonic	SOGA3	nonframeshift deletion	SOGA3:NM_001012279:exon6:c.2080_2082del:p.694_694del	.	.	.	0.29337	0.934			.	.	0/1	20	11	0.354839	31	99	393	0	777	0/0	48	0	1	48	99	0
13788.s1	female	syn	.	no	.	.	no	21	34924648	C	C	T	1272.49	PASS	yes	1	0.000176	5670	59.67	13.68	exonic	SON	synonymous SNV	SON:NM_001291411:exon3:c.C3111T:p.Y1037Y,SON:NM_032195:exon3:c.C3111T:p.Y1037Y,SON:NM_138927:exon3:c.C3111T:p.Y1037Y	.	.	.	2.794e-06	0.051			2.78454e-05	7.45379e-05	0/1	48	45	0.483871	93	99	1307	0	1289	0/0	72	0	1	72	99	0
13070.s1	male	mis	mis_b	no	.	.	yes	11	121424766	A	A	G	1207.47	PASS	yes	1	0.000176	5672	60	13.72	exonic	SORL1	nonsynonymous SNV	SORL1:NM_003105:exon17:c.A2387G:p.D796G	0.835291	pathogenic	0.8872	0	0.545	0.997	D	.	.	0/1	47	41	0.465909	88	99	1242	0	1369	0/0	84	0	1	84	99	0
14137.s1	male	mis	mis_b	no	.	.	yes	2	231101835	C	C	A	1178.47	PASS	yes	1	0.000176	5674	60	16.6	exonic	SP140	nonsynonymous SNV	SP140:NM_001005176:exon2:c.C97A:p.L33M,SP140:NM_001278451:exon2:c.C97A:p.L33M,SP140:NM_001278452:exon2:c.C97A:p.L33M,SP140:NM_001278453:exon2:c.C97A:p.L33M,SP140:NM_007237:exon2:c.C97A:p.L33M	0.0775692	benign	0.1232	2.2553e-17	0.745	0.997	D	.	.	0/1	26	45	0.633803	71	99	1213	0	645	0/0	47	0	1	47	99	0
11121.s1	female	mis	mis_p	no	.	.	yes	17	49079077	G	G	A	568.47	PASS	yes	1	0.000176	5672	60	12.1	exonic	SPAG9	nonsynonymous SNV	SPAG9:NM_001251971:exon9:c.C1135T:p.R379W,SPAG9:NM_001130527:exon12:c.C1564T:p.R522W,SPAG9:NM_003971:exon12:c.C1564T:p.R522W,SPAG9:NM_001130528:exon13:c.C1606T:p.R536W	1.22106	pathogenic	0.9881	.	0.262	1	D	4.18701e-06	1.15404e-05	0/1	24	23	0.489362	47	99	603	0	551	0/0	51	0	1	51	99	0
14480.s1	female	mis	mis_b	no	.	.	yes	2	32314636	C	C	G	329.47	PASS	yes	1	0.000176	5674	60	9.69	exonic	SPAST	nonsynonymous SNV	SPAST:NM_014946:exon3:c.C548G:p.T183S,SPAST:NM_199436:exon3:c.C548G:p.T183S	0.419544	benign	0.2719	2.2553e-17	0.691	0.999	D	.	.	0/1	18	16	0.470588	34	99	364	0	364	0/0	63	0	1	63	99	0
11113.s1	male	syn	.	no	.	.	yes	8	145086893	T	T	C	296.47	PASS	yes	1	0.000176	5672	60	10.98	exonic	SPATC1	synonymous SNV	SPATC1:NM_001134374:exon1:c.T210C:p.N70N,SPATC1:NM_198572:exon1:c.T210C:p.N70N	.	.	.	.	1.283			.	.	0/1	14	13	0.481481	27	99	331	0	349	0/0	24	0	1	24	63	0
11062.s1	female	syn	.	no	.	.	yes	2	220338302	C	C	T	434.47	PASS	yes	1	0.000176	5674	60	9.87	exonic	SPEG	synonymous SNV	SPEG:NM_005876:exon17:c.C4224T:p.S1408S	.	.	.	.	0.514			1.2021e-05	3.28278e-05	0/1	26	18	0.409091	44	99	469	0	693	0/0	30	0	1	30	81	0
12223.s1	female	mis	mis_b	no	.	.	no	17	4337410	G	G	A	238.48	PASS	yes	1	0.000176	5672	60	8.22	exonic	SPNS3	nonsynonymous SNV	SPNS3:NM_182538:exon1:c.G148A:p.V50I	0.178984	benign	0.0893	1.0645e-14	1.245	0.743	P	3.63498e-05	6.6569e-05	0/1	15	14	0.482759	29	99	273	0	285	0/0	31	0	1	31	93	0
13579.s1	male	mis	mis_b	no	.	.	yes	4	167921556	G	G	C	755.47	PASS	yes	1	0.000176	5674	60	12.19	exonic	SPOCK3	nonsynonymous SNV	SPOCK3:NM_001204354:exon3:c.C27G:p.C9W,SPOCK3:NM_001040159:exon4:c.C294G:p.C98W,SPOCK3:NM_001204356:exon4:c.C294G:p.C98W,SPOCK3:NM_001204358:exon4:c.C294G:p.C98W,SPOCK3:NM_001204352:exon5:c.C150G:p.C50W,SPOCK3:NM_016950:exon5:c.C303G:p.C101W	0.808874	pathogenic	0.9783	2.794e-06	0.652	1	D	.	.	0/1	28	34	0.548387	62	99	790	0	664	0/0	74	0	1	74	99	0
14373.s1	male	mis	mis_b	no	.	.	yes	4	167921570	G	G	C	486.47	PASS	yes	1	0.000176	5674	60	13.15	exonic	SPOCK3	nonsynonymous SNV	SPOCK3:NM_001204354:exon3:c.C13G:p.R5G,SPOCK3:NM_001040159:exon4:c.C280G:p.R94G,SPOCK3:NM_001204356:exon4:c.C280G:p.R94G,SPOCK3:NM_001204358:exon4:c.C280G:p.R94G,SPOCK3:NM_001204352:exon5:c.C136G:p.R46G,SPOCK3:NM_016950:exon5:c.C289G:p.R97G	0.44743	benign	0.191	2.2553e-17	0.652	0.771	P	.	.	0/1	16	21	0.567568	37	99	521	0	392	0/0	56	0	1	56	99	0
12636.s1	female	mis	mis_unk	no	.	.	yes	15	38545389	G	G	A	1370.47	PASS	yes	1	0.000176	5672	60	11.61	exonic	SPRED1	nonsynonymous SNV	SPRED1:NM_152594:exon1:c.G3A:p.M1I	.	unk	unk	0.29337	0.497	0.525	P	0	.	0/1	63	55	0.466102	118	99	1405	0	1671	0/0	135	0	1	135	99	0
12550.s1	female	mis	mis_b	no	.	.	yes	1	152975717	G	G	C	372.5	PASS	yes	1	0.000177	5656	45.57	12.42	exonic	SPRR3	nonsynonymous SNV	SPRR3:NM_001097589:exon2:c.G221C:p.C74S,SPRR3:NM_005416:exon3:c.G221C:p.C74S	0.000639354	benign	0.1685	0.29337	1.867	0.01	B	0	.	0/1	15	15	0.5	30	99	407	0	363	0/0	22	0	1	22	66	0
14290.s1	female	mis	mis_b	no	.	.	yes	9	131394552	C	C	G	517.52	PASS	yes	1	0.000176	5670	60	15.68	exonic	SPTAN1	nonsynonymous SNV	SPTAN1:NM_001195532:exon51:c.C6834G:p.D2278E,SPTAN1:NM_003127:exon52:c.C6894G:p.D2298E,SPTAN1:NM_001130438:exon53:c.C6909G:p.D2303E	0.717052	pathogenic	0.9482	2.2553e-17	0.222	1	D	.	.	0/1	13	20	0.606061	33	99	552	0	323	0/0	34	0	1	34	93	0
13940.s1	male	mis	mis_unk	no	.	.	no	15	42167164	G	G	A	375.47	PASS	yes	1	0.000176	5672	60	8.34	exonic	SPTBN5	nonsynonymous SNV	SPTBN5:NM_016642:exon23:c.C4378T:p.R1460W	.	benign	0.0958	0.29316	1.36	0.014	B	6.04385e-05	0.000385446	0/1	28	17	0.377778	45	99	410	0	636	0/0	39	0	1	39	99	0
11440.s1	female	mis	mis_b	no	.	.	yes	1	24976570	C	C	T	858.48	PASS	yes	1	0.000176	5674	60	8.67	exonic	SRRM1	nonsynonymous SNV	SRRM1:NM_001303448:exon5:c.C514T:p.P172S,SRRM1:NM_001303449:exon5:c.C397T:p.P133S,SRRM1:NM_005839:exon5:c.C514T:p.P172S	0.369891	pathogenic	0.6953	2.5362e-36	0.225	1	D	0	.	0/1	58	41	0.414141	99	99	893	0	1419	0/0	63	0	1	63	99	0
13829.s1	female	mis	mis_b	no	.	.	no	1	77528806	G	G	A	427.47	PASS	yes	1	0.000176	5674	60	14.74	exonic	ST6GALNAC5	nonsynonymous SNV	ST6GALNAC5:NM_030965:exon5:c.G926A:p.R309Q	0.455367	benign	0.0666	2.794e-06	1.124	0.814	P	1.98962e-05	7.45712e-05	0/1	13	16	0.551724	29	99	462	0	349	0/0	23	0	1	23	54	0
13576.s1	female	mis	mis_b	no	.	.	yes	10	17746509	A	A	T	898.47	PASS	yes	1	0.000176	5672	60	12.65	exonic	STAM	nonsynonymous SNV	STAM:NM_003473:exon10:c.A992T:p.H331L	0.117168	benign	0.1002	2.794e-06	0.499	0.651	P	.	.	0/1	39	32	0.450704	71	99	933	0	1107	0/0	94	0	1	94	99	0
13915.s1	female	syn	.	no	.	.	yes	12	56742977	G	G	C	723.47	PASS	yes	1	0.000176	5672	60	14.76	exonic	STAT2	synonymous SNV	STAT2:NM_005419:exon16:c.C1410G:p.L470L,STAT2:NM_198332:exon16:c.C1398G:p.L466L	.	.	.	0.29316	0.497			.	.	0/1	21	28	0.571429	49	99	758	0	591	0/0	57	0	1	57	99	0
13555.s1	female	mis	mis_p	no	.	.	yes	5	171509349	A	A	G	1055.47	PASS	yes	1	0.000176	5674	60	13.71	exonic	STK10	nonsynonymous SNV	STK10:NM_005990:exon12:c.T1970C:p.L657P	1.34423	pathogenic	0.9865	2.794e-06	0.851	1	D	.	.	0/1	37	40	0.519481	77	99	1090	0	946	0/0	47	1	0.979167	48	99	0
12356.s1	female	mis	mis_p	no	.	.	yes	13	99118668	C	C	T	395.47	PASS	yes	1	0.000176	5672	60	10.69	exonic	STK24	nonsynonymous SNV	STK24:NM_001286649:exon5:c.G688A:p.E230K,STK24:NM_001032296:exon6:c.G745A:p.E249K,STK24:NM_003576:exon6:c.G781A:p.E261K	1.68853	pathogenic	0.9188	1.0645e-14	0.533	0.908	P	.	.	0/1	18	19	0.513514	37	99	430	0	489	0/0	41	0	1	41	99	0
13913.s1	female	mis	mis_b	no	.	.	no	19	19390106	C	C	T	961.48	PASS	yes	1	0.000176	5670	59.76	14.57	exonic	SUGP1	nonsynonymous SNV	SUGP1:NM_172231:exon10:c.G1444A:p.G482S	0.308264	benign	0.0947	0.29316	0.603	0.923	P	2.815e-05	5.64258e-05	0/1	31	35	0.530303	66	99	996	0	857	0/0	56	0	1	56	99	0
13875.s1	male	mis	mis_b	no	.	.	no	16	28603695	G	G	A	1267.47	PASS	yes	1	0.000176	5672	58.78	10.3	exonic	SULT1A2	nonsynonymous SNV	SULT1A2:NM_001054:exon7:c.C664T:p.L222F,SULT1A2:NM_177528:exon7:c.C664T:p.L222F	0.0766436	benign	0.1139	0.29316	1.239	0	B	3.18578e-05	9.83413e-05	0/1	70	53	0.430894	123	99	1302	0	1949	0/0	81	0	1	81	99	0
12939.s1	male	syn	.	no	.	.	yes	20	58461845	G	G	T	164.49	PASS	yes	1	0.000176	5668	60	7.15	exonic	SYCP2	synonymous SNV	SYCP2:NM_014258:exon24:c.C2409A:p.S803S	.	.	.	0	0.366			4.31258e-06	3.79075e-05	0/1	13	10	0.434783	23	99	199	0	312	0/0	26	0	1	26	72	0
13330.s1	female	mis	mis_b	no	.	.	yes	14	64493421	C	C	T	548.47	PASS	yes	1	0.000176	5672	60	11.92	exonic	SYNE2	nonsynonymous SNV	SYNE2:NM_015180:exon42:c.C6377T:p.T2126I,SYNE2:NM_182914:exon42:c.C6377T:p.T2126I	0.334481	ambiguous	0.4135	2.794e-06	0.516	0.901	P	.	.	0/1	24	22	0.478261	46	99	583	0	633	0/0	51	0	1	51	99	0
12838.s1	female	mis	mis_b	no	.	.	yes	14	64600841	C	C	G	871.47	PASS	yes	1	0.000176	5672	60	15.03	exonic	SYNE2	nonsynonymous SNV	SYNE2:NM_015180:exon78:c.C14569G:p.L4857V,SYNE2:NM_182914:exon78:c.C14569G:p.L4857V	0.325746	benign	0.1068	0	0.516	0.996	D	.	.	0/1	23	35	0.603448	58	99	906	0	604	0/0	44	0	1	44	99	0
12462.s1	female	syn	.	no	.	.	yes	6	33409079	T	T	C	462.47	PASS	yes	1	0.000176	5672	60	12.17	exonic	SYNGAP1	synonymous SNV	SYNGAP1:NM_006772:exon12:c.T2043C:p.G681G	.	.	.	0.29337	0.127			.	.	0/1	22	16	0.421053	38	99	497	0	626	0/0	35	0	1	35	96	0
13831.s1	female	mis	mis_b	no	.	.	yes	22	39770383	G	G	C	487.48	PASS	yes	1	0.000176	5670	60	8.4	exonic	SYNGR1	nonsynonymous SNV	SYNGR1:NM_004711:exon2:c.G162C:p.E54D,SYNGR1:NM_145731:exon2:c.G162C:p.E54D,SYNGR1:NM_145738:exon2:c.G165C:p.E55D	0.290497	benign	0.0976	2.794e-06	0.902	0.982	D	1.19555e-05	3.36678e-05	0/1	35	23	0.396552	58	99	522	0	917	0/0	45	0	1	45	99	0
14097.s1	male	syn	.	no	.	.	no	6	158484895	C	C	T	853.47	PASS	yes	1	0.000176	5672	60	12.55	exonic	SYNJ2	synonymous SNV	SYNJ2:NM_001178088:exon8:c.C489T:p.I163I,SYNJ2:NM_003898:exon9:c.C1200T:p.I400I	.	.	.	2.2553e-17	0.969			6.36963e-05	0.00029406	0/1	34	34	0.5	68	99	888	0	859	0/0	65	0	1	65	99	0
13942.s1	female	mis	mis_b	no	.	.	no	5	150027515	G	G	A	359.47	PASS	yes	1	0.000176	5674	60	11.98	exonic	SYNPO	nonsynonymous SNV	SYNPO:NM_001166208:exon3:c.G410A:p.R137Q,SYNPO:NM_001166209:exon3:c.G410A:p.R137Q	0.410731	benign	0.0801	0.29316	0.579	0.392	B	1.27863e-05	0.000116904	0/1	13	17	0.566667	30	99	394	0	320	0/0	28	1	0.965517	29	76	0
11457.s1	male	mis	mis_b	no	.	.	yes	8	120772889	A	A	G	458.47	PASS	yes	1	0.000176	5672	60	14.33	exonic	TAF2	nonsynonymous SNV	TAF2:NM_003184:exon20:c.T2648C:p.F883S	0.89514	pathogenic	0.9868	2.5362e-36	0.551	0.154	B	.	.	0/1	12	20	0.625	32	99	493	0	288	0/0	30	0	1	30	81	0
12907.s1	female	mis	mis_b	no	.	.	yes	12	10961899	T	T	C	506.47	PASS	yes	1	0.000176	5672	60	11.01	exonic	TAS2R9	nonsynonymous SNV	TAS2R9:NM_023917:exon1:c.A776G:p.Q259R	0.0145857	benign	0.0792	0	1.891	0.253	B	.	.	0/1	23	23	0.5	46	99	541	0	585	0/0	23	0	1	23	63	0
13050.s1	male	mis	mis_b	no	.	.	yes	4	38046047	T	T	G	995.47	PASS	yes	1	0.000176	5674	60	11.19	exonic	TBC1D1	nonsynonymous SNV	TBC1D1:NM_001253912:exon9:c.T1478G:p.L493R,TBC1D1:NM_015173:exon9:c.T1478G:p.L493R	0.710361	pathogenic	0.6949	0	0.86	1	D	.	.	0/1	47	42	0.47191	89	99	1030	0	1244	0/0	192	0	1	192	99	0
13152.s1	female	syn	.	no	.	.	yes	4	7016219	T	T	C	998.47	PASS	yes	1	0.000176	5674	60	10.97	exonic	TBC1D14	synonymous SNV	TBC1D14:NM_001113363:exon10:c.T852C:p.N284N,TBC1D14:NM_001286805:exon10:c.T672C:p.N224N,TBC1D14:NM_001113361:exon12:c.T1692C:p.N564N,TBC1D14:NM_020773:exon12:c.T1692C:p.N564N	.	.	.	0	0.432			.	.	0/1	52	39	0.428571	91	99	1033	0	1431	0/0	107	0	1	107	99	0
11338.s1	female	syn	.	no	.	.	yes	17	77984327	T	T	C	267.49	PASS	yes	1	0.000176	5672	60	9.22	exonic	TBC1D16	synonymous SNV	TBC1D16:NM_019020:exon3:c.A411G:p.K137K	.	.	.	.	1.04			0	.	0/1	16	13	0.448276	29	99	302	0	484	0/0	54	0	1	54	99	0
13330.s1	female	syn	.	no	.	.	yes	X	48399823	T	T	C	678.48	PASS	yes	1	0.000176	5670	59.66	11.12	exonic	TBC1D25	synonymous SNV	TBC1D25:NM_002536:exon2:c.T226C:p.L76L	.	.	.	2.794e-06	.			.	.	0/1	35	26	0.42623	61	99	713	0	920	0/0	29	0	1	29	72	0
13888.s1	male	syn	.	no	.	.	yes	5	179301925	G	G	A	679.49	PASS	yes	1	0.000176	5674	60	19.41	exonic	TBC1D9B	synonymous SNV	TBC1D9B:NM_015043:exon12:c.C2163T:p.G721G,TBC1D9B:NM_198868:exon12:c.C2163T:p.G721G	.	.	.	0.29316	0.89			3.99533e-06	3.2684e-05	0/1	12	23	0.657143	35	99	714	0	246	0/0	22	0	1	22	66	0
14018.s1	male	mis	mis_b	no	.	.	no	3	186281850	C	C	T	266.47	PASS	yes	1	0.000176	5674	60	9.52	exonic	TBCCD1	nonsynonymous SNV	TBCCD1:NM_001134415:exon2:c.G269A:p.R90H,TBCCD1:NM_018138:exon2:c.G269A:p.R90H	0.224661	benign	0.0918	2.2553e-17	0.667	1	D	1.1933e-05	7.4549e-05	0/1	14	14	0.5	28	99	301	0	348	0/0	29	0	1	29	69	0
14048.s1	male	mis	mis_b	no	.	.	yes	16	2026915	G	G	T	843.47	PASS	yes	1	0.000176	5672	60	11.88	exonic	TBL3	nonsynonymous SNV	TBL3:NM_006453:exon14:c.G1393T:p.G465C	0.347782	benign	0.0988	2.2553e-17	0.886	0.992	D	.	.	0/1	38	33	0.464789	71	99	878	0	957	0/0	66	0	1	66	99	0
14400.s1	male	mis	mis_b	no	.	.	yes	17	45820445	C	C	G	382.48	PASS	yes	1	0.000176	5672	60	9.33	exonic	TBX21	nonsynonymous SNV	TBX21:NM_013351:exon3:c.C655G:p.L219V	0.96622	benign	0.0768	2.2553e-17	0.381	0.001	B	.	.	0/1	24	17	0.414634	41	99	417	0	644	0/0	81	0	1	81	99	0
13589.s1	male	mis	mis_b	no	.	.	yes	1	179604943	A	A	G	1121.47	PASS	yes	1	0.000176	5674	60	14.2	exonic	TDRD5	nonsynonymous SNV	TDRD5:NM_001199092:exon6:c.A106G:p.I36V,TDRD5:NM_001199085:exon9:c.A1441G:p.I481V,TDRD5:NM_001199089:exon9:c.A1441G:p.I481V,TDRD5:NM_001199091:exon9:c.A1441G:p.I481V,TDRD5:NM_173533:exon9:c.A1441G:p.I481V	0.212132	benign	0.075	2.794e-06	0.414	0.073	B	.	.	0/1	37	42	0.531646	79	99	1156	0	955	0/0	106	0	1	106	99	0
13540.s1	male	mis	mis_b	no	.	.	yes	5	167379809	A	A	G	534.47	PASS	yes	1	0.000176	5674	60	16.7	exonic	TENM2	nonsynonymous SNV	TENM2:NM_001080428:exon2:c.A356G:p.N119S,TENM2:NM_001122679:exon4:c.A929G:p.N310S	0.57703	benign	0.0701	2.794e-06	0.258	0.247	B	.	.	0/1	14	18	0.5625	32	99	569	0	397	0/0	43	0	1	43	99	0
11634.s1	male	syn	.	no	.	.	yes	7	100225019	G	G	C	618.48	PASS	yes	1	0.000176	5672	60	9.66	exonic	TFR2	synonymous SNV	TFR2:NM_001206855:exon13:c.C1350G:p.A450A,TFR2:NM_003227:exon16:c.C1863G:p.A621A	.	.	.	1.0645e-14	0.908			0	.	0/1	38	26	0.40625	64	99	653	0	1485	0/0	38	0	1	38	99	0
13012.s1	female	mis	mis_b	no	.	.	no	7	11630185	G	G	A	404.47	PASS	yes	1	0.000176	5672	60	7.78	exonic	THSD7A	nonsynonymous SNV	THSD7A:NM_015204:exon4:c.C1355T:p.T452M	0.301837	benign	0.125	0	0.501	0.595	P	5.22277e-05	0.000259134	0/1	35	17	0.326923	52	99	439	0	954	0/0	132	0	1	132	99	0
12211.s1	female	syn	.	no	.	.	no	3	9424941	T	T	C	2041.96	PASS	yes	2	0.000353	5674	60	10.37	exonic	THUMPD3	synonymous SNV	THUMPD3:NM_001114092:exon8:c.T1183C:p.L395L,THUMPD3:NM_015453:exon8:c.T1183C:p.L395L	.	.	.	1.0645e-14	1.004			7.15797e-05	0.000163806	0/1	52	34	0.395349	86	99	785	0	1332	0/0	49	0	1	49	99	0
13804.s1	female	syn	.	no	.	.	no	12	56814652	C	C	T	2592.2	PASS	yes	1	0.000176	5672	60	13.29	exonic	TIMELESS	synonymous SNV	TIMELESS:NM_003920:exon25:c.G3054T:p.P1018P	.	.	.	2.794e-06	0.858			.	0.001	0/2	31	32	0.507937	63	99	962	0	771	0/0	48	0	1	48	99	0
13092.s1	female	mis	mis_b	no	.	.	yes	4	166996084	C	C	T	870.47	PASS	yes	1	0.000176	5674	60	10.36	exonic	TLL1	nonsynonymous SNV	TLL1:NM_012464:exon17:c.C2243T:p.T748M	0.627953	benign	0.1379	0	0.467	1	D	1.19506e-05	3.26733e-05	0/1	49	35	0.416667	84	99	905	0	1322	0/0	170	0	1	170	99	0
14480.s1	female	ptv	.	yes	low	tol	yes	9	75431105	TC	TC	T	1615.47	PASS	yes	1	0.000176	5672	60.12	17.95	exonic	TMC1	frameshift deletion	TMC1:NM_138691:exon19:c.1743delC:p.I581fs	.	.	.	2.2553e-17	0.915			.	.	0/1	42	48	0.533333	90	99	1650	0	1404	0/0	132	0	1	132	99	0
14242.s1	male	mis	mis_b	no	.	.	yes	12	129190709	G	G	T	226.47	PASS	yes	1	0.000176	5672	60	7.81	exonic	TMEM132C	nonsynonymous SNV	TMEM132C:NM_001136103:exon9:c.G3196T:p.D1066Y	0.504267	benign	0.1278	2.2553e-17	0.72	1	D	0	.	0/1	18	11	0.37931	29	99	261	0	734	0/0	25	0	1	25	54	0
11341.s1	female	mis	mis_b	no	.	.	yes	1	32566110	G	G	A	620.47	PASS	yes	1	0.000176	5674	60	10.34	exonic	TMEM39B	nonsynonymous SNV	TMEM39B:NM_018056:exon8:c.G1183A:p.V395I	0.413613	benign	0.0808	.	0.595	0.066	B	7.97029e-06	3.27289e-05	0/1	35	25	0.416667	60	99	655	0	825	0/0	93	0	1	93	99	0
12361.s1	male	mis	mis_b	no	.	.	no	20	1161761	G	G	A	369.51	PASS	yes	1	0.000176	5670	60	17.6	exonic	TMEM74B	nonsynonymous SNV	TMEM74B:NM_001304749:exon2:c.C430T:p.R144C,TMEM74B:NM_018354:exon2:c.C502T:p.R168C,TMEM74B:NM_001304748:exon3:c.C502T:p.R168C	0.474115	benign	0.2467	1.0645e-14	1.684	1	D	7.97486e-06	6.19579e-05	0/1	8	13	0.619048	21	99	404	0	197	0/0	22	0	1	22	60	0
12901.s1	male	mis	mis_b	no	.	.	yes	2	112873709	A	A	G	342.47	PASS	yes	1	0.000176	5674	60	11.42	exonic	TMEM87B	nonsynonymous SNV	TMEM87B:NM_032824:exon19:c.A1657G:p.K553E	0.678323	benign	0.2297	0	1.332	0.993	D	.	.	0/1	14	16	0.533333	30	99	377	0	323	0/0	31	0	1	31	90	0
12833.s1	female	syn	.	no	.	.	yes	3	48659010	G	G	T	777.66	PASS	yes	1	0.000176	5674	60	10.51	exonic	TMEM89	synonymous SNV	TMEM89:NM_001008269:exon1:c.C180A:p.G60G	.	.	.	0.29337	1.158			0	.	0/1	40	34	0.459459	74	99	812	0	1005	0/0	71	2	0.972603	73	99	0
11186.s1	male	syn	.	no	.	.	yes	17	73488677	C	C	T	670.47	PASS	yes	1	0.000176	5672	60	12.19	exonic	TMEM94	synonymous SNV	TMEM94:NM_014738:exon15:c.C1719T:p.S573S	.	.	.	.	0.601			.	.	0/1	27	28	0.509091	55	99	705	0	703	0/0	88	0	1	88	99	0
13562.s1	female	mis	mis_b	no	.	.	yes	21	19725237	G	G	C	667.48	PASS	yes	1	0.000176	5670	60	11.71	exonic	TMPRSS15	nonsynonymous SNV	TMPRSS15:NM_002772:exon10:c.C1154G:p.T385S	0.217794	benign	0.3373	2.794e-06	1.121	1	D	.	.	0/1	37	20	0.350877	57	99	702	0	2134	0/0	90	0	1	90	99	0
11730.s1	female	ptv	.	yes	low	tol	yes	12	83250986	T	T	A	649.47	PASS	yes	1	0.000176	5672	60	9.28	exonic	TMTC2	stopgain	TMTC2:NM_152588:exon2:c.T281A:p.L94X	.	.	.	1.0645e-14	0.64	.	.	.	.	0/1	43	27	0.385714	70	99	684	0	1150	0/0	65	0	1	65	99	0
13006.s1	female	mis	mis_p	no	.	.	yes	3	52485412	T	T	C	1694.47	PASS	yes	1	0.000176	5674	59.91	15.99	exonic	TNNC1	nonsynonymous SNV	TNNC1:NM_003280:exon5:c.A449G:p.Y150C	1.62536	pathogenic	0.7809	0	0.845	1	D	.	.	0/1	41	65	0.613208	106	99	1729	0	1026	0/0	83	0	1	83	99	0
12493.s1	male	mis	mis_b	no	.	.	yes	11	18057667	T	T	G	1447.47	PASS	yes	1	0.000176	5672	60	14.05	exonic	TPH1	nonsynonymous SNV	TPH1:NM_004179:exon2:c.A140C:p.H47P	0.938946	pathogenic	0.973	0.29337	0.922	1	D	1.9931e-05	3.35736e-05	0/1	45	58	0.563107	103	99	1482	0	1152	0/0	75	0	1	75	99	0
14247.s1	male	mis	mis_b	no	.	.	yes	2	73961682	A	A	T	633.47	PASS	yes	1	0.000176	5674	60	12.18	exonic	TPRKB	nonsynonymous SNV	TPRKB:NM_016058:exon2:c.T15A:p.H5Q	0.0286086	benign	0.0898	2.2553e-17	0.941	0.035	B	.	.	0/1	26	26	0.5	52	99	668	0	651	0/0	51	0	1	51	99	0
12096.s1	male	mis	mis_b	no	.	.	yes	1	228601547	C	C	G	1028.47	PASS	yes	1	0.000176	5674	60	13.36	exonic	TRIM17	nonsynonymous SNV	TRIM17:NM_001024940:exon3:c.G476C:p.R159T,TRIM17:NM_001134855:exon3:c.G476C:p.R159T,TRIM17:NM_016102:exon3:c.G476C:p.R159T	0.354364	benign	0.1195	1.0645e-14	1.022	0.002	B	.	.	0/1	33	44	0.571429	77	99	1063	0	914	0/0	66	0	1	66	99	0
13823.s1	female	mis	mis_p	no	.	.	yes	4	154216846	G	G	A	248.48	PASS	yes	1	0.000176	5674	60	8.57	exonic	TRIM2	nonsynonymous SNV	TRIM2:NM_001130067:exon6:c.G1087A:p.A363T,TRIM2:NM_015271:exon6:c.G1168A:p.A390T	1.83201	ambiguous	0.4811	2.794e-06	0.398	0.999	D	7.96635e-06	.	0/1	18	11	0.37931	29	99	283	0	515	0/0	33	0	1	33	90	0
13312.s1	female	mis	mis_p	no	.	.	yes	17	57165739	T	T	G	1006.47	PASS	yes	1	0.000176	5672	60	12.58	exonic	TRIM37	nonsynonymous SNV	TRIM37:NM_001005207:exon4:c.A194C:p.N65T,TRIM37:NM_015294:exon4:c.A194C:p.N65T	1.66466	pathogenic	0.9426	2.794e-06	0.79	1	D	.	.	0/1	43	37	0.4625	80	99	1041	0	1201	0/0	73	0	1	73	99	0
13043.s1	female	mis	mis_b	no	.	.	yes	1	155154541	C	C	G	413.47	PASS	yes	1	0.000176	5674	60	12.53	exonic	TRIM46	nonsynonymous SNV	TRIM46:NM_001282378:exon8:c.C1424G:p.A475G,TRIM46:NM_001256599:exon9:c.C1733G:p.A578G,TRIM46:NM_001256601:exon9:c.C1763G:p.A588G,TRIM46:NM_025058:exon9:c.C1802G:p.A601G,TRIM46:NM_001256600:exon10:c.C1676G:p.A559G	0.745652	benign	0.0971	0	0.355	0.001	B	.	.	0/1	17	16	0.484848	33	99	448	0	402	0/0	22	0	1	22	60	0
14229.s1	female	mis	mis_b	no	.	.	yes	11	5699639	T	T	C	413.47	PASS	yes	1	0.000176	5672	60	8.11	exonic	TRIM5	nonsynonymous SNV	TRIM5:NM_033034:exon4:c.A539G:p.N180S,TRIM5:NM_033092:exon4:c.A539G:p.N180S,TRIM5:NM_033093:exon4:c.A539G:p.N180S	0.0448728	benign	0.0796	2.2553e-17	1.034	0.063	B	.	.	0/1	33	18	0.352941	51	99	448	0	932	0/0	50	0	1	50	99	0
12997.s1	female	mis	mis_b	no	.	.	yes	14	92482067	C	C	G	1108.47	PASS	yes	1	0.000176	5672	60	15.18	exonic	TRIP11	nonsynonymous SNV	TRIP11:NM_004239:exon6:c.G796C:p.E266Q	0.516254	benign	0.2092	0	0.732	0.996	D	.	.	0/1	33	40	0.547945	73	99	1143	0	913	0/0	155	0	1	155	99	0
14339.s1	female	syn	.	no	.	.	yes	5	135583284	C	C	T	642.47	PASS	yes	1	0.000176	5674	60	9.45	exonic	TRPC7	synonymous SNV	TRPC7:NM_001167576:exon5:c.G1371A:p.G457G,TRPC7:NM_001167577:exon6:c.G1536A:p.G512G,TRPC7:NM_020389:exon7:c.G1719A:p.G573G	.	.	.	2.2553e-17	0.597			.	.	0/1	41	27	0.397059	68	99	677	0	1121	0/0	81	0	1	81	99	0
13159.s1	male	mis	mis_b	no	.	.	yes	8	116616371	C	C	T	449.47	PASS	yes	1	0.000176	5672	60	8.17	exonic	TRPS1	nonsynonymous SNV	TRPS1:NM_001282902:exon3:c.G1798A:p.A600T,TRPS1:NM_001282903:exon4:c.G1804A:p.A602T,TRPS1:NM_014112:exon4:c.G1825A:p.A609T	0.478396	benign	0.1652	0	0.114	0.978	D	.	.	0/1	37	18	0.327273	55	99	484	0	1199	0/0	47	0	1	47	99	0
13364.s1	male	mis	mis_b	no	.	.	yes	19	54697162	C	C	T	371.48	PASS	yes	1	0.000176	5670	60	7.74	exonic	TSEN34	nonsynonymous SNV	TSEN34:NM_001077446:exon4:c.C878T:p.P293L,TSEN34:NM_001282332:exon5:c.C878T:p.P293L,TSEN34:NM_001282333:exon5:c.C887T:p.P296L,TSEN34:NM_024075:exon5:c.C878T:p.P293L	0.985843	benign	0.1493	2.794e-06	1.16	0.999	D	.	.	0/1	32	16	0.333333	48	99	406	0	910	0/0	85	1	0.988372	86	99	0
11225.s1	female	mis	mis_b	no	.	.	no	19	50243380	G	G	A	230.48	PASS	yes	1	0.000176	5670	60	10.02	exonic	TSKS	nonsynonymous SNV	TSKS:NM_021733:exon10:c.C1558T:p.R520W	0.775676	ambiguous	0.3572	.	0.588	0.999	D	1.99068e-05	0.000163356	0/1	13	10	0.434783	23	99	265	0	321	0/0	41	0	1	41	99	0
12722.s1	male	mis	mis_b	no	.	.	yes	11	113196288	A	A	T	270.47	PASS	yes	1	0.000176	5672	60	7.12	exonic	TTC12	nonsynonymous SNV	TTC12:NM_017868:exon6:c.A365T:p.Y122F	0.166182	benign	0.1243	0.29337	0.935	0.996	D	.	.	0/1	24	14	0.368421	38	99	305	0	595	0/0	60	0	1	60	99	0
14103.s1	male	mis	mis_unk	no	.	.	yes	22	28378337	A	A	G	855.48	PASS	yes	1	0.000176	5670	60	12.96	exonic	TTC28	nonsynonymous SNV	TTC28:NM_001145418:exon23:c.T7318C:p.S2440P	.	benign	0.06	2.2553e-17	0.386	0.001	B	.	.	0/1	32	34	0.515152	66	99	890	0	814	0/0	64	0	1	64	99	0
13913.s1	female	ptv	.	yes	low	tol	yes	2	47205935	CA	CA	C	1313.47	PASS	yes	1	0.000176	5674	60	23.04	exonic	TTC7A	frameshift deletion	TTC7A:NM_001288951:exon5:c.654delA:p.T218fs,TTC7A:NM_020458:exon5:c.654delA:p.T218fs,TTC7A:NM_001288953:exon6:c.552delA:p.T184fs	.	.	.	0.29316	1.199			.	.	0/1	23	34	0.596491	57	99	1348	0	1357	0/0	67	0	1	67	99	0
12976.s1	male	mis	mis_p	no	.	.	no	22	43464527	G	G	A	804.48	PASS	yes	1	0.000176	5670	60	14.9	exonic	TTLL1	nonsynonymous SNV	TTLL1:NM_012263:exon5:c.C392T:p.P131L	1.2373	pathogenic	0.6098	0	0.89	0.989	D	7.74751e-05	0.00070159	0/1	24	30	0.555556	54	99	839	0	564	0/0	101	0	1	101	99	0
13923.s1	female	ptv	.	yes	low	tol	yes	14	76368504	C	C	T	351.47	PASS	yes	1	0.000176	5672	60	10.65	exonic	TTLL5	stopgain	TTLL5:NM_015072:exon31:c.C3760T:p.Q1254X	.	.	.	0.29316	0.889	.	.	2.3892e-05	.	0/1	17	16	0.484848	33	99	386	0	505	0/0	36	0	1	36	96	0
13694.s1	female	mis	mis_b	no	.	.	yes	2	179393584	C	C	T	2018.47	PASS	yes	1	0.000176	5674	60	14.73	exonic	TTN	nonsynonymous SNV	TTN:NM_003319:exon188:c.G79699A:p.G26567S,TTN:NM_133432:exon189:c.G80074A:p.G26692S,TTN:NM_133437:exon189:c.G80275A:p.G26759S,TTN:NM_133378:exon309:c.G99190A:p.G33064S,TTN:NM_001256850:exon310:c.G101971A:p.G33991S,TTN:NM_001267550:exon360:c.G106894A:p.G35632S	0.189736	unk	unk	2.794e-06	0.48	0.682	P	0	.	0/1	63	74	0.540146	137	99	2053	0	1742	0/0	135	1	0.992647	136	99	0
12255.s1	male	mis	mis_b	no	.	.	yes	2	179403477	C	C	A	818.47	PASS	yes	1	0.000176	5674	60	13.42	exonic	TTN	nonsynonymous SNV	TTN:NM_003319:exon182:c.G71884T:p.G23962C,TTN:NM_133432:exon183:c.G72259T:p.G24087C,TTN:NM_133437:exon183:c.G72460T:p.G24154C,TTN:NM_133378:exon303:c.G91375T:p.G30459C,TTN:NM_001256850:exon304:c.G94156T:p.G31386C,TTN:NM_001267550:exon354:c.G99079T:p.G33027C	0.478569	unk	unk	1.0645e-14	0.48	1	D	.	.	0/1	25	36	0.590164	61	99	853	0	554	0/0	69	0	1	69	99	0
13881.s1	female	mis	mis_b	no	.	.	yes	2	179428378	A	A	C	680.47	PASS	yes	1	0.000176	5674	60	16.2	exonic	TTN	nonsynonymous SNV	TTN:NM_003319:exon154:c.T55286G:p.V18429G,TTN:NM_133432:exon155:c.T55661G:p.V18554G,TTN:NM_133437:exon155:c.T55862G:p.V18621G,TTN:NM_133378:exon275:c.T74777G:p.V24926G,TTN:NM_001256850:exon276:c.T77558G:p.V25853G,TTN:NM_001267550:exon326:c.T82481G:p.V27494G	0.124164	unk	unk	0.29316	0.48	0.081	B	.	.	0/1	17	25	0.595238	42	99	715	0	393	0/0	27	0	1	27	75	0
11051.s1	female	mis	mis_b	no	.	.	yes	2	179478975	G	G	C	680.47	PASS	yes	1	0.000176	5674	60	10.47	exonic	TTN	nonsynonymous SNV	TTN:NM_003319:exon90:c.C21954G:p.I7318M,TTN:NM_133432:exon91:c.C22329G:p.I7443M,TTN:NM_133437:exon91:c.C22530G:p.I7510M,TTN:NM_133378:exon211:c.C41445G:p.I13815M,TTN:NM_001256850:exon212:c.C44226G:p.I14742M,TTN:NM_001267550:exon262:c.C49149G:p.I16383M	0.20086	unk	unk	.	0.48	0.497	P	.	.	0/1	38	27	0.415385	65	99	715	0	1026	0/0	70	0	1	70	99	0
13398.s1	female	mis	mis_b	no	.	.	yes	2	179570029	G	G	C	1323.47	PASS	yes	1	0.000176	5674	60	11.92	exonic	TTN	nonsynonymous SNV	TTN:NM_133378:exon100:c.C25744G:p.L8582V,TTN:NM_001256850:exon101:c.C28525G:p.L9509V,TTN:NM_001267550:exon103:c.C29476G:p.L9826V	0.461749	unk	unk	2.794e-06	0.48	0.997	D	.	.	0/1	62	49	0.441441	111	99	1358	0	1749	0/0	103	0	1	103	99	0
12231.s1	female	syn	.	no	.	.	yes	11	8118831	C	C	T	358.47	PASS	yes	1	0.000176	5672	60	6.18	exonic	TUB	synonymous SNV	TUB:NM_177972:exon7:c.C744T:p.V248V,TUB:NM_003320:exon8:c.C909T:p.V303V	.	.	.	1.0645e-14	0.754			1.59061e-05	3.34993e-05	0/1	40	18	0.310345	58	99	393	0	1174	0/0	52	0	1	52	99	0
11917.s1	female	syn	.	no	.	.	yes	10	135094782	G	G	A	849.47	PASS	yes	1	0.000176	5672	60	15.17	exonic	TUBGCP2	synonymous SNV	TUBGCP2:NM_001256618:exon16:c.C2178T:p.I726I,TUBGCP2:NM_006659:exon17:c.C2568T:p.I856I,TUBGCP2:NM_001256617:exon18:c.C2652T:p.I884I	.	.	.	1.0645e-14	0.763			.	.	0/1	26	30	0.535714	56	99	884	0	773	0/0	44	0	1	44	99	0
11354.s1	female	mis	mis_b	no	.	.	yes	15	22851054	C	C	G	1425.47	PASS	yes	1	0.000176	5672	60	11.68	exonic	TUBGCP5	nonsynonymous SNV	TUBGCP5:NM_001102610:exon11:c.C1316G:p.T439S,TUBGCP5:NM_052903:exon11:c.C1316G:p.T439S	0.6102	ambiguous	0.3962	.	0.844			.	.	0/1	67	55	0.45082	122	99	1460	0	1906	0/0	160	0	1	160	99	0
13061.s2	female	ptv	.	yes	low	tol	yes	9	12708089	A	A	ATGTT	1159.51	PASS	yes	1	0.000176	5672	60	19.01	exonic	TYRP1	frameshift insertion	TYRP1:NM_000550:exon7:c.1354_1355insTGTT:p.M452fs	.	.	.	0	1.399			3.99387e-06	1.11907e-05	0/1	31	30	0.491803	61	99	1194	0	1678	0/0	67	0	1	67	99	0
13412.s1	female	syn	.	no	.	.	yes	7	66474647	T	T	C	1653.47	PASS	yes	1	0.000176	5672	46.53	15.45	exonic	TYW1	synonymous SNV	TYW1:NM_018264:exon4:c.T351C:p.D117D	.	.	.	2.794e-06	0.618			.	.	0/1	51	56	0.523364	107	99	1688	0	1510	0/0	114	0	1	114	99	0
14348.s1	female	mis	mis_b	no	.	.	yes	4	68514853	A	A	G	355.47	PASS	yes	1	0.000176	5674	60	11.85	exonic	UBA6	nonsynonymous SNV	UBA6:NM_018227:exon14:c.T1181C:p.V394A	0.231282	benign	0.1807	2.2553e-17	0.869	0.058	B	.	.	0/1	13	17	0.566667	30	99	390	0	329	0/0	31	0	1	31	90	0
14149.s1	male	mis	mis_p	no	.	.	no	9	138825254	G	G	A	781.47	PASS	yes	1	0.000176	5672	60	11.84	exonic	UBAC1	nonsynonymous SNV	UBAC1:NM_016172:exon10:c.C1210T:p.R404C	1.03066	ambiguous	0.5574	2.2553e-17	0.865	0.998	D	1.98847e-05	0.00012332	0/1	36	30	0.454545	66	99	816	0	993	0/0	68	0	1	68	99	0
13692.s1	male	syn	.	no	.	.	yes	17	16285305	C	C	T	687.47	PASS	yes	1	0.000176	5672	57.77	10.26	exonic	UBB	synonymous SNV	UBB:NM_001281716:exon2:c.C84T:p.A28A,UBB:NM_001281717:exon2:c.C84T:p.A28A,UBB:NM_001281718:exon2:c.C84T:p.A28A,UBB:NM_001281719:exon2:c.C84T:p.A28A,UBB:NM_001281720:exon2:c.C84T:p.A28A,UBB:NM_018955:exon2:c.C84T:p.A28A	.	.	.	2.794e-06	1.505			3.97633e-06	3.26712e-05	0/1	39	28	0.41791	67	99	722	0	1066	0/0	72	0	1	72	99	0
13709.s1	female	mis	mis_p	no	.	.	no	1	19439345	C	C	T	725.47	PASS	yes	1	0.000176	5674	60	14.51	exonic	UBR4	nonsynonymous SNV	UBR4:NM_020765:exon78:c.G11474A:p.R3825H	1.99393	pathogenic	0.9933	2.794e-06	0.242	0.998	D	8.54e-06	7.55744e-05	0/1	24	26	0.52	50	99	760	0	571	0/0	54	1	0.981818	55	99	0
14189.s1	male	mis	mis_b	no	.	.	yes	4	69795679	T	T	G	840.47	PASS	yes	1	0.000176	5674	58.45	10.64	exonic	UGT2A3	nonsynonymous SNV	UGT2A3:NM_024743:exon6:c.A1436C:p.H479P	0.0209411	ambiguous	0.343	2.2553e-17	1.521	0.999	D	.	.	0/1	41	38	0.481013	79	99	875	0	999	0/0	94	0	1	94	99	0
12113.s1	male	mis	mis_b	no	.	.	yes	4	70346405	G	G	T	1080.47	PASS	yes	1	0.000176	5674	60	11.87	exonic	UGT2B4	nonsynonymous SNV	UGT2B4:NM_021139:exon6:c.C1534A:p.L512M,UGT2B4:NM_001297616:exon7:c.C1126A:p.L376M	0.0367444	benign	0.1352	1.0645e-14	1.192	0.593	P	.	.	0/1	47	44	0.483516	91	99	1115	0	1138	0/0	118	0	1	118	99	0
13568.s1	female	mis	mis_b	no	.	.	yes	4	70361241	T	T	G	892.47	PASS	yes	1	0.000176	5674	59.43	9.3	exonic	UGT2B4	nonsynonymous SNV	UGT2B4:NM_001297615:exon1:c.A339C:p.Q113H,UGT2B4:NM_021139:exon1:c.A339C:p.Q113H	0.0755579	ambiguous	0.3587	2.794e-06	1.192	0.536	P	.	.	0/1	53	43	0.447917	96	99	927	0	1362	0/0	87	1	0.988636	88	99	0
14244.s1	female	unk	.	no	.	.	no	19	4932922	C	C	T	338.49	PASS	yes	1	0.000176	5672	60	11.67	exonic	UHRF1	unknown	UNKNOWN	.	.	.	2.2553e-17	0.172	0.999	D	8.05912e-06	6.57505e-05	0/1	14	15	0.517241	29	99	373	0	356	0/0	33	0	1	33	99	0
13875.s1	male	syn	.	no	.	.	yes	21	33692861	A	A	G	815.48	PASS	yes	1	0.000176	5670	60	12.36	exonic	URB1	synonymous SNV	URB1:NM_014825:exon35:c.T5574C:p.I1858I	.	.	.	0.29316	0.914			.	.	0/1	32	34	0.515152	66	99	850	0	805	0/0	50	0	1	50	99	0
13920.s1	female	syn	.	no	.	.	yes	12	62708603	C	C	T	641.47	PASS	yes	1	0.000176	5672	60	10.87	exonic	USP15	synonymous SNV	USP15:NM_001252078:exon4:c.C381T:p.C127C,USP15:NM_001252079:exon4:c.C381T:p.C127C,USP15:NM_006313:exon4:c.C381T:p.C127C	.	.	.	0.29316	0.196			.	.	0/1	31	28	0.474576	59	99	676	0	740	0/0	76	0	1	76	99	0
13328.s1	male	mis	mis_unk	no	.	.	yes	2	61441628	G	G	C	317.47	PASS	yes	1	0.000176	5674	59.04	14.43	exonic	USP34	nonsynonymous SNV	USP34:NM_014709:exon68:c.C8249G:p.T2750R	.	pathogenic	0.9208	2.794e-06	0.152	0.995	D	.	.	0/1	10	12	0.545455	22	99	352	0	289	0/0	40	0	1	40	99	0
13166.s1	male	mis	mis_unk	no	.	.	yes	2	61561048	C	C	T	876.48	PASS	yes	1	0.000176	5674	60	12.34	exonic	USP34	nonsynonymous SNV	USP34:NM_014709:exon19:c.G2803A:p.G935R	.	pathogenic	0.9799	0	0.152	1	D	.	.	0/1	37	34	0.478873	71	99	911	0	948	0/0	68	0	1	68	99	0
14309.s1	female	mis	mis_b	no	.	.	yes	1	22032962	C	C	T	575.47	PASS	yes	1	0.000176	5674	60	16.93	exonic	USP48	nonsynonymous SNV	USP48:NM_032236:exon17:c.G2209A:p.E737K	0.363688	benign	0.076	2.2553e-17	0.373	0.3	B	.	.	0/1	11	23	0.676471	34	99	610	0	277	0/0	23	0	1	23	69	0
14455.s1	male	mis	mis_p	no	.	.	yes	6	41771652	C	C	T	877.47	PASS	yes	1	0.000176	5672	60	15.13	exonic	USP49	nonsynonymous SNV	USP49:NM_001286554:exon3:c.G1453A:p.G485R,USP49:NM_018561:exon5:c.G1453A:p.G485R	1.826	pathogenic	0.6584	2.2553e-17	0.576	0.338	B	.	.	0/1	25	33	0.568966	58	99	912	0	594	0/0	47	0	1	47	99	0
12929.s1	female	mis	mis_b	no	.	.	no	10	75264682	G	G	A	617.47	PASS	yes	1	0.000176	5672	60	14.7	exonic	USP54	nonsynonymous SNV	USP54:NM_152586:exon20:c.C4237T:p.R1413C	0.220004	benign	0.1104	0	0.586	0.02	B	4.77183e-05	6.69987e-05	0/1	18	24	0.571429	42	99	652	0	478	0/0	67	0	1	67	99	0
12211.s1	female	mis	mis_p	no	.	.	yes	16	9009113	T	T	C	632.47	PASS	yes	1	0.000176	5672	60	11.71	exonic	USP7	nonsynonymous SNV	USP7:NM_001286457:exon10:c.A1028G:p.N343S,USP7:NM_003470:exon10:c.A1076G:p.N359S,USP7:NM_001286458:exon11:c.A779G:p.N260S	1.28173	benign	0.1773	1.0645e-14	0.085	0.223	B	.	.	0/1	25	29	0.537037	54	99	667	0	612	0/0	46	0	1	46	99	0
13403.s1	female	mis	mis_p	no	.	.	no	15	50786392	A	A	G	285.47	PASS	yes	1	0.000176	5672	60	11.89	exonic	USP8	nonsynonymous SNV	USP8:NM_001283049:exon13:c.A2255G:p.N752S,USP8:NM_001128610:exon16:c.A2573G:p.N858S,USP8:NM_005154:exon16:c.A2573G:p.N858S	1.60485	benign	0.1893	2.794e-06	0.28	0.206	B	1.1948e-05	6.54193e-05	0/1	11	13	0.541667	24	99	320	0	298	0/0	48	0	1	48	99	0
11341.s1	female	mis	mis_b	no	.	.	no	12	101680146	A	A	G	1154.47	PASS	yes	1	0.000176	5672	59.89	14.08	exonic	UTP20	nonsynonymous SNV	UTP20:NM_014503:exon5:c.A374G:p.H125R	0.467827	benign	0.2598	.	0.546	0.986	D	3.98187e-06	7.4549e-05	0/1	34	48	0.585366	82	99	1189	0	842	0/0	96	0	1	96	99	0
11673.s1	male	mis	mis_b	no	.	.	yes	9	136629189	G	G	T	1642.47	PASS	yes	1	0.000176	5672	59.79	13.04	exonic	VAV2	nonsynonymous SNV	VAV2:NM_003371:exon27:c.C2515A:p.Q839K,VAV2:NM_001134398:exon30:c.C2632A:p.Q878K	0.560159	benign	0.1257	1.0645e-14	0.624	0.979	D	.	.	0/1	54	72	0.571429	126	99	1677	0	1301	0/0	150	0	1	150	99	0
14178.s1	female	nfs	.	no	.	.	no	X	6451812	CGCTCTCCTGACTCAGTGGTTCCTCCACCTGGCTCTCCTGACTCAGTGGTTCCTCCACCTCGCTCTCCTGACTCAGTGGTTCCTCCACCTGGCTCTCCTGACTCAGTGGTTCTTCCACCTCGCTCTCCTGACTCAGTGGTTCCTCCACCTG	CGCTCTCCTGACTCAGTGGTTCCTCCACCTGGCTCTCCTGACTCAGTGGTTCCTCCACCTCGCTCTCCTGACTCAGTGGTTCCTCCACCTGGCTCTCCTGACTCAGTGGTTCTTCCACCTCGCTCTCCTGACTCAGTGGTTCCTCCACCTG	C	17803.7	PASS	yes	1	0.000176	5670	49.24	6.64	exonic	VCX3A	nonframeshift deletion	VCX3A:NM_016379:exon3:c.505_534del:p.169_178del	.	.	.	2.2553e-17	.			0	0.0006	0/2	285	132	0.316547	417	99	441	0	15001	0/0	161	3	0.981707	164	99	0
12977.s1	male	ptv	.	yes	unk	unk	no	X	8434317	GAACCACTGAGTCAGGAGAGCCAGGTGGAGGAACCACTGAGTCAGGAGAGCGAGATGGAA	GAACCACTGAGTCAGGAGAGCCAGGTGGAGGAACCACTGAGTCAGGAGAGCGAGATGGAA	G	12359	PASS	no	2	0.00036	5550	43.32	11.43	exonic	VCX3B	frameshift deletion	VCX3B:NM_001001888:exon3:c.635_693del:p.E212fs	.	.	.	0	.			0.00101897	0.000997426	0/1	254	191	0.429213	445	99	6615	0	9591	0/0	127	0	1	127	99	0
12921.s1	female	ptv	.	yes	low	tol	no	14	77893973	G	G	A	846.47	PASS	yes	1	0.000176	5672	60	10.45	exonic	VIPAS39	stopgain	VIPAS39:NM_001193316:exon19:c.C1321T:p.R441X,VIPAS39:NM_001193314:exon20:c.C1468T:p.R490X,VIPAS39:NM_001193315:exon20:c.C1468T:p.R490X,VIPAS39:NM_001193317:exon20:c.C1468T:p.R490X,VIPAS39:NM_022067:exon21:c.C1468T:p.R490X	.	.	.	0	0.871	.	.	3.97712e-06	6.16675e-05	0/1	47	34	0.419753	81	99	881	0	1229	0/0	65	0	1	65	99	0
13066.s1	male	mis	mis_b	no	.	.	yes	8	100115270	G	G	A	694.47	PASS	yes	1	0.000176	5672	60	11.97	exonic	VPS13B	nonsynonymous SNV	VPS13B:NM_015243:exon5:c.G502A:p.V168I,VPS13B:NM_017890:exon5:c.G502A:p.V168I,VPS13B:NM_152564:exon5:c.G502A:p.V168I,VPS13B:NM_181661:exon5:c.G502A:p.V168I	0.243668	pathogenic	0.6101	0	0.708	1	D	3.97924e-06	1.11709e-05	0/1	29	29	0.5	58	99	729	0	639	0/0	59	0	1	59	99	0
12922.s1	female	mis	mis_b	no	.	.	yes	8	100523444	G	G	A	300.47	PASS	yes	1	0.000176	5672	60	9.69	exonic	VPS13B	nonsynonymous SNV	VPS13B:NM_017890:exon29:c.G4412A:p.R1471Q,VPS13B:NM_152564:exon29:c.G4337A:p.R1446Q	0.571119	benign	0.1244	0	0.708	1	D	2.38901e-05	3.35083e-05	0/1	16	15	0.483871	31	99	335	0	353	0/0	35	0	1	35	93	0
12420.s1	female	mis	mis_b	no	.	.	no	15	41193039	C	C	T	1958.47	PASS	yes	1	0.000176	5672	59.87	14.73	exonic	VPS18	nonsynonymous SNV	VPS18:NM_020857:exon4:c.C2023T:p.R675W	0.885138	benign	0.1426	0.29337	0.435	0.626	P	3.58123e-05	0.00022368	0/1	63	70	0.526316	133	99	1993	0	1615	0/0	109	0	1	109	99	0
14112.s1	female	mis	mis_b	no	.	.	yes	13	42259219	G	G	A	332.47	PASS	yes	1	0.000176	5672	60	8.11	exonic	VWA8	nonsynonymous SNV	VWA8:NM_015058:exon35:c.C4291T:p.P1431S	0.0574566	benign	0.0852	2.2553e-17	0.994	0.518	P	.	.	0/1	26	15	0.365854	41	99	367	0	758	0/0	34	0	1	34	90	0
11703.s1	female	mis	mis_b	no	.	.	yes	6	110426652	T	T	C	617.48	PASS	yes	1	0.000176	5672	60	13.42	exonic	WASF1	nonsynonymous SNV	WASF1:NM_001024936:exon6:c.A671G:p.H224R,WASF1:NM_001024934:exon7:c.A671G:p.H224R,WASF1:NM_001024935:exon7:c.A671G:p.H224R,WASF1:NM_003931:exon8:c.A671G:p.H224R	0.676255	benign	0.1415	1.0645e-14	0.302	0.072	B	3.99805e-06	1.1197e-05	0/1	21	25	0.543478	46	99	652	0	466	0/0	40	0	1	40	99	0
14215.s1	female	syn	.	no	.	.	yes	14	102661370	T	T	C	609.47	PASS	yes	1	0.000176	5672	60	13.54	exonic	WDR20	synonymous SNV	WDR20:NM_001242415:exon2:c.T345C:p.S115S,WDR20:NM_001242417:exon2:c.T345C:p.S115S,WDR20:NM_001242418:exon2:c.T381C:p.S127S,WDR20:NM_144574:exon2:c.T345C:p.S115S,WDR20:NM_181291:exon2:c.T345C:p.S115S	.	.	.	2.2553e-17	0.198			.	.	0/1	19	26	0.577778	45	99	644	0	504	0/0	64	0	1	64	99	0
13176.s1	female	syn	.	no	.	.	yes	1	224612338	G	G	A	830.47	PASS	yes	1	0.000176	5674	60	14.83	exonic	WDR26	synonymous SNV	WDR26:NM_001115113:exon4:c.C598T:p.L200L,WDR26:NM_025160:exon4:c.C646T:p.L216L	.	.	.	2.794e-06	0.144			.	.	0/1	24	32	0.571429	56	99	865	0	665	0/0	44	1	0.977778	45	99	0
12871.s1	female	ptv	.	yes	high	intol	yes	2	29124989	T	T	TA	1190.52	PASS	no	1	0.000176	5674	60	18.32	exonic	WDR43	frameshift insertion	WDR43:NM_015131:exon2:c.363dupA:p.I121fs	.	.	.	0	0.241			0	.	0/1	32	33	0.507692	65	99	1225	0	1545	0/0	84	0	1	84	78	0
12184.s1	female	syn	.	no	.	.	no	2	190323551	G	G	A	793.47	PASS	yes	1	0.000176	5674	60	16.53	exonic	WDR75	synonymous SNV	WDR75:NM_032168:exon7:c.G642A:p.T214T,WDR75:NM_001303096:exon8:c.G450A:p.T150T	.	.	.	1.0645e-14	0.557			4.46882e-05	9.08595e-05	0/1	18	30	0.625	48	99	828	0	388	0/0	80	0	1	80	99	0
13512.s1	female	syn	.	no	.	.	no	8	30938419	A	A	G	371.83	PASS	yes	1	0.000177	5644	60	10.62	exonic	WRN	synonymous SNV	WRN:NM_000553:exon9:c.A876G:p.L292L	.	.	.	2.794e-06	0.901			6.06443e-05	0.000203694	0/1	20	15	0.428571	35	99	406	0	613	0/0	41	0	1	41	99	0
11046.s1	male	mis	mis_b	no	.	.	yes	17	5993684	T	T	G	362.48	PASS	yes	1	0.000176	5672	59.76	9.29	exonic	WSCD1	nonsynonymous SNV	WSCD1:NM_015253:exon4:c.T586G:p.C196G	0.89547	pathogenic	0.9542	.	0.881	1	D	.	.	0/1	22	17	0.435897	39	99	397	0	576	0/0	29	0	1	29	81	0
13670.s1	male	mis	mis_b	no	.	.	no	2	168100145	C	C	T	384.21	PASS	yes	2	0.000353	5674	60	7.53	exonic	XIRP2	nonsynonymous SNV	XIRP2:NM_001199144:exon7:c.C1577T:p.S526L,XIRP2:NM_152381:exon9:c.C2243T:p.S748L	0.0190876	unk	unk	2.794e-06	0.906	0.002	B	1.60854e-05	6.5716e-05	0/1	25	15	0.375	40	99	412	0	656	0/0	34	0	1	34	96	0
11584.s1	male	syn	.	no	.	.	yes	8	10756047	C	C	A	978.47	PASS	yes	1	0.000176	5672	60	11.93	exonic	XKR6	synonymous SNV	XKR6:NM_173683:exon3:c.G1341T:p.T447T	.	.	.	2.5362e-36	0.639			.	.	0/1	44	38	0.463415	82	99	1013	0	1143	0/0	75	1	0.986842	76	99	0
14455.s1	male	mis	mis_d	yes	.	.	yes	2	61709651	G	G	C	701.47	PASS	yes	1	0.000176	5674	60	17.99	exonic	XPO1	nonsynonymous SNV	XPO1:NM_003400:exon23:c.C2836G:p.L946V	2.47156	ambiguous	0.5052	2.2553e-17	0.083	1	D	.	.	0/1	14	25	0.641026	39	99	736	0	315	0/0	34	0	1	34	81	0
12631.s1	male	mis	mis_b	no	.	.	yes	11	66055332	G	G	A	647.47	PASS	yes	1	0.000176	5672	60	7.12	exonic	YIF1A	nonsynonymous SNV	YIF1A:NM_001300861:exon3:c.C299T:p.A100V,YIF1A:NM_020470:exon3:c.C299T:p.A100V	0.0633969	benign	0.0921	0.29337	1.187	0.099	B	.	.	0/1	56	35	0.384615	91	99	682	0	1319	0/0	119	0	1	119	99	0
12676.s1	male	syn	.	no	.	.	yes	3	101390194	T	T	C	299.47	PASS	yes	1	0.000176	5674	60	8.09	exonic	ZBTB11	synonymous SNV	ZBTB11:NM_014415:exon3:c.A558G:p.K186K	.	.	.	0.29337	0.747			.	.	0/1	24	13	0.351351	37	99	334	0	716	0/0	30	0	1	30	78	0
13176.s1	female	mis	mis_p	no	.	.	yes	9	129641830	A	A	G	923.47	PASS	yes	1	0.000176	5672	60	12.83	exonic	ZBTB34	nonsynonymous SNV	ZBTB34:NM_001099270:exon2:c.A140G:p.K47R	1.6418	ambiguous	0.3445	2.794e-06	0.137	0.573	P	.	.	0/1	39	33	0.458333	72	99	958	0	1182	0/0	75	0	1	75	99	0
13967.s1	female	mis	mis_b	no	.	.	yes	12	57397603	C	C	A	782.47	PASS	yes	1	0.000176	5672	60	12.23	exonic	ZBTB39	nonsynonymous SNV	ZBTB39:NM_014830:exon2:c.G1099T:p.V367L	0.576694	pathogenic	0.6825	0.29316	0.846	0.041	B	.	.	0/1	33	31	0.484375	64	99	817	0	999	0/0	64	1	0.984615	65	99	0
11800.s1	male	mis	mis_b	no	.	.	yes	1	22816653	T	T	C	1240.47	PASS	yes	1	0.000176	5674	60	19.08	exonic	ZBTB40	nonsynonymous SNV	ZBTB40:NM_014870:exon2:c.T212C:p.F71S,ZBTB40:NM_001083621:exon3:c.T212C:p.F71S	0.667425	pathogenic	0.9923	1.0645e-14	0.603	1	D	.	.	0/1	22	43	0.661538	65	99	1275	0	567	0/0	46	0	1	46	99	0
14180.s1	female	mis	mis_b	no	.	.	yes	8	123964366	A	A	T	424.47	PASS	yes	1	0.000176	5672	60	15.72	exonic	ZHX2	nonsynonymous SNV	ZHX2:NM_014943:exon3:c.A616T:p.I206F	0.432589	benign	0.0728	2.2553e-17	0.517	0.007	B	.	.	0/1	10	17	0.62963	27	99	459	0	238	0/0	29	0	1	29	84	0
11595.s1	female	mis	mis_b	no	.	.	yes	1	35477530	T	T	C	403.47	PASS	yes	1	0.000176	5674	60	10.35	exonic	ZMYM6	nonsynonymous SNV	ZMYM6:NM_007167:exon8:c.A1023G:p.I341M	0.637416	benign	0.1854	2.5362e-36	0.774	0.999	D	0	.	0/1	23	16	0.410256	39	99	438	0	639	0/0	54	0	1	54	99	0
11186.s1	male	mis	mis_b	no	.	.	yes	3	50378858	C	C	G	1429.47	PASS	yes	1	0.000176	5674	60	11.62	exonic	ZMYND10	nonsynonymous SNV	ZMYND10:NM_001308379:exon11:c.G1291C:p.G431R,ZMYND10:NM_015896:exon12:c.G1306C:p.G436R	0.298617	benign	0.1138	.	1.009	0.919	P	.	.	0/1	63	60	0.487805	123	99	1464	0	1788	0/0	108	0	1	108	99	0
12626.s1	female	mis	mis_b	no	.	.	yes	19	44500368	A	A	G	522.48	PASS	yes	1	0.000176	5670	60	9.5	exonic	ZNF155	nonsynonymous SNV	ZNF155:NM_001260486:exon5:c.A359G:p.N120S,ZNF155:NM_001260487:exon5:c.A359G:p.N120S,ZNF155:NM_003445:exon5:c.A359G:p.N120S,ZNF155:NM_198089:exon5:c.A359G:p.N120S,ZNF155:NM_001260488:exon6:c.A392G:p.N131S	0.0345387	benign	0.0683	0.29337	1.757	0.016	B	.	.	0/1	30	25	0.454545	55	99	557	0	717	0/0	75	0	1	75	99	0
11349.s1	male	mis	mis_b	no	.	.	yes	19	12244345	C	C	T	427.47	PASS	yes	1	0.000176	5672	60	11.55	exonic	ZNF20	nonsynonymous SNV	ZNF20:NM_001203250:exon4:c.G647A:p.R216Q,ZNF20:NM_021143:exon4:c.G656A:p.R219Q	0.502714	benign	0.2046	.	1.349	1	D	3.99093e-06	3.26712e-05	0/1	19	18	0.486486	37	99	462	0	536	0/0	77	0	1	77	99	0
13804.s1	female	mis	mis_b	no	.	.	yes	19	44792789	C	C	G	869.48	PASS	yes	1	0.000176	5670	60	9.35	exonic	ZNF235	nonsynonymous SNV	ZNF235:NM_004234:exon5:c.G799C:p.E267Q	0.0713901	benign	0.0777	2.794e-06	1.054	0.005	B	.	.	0/1	60	33	0.354839	93	99	904	0	1843	0/0	88	0	1	88	99	0
11349.s1	male	mis	mis_d	yes	.	.	no	17	15620432	C	C	T	870.47	PASS	yes	1	0.000176	5672	52	18.52	exonic	ZNF286A	nonsynonymous SNV	ZNF286A:NM_001288644:exon4:c.C1301T:p.P434L,ZNF286A:NM_001288649:exon4:c.C1058T:p.P353L,ZNF286A:NM_001288643:exon5:c.C1364T:p.P455L,ZNF286A:NM_001288647:exon5:c.C1058T:p.P353L,ZNF286A:NM_001288648:exon5:c.C1058T:p.P353L,ZNF286A:NM_001130842:exon6:c.C1394T:p.P465L,ZNF286A:NM_001288642:exon6:c.C1523T:p.P508L,ZNF286A:NM_001288645:exon6:c.C1058T:p.P353L,ZNF286A:NM_001288646:exon6:c.C1058T:p.P353L,ZNF…	2.42596	pathogenic	0.8776	.	0.951	1	D	9.55795e-05	0.000186266	0/1	16	31	0.659574	47	99	905	0	333	0/0	123	0	1	123	99	0
13061.s2	female	mis	mis_b	no	.	.	yes	19	12460757	C	C	T	509.47	PASS	yes	1	0.000176	5672	59.15	9.1	exonic	ZNF442	nonsynonymous SNV	ZNF442:NM_030824:exon6:c.G1642A:p.E548K	0.0741828	benign	0.1253	0	0.963	0.003	B	.	.	0/1	35	21	0.375	56	99	544	0	941	0/0	74	0	1	74	99	0
12955.s1	male	mis	mis_b	no	.	.	yes	19	37129862	A	A	G	889.48	PASS	yes	1	0.000176	5670	60	15.88	exonic	ZNF461	nonsynonymous SNV	ZNF461:NM_001297623:exon5:c.T1316C:p.I439T,ZNF461:NM_153257:exon6:c.T1385C:p.I462T	0.512966	pathogenic	0.9127	0	1.157	0.478	P	.	.	0/1	22	34	0.607143	56	99	924	0	587	0/0	77	0	1	77	99	0
12396.s1	female	unk	.	no	.	.	yes	10	97920132	C	C	T	703.48	PASS	yes	1	0.000176	5672	60	13.27	exonic	ZNF518A	unknown	UNKNOWN	.	.	.	0.0076576	0.559	1	D	.	.	0/1	20	33	0.622642	53	99	738	0	433	0/0	41	0	1	41	99	0
14480.s1	female	mis	mis_p	no	.	.	yes	19	42730427	G	G	A	403.48	PASS	yes	1	0.000176	5670	60	9.84	exonic	ZNF526	nonsynonymous SNV	ZNF526:NM_001314033:exon3:c.G1872A:p.M624I,ZNF526:NM_133444:exon3:c.G1872A:p.M624I	1.02033	pathogenic	0.6214	2.2553e-17	0.645	0.895	P	.	.	0/1	23	18	0.439024	41	99	438	0	635	0/0	30	0	1	30	87	0
13807.s1	male	syn	.	no	.	.	yes	19	57910087	C	C	T	594.48	PASS	yes	1	0.000176	5670	60	13.51	exonic	ZNF548	synonymous SNV	ZNF548:NM_152909:exon3:c.C432T:p.H144H,ZNF548:NM_001172773:exon4:c.C468T:p.H156H	.	.	.	2.794e-06	1.654			.	.	0/1	23	21	0.477273	44	99	629	0	708	0/0	44	0	1	44	99	0
12894.s1	female	ptv	.	yes	low	tol	yes	17	5086039	G	G	A	957.47	PASS	yes	1	0.000176	5672	59.53	11.82	exonic	ZNF594	stopgain	ZNF594:NM_032530:exon2:c.C1513T:p.Q505X	.	.	.	0	1.852	.	.	.	.	0/1	44	37	0.45679	81	99	992	0	1251	0/0	70	1	0.985915	71	99	0
12048.s1	female	mis	mis_b	no	.	.	yes	19	53269999	G	G	C	438.48	PASS	yes	1	0.000176	5670	60	10.96	exonic	ZNF600	nonsynonymous SNV	ZNF600:NM_198457:exon3:c.C1010G:p.T337R	0.0414833	benign	0.0895	1.0645e-14	0.1039	0.085	B	.	.	0/1	21	19	0.475	40	99	473	0	595	0/0	45	0	1	45	99	0
14082.s1	female	mis	mis_b	no	.	.	yes	8	144733007	A	A	G	1142.47	PASS	yes	1	0.000176	5672	60	16.32	exonic	ZNF623	nonsynonymous SNV	ZNF623:NM_014789:exon1:c.A965G:p.N322S,ZNF623:NM_001082480:exon2:c.A845G:p.N282S,ZNF623:NM_001261843:exon2:c.A845G:p.N282S	0.841136	benign	0.0742	2.2553e-17	0.96	0.004	B	1.19301e-05	2.23329e-05	0/1	30	40	0.571429	70	99	1177	0	837	0/0	110	0	1	110	99	0
13859.s1	female	mis	mis_b	no	.	.	yes	1	91403554	C	C	A	446.47	PASS	yes	1	0.000176	5674	60	9.71	exonic	ZNF644	nonsynonymous SNV	ZNF644:NM_201269:exon4:c.G3176T:p.G1059V	0.979303	pathogenic	0.9996	2.794e-06	0.224	1	D	.	.	0/1	22	24	0.521739	46	99	481	0	516	0/0	48	0	1	48	99	0
14440.s1	male	mis	mis_p	no	.	.	yes	1	182025606	G	G	A	1468.47	PASS	yes	1	0.000176	5674	60	10.56	exonic	ZNF648	nonsynonymous SNV	ZNF648:NM_001009992:exon2:c.C1540T:p.R514C	1.34296	pathogenic	0.739	2.2553e-17	1.85	0.379	B	7.99725e-06	2.24653e-05	0/1	83	56	0.402878	139	99	1503	0	2339	0/0	184	0	1	184	99	0
12836.s1	male	syn	.	no	.	.	yes	1	249142541	G	G	A	1216.55	PASS	yes	1	0.000177	5666	60	11.93	exonic	ZNF672	synonymous SNV	ZNF672:NM_024836:exon4:c.G1068A:p.V356V	.	.	.	.	.			0	.	0/1	56	46	0.45098	102	99	1251	0	1629	0/0	110	0	1	110	99	0
12779.s1	female	mis	mis_unk	no	.	.	yes	19	53958753	G	G	A	599.48	PASS	yes	1	0.000176	5670	59.48	10.9	exonic	ZNF761	nonsynonymous SNV	ZNF761:NM_001289951:exon6:c.G992A:p.C331Y,ZNF761:NM_001289952:exon6:c.G992A:p.C331Y,ZNF761:NM_001008401:exon7:c.G992A:p.C331Y	.	unk	unk	0.29337	0.897	1	D	.	.	0/1	27	28	0.509091	55	99	634	0	550	0/0	56	0	1	56	99	0
13174.s1	male	mis	mis_b	no	.	.	yes	19	2933528	C	C	A	796.47	PASS	yes	1	0.000176	5672	60	18.52	exonic	ZNF77	nonsynonymous SNV	ZNF77:NM_021217:exon4:c.G1597T:p.A533S	0.044687	benign	0.1271	2.794e-06	1.647	0	B	0	.	0/1	13	30	0.697674	43	99	831	0	354	0/0	45	0	1	45	99	0
14018.s1	male	syn	.	no	.	.	yes	19	40580705	T	T	C	610.48	PASS	yes	1	0.000176	5670	50.02	10.53	exonic	ZNF780A	synonymous SNV	ZNF780A:NM_001010880:exon6:c.A1644G:p.R548R,ZNF780A:NM_001142577:exon6:c.A1647G:p.R549R,ZNF780A:NM_001142578:exon6:c.A1644G:p.R548R	.	.	.	2.2553e-17	0.864			.	.	0/1	30	28	0.482759	58	99	645	0	766	0/0	46	0	1	46	99	0
13859.s1	female	mis	mis_b	no	.	.	yes	7	148769528	G	G	C	499.47	PASS	yes	1	0.000176	5672	60	12.81	exonic	ZNF786	nonsynonymous SNV	ZNF786:NM_152411:exon4:c.C336G:p.S112R	0.0571579	benign	0.1801	3.4739e-15	1.167	0	B	4.32552e-06	3.72467e-05	0/1	20	19	0.487179	39	99	534	0	573	0/0	49	0	1	49	99	0
14339.s1	female	mis	mis_unk	no	.	.	yes	19	57176092	T	T	C	536.48	PASS	yes	1	0.000176	5670	60	14.12	exonic	ZNF835	nonsynonymous SNV	ZNF835:NM_001005850:exon2:c.A475G:p.T159A	.	ambiguous	0.3728	2.2553e-17	1.854	0.013	B	.	.	0/1	16	22	0.578947	38	99	571	0	432	0/0	51	0	1	51	99	0
12892.s1	female	ptv	.	yes	low	tol	no	3	32031941	AT	AT	A	1781.47	PASS	no	1	0.000176	5674	51.64	16.05	exonic	ZNF860	frameshift deletion	ZNF860:NM_001137674:exon2:c.1371delT:p.N457fs	.	.	.	0	1.892			3.20554e-05	0.000382848	0/1	48	63	0.567568	111	99	1816	0	1166	0/0	136	0	1	136	99	0
14018.s1	male	ptv	.	yes	low	tol	yes	11	60637182	TCCTC	TCCTC	T	702.96	PASS	yes	2	0.000353	5672	60.85	4.51	exonic	ZP1	frameshift deletion	ZP1:NM_207341:exon3:c.492_495del:p.F164fs	.	.	.	2.2553e-17	1.027			.	.	0/1	20	17	0.459459	37	99	629	0	747	0/0	53	0	1	53	99	0
[truncated: 11 more columns]

## Sheet: 2.3_case-control gene overlap
Supplementary data 2.3: Rare de novo variant gene overlap between cases and controls
proband	gene_ref_gene	variant_type in cases	ultra-rare in cases	# gene variants seen in controls	variant_type in controls	ultra-rare in controls
ADHD117.p1	ABCA10	syn	yes	0	.	no
ADHD110.p1	ABCA12	syn	no	0	.	no
ADHD77.p1	ABCG1	mis	yes	0	.	no
ADHD18.p1	ABRA	mis	yes	0	.	no
ADHD131.p1	ACCSL	syn	no	0	.	no
ADHD2.p1	ACSM5	mis	no	0	.	no
ADHD6.p1	ANKRD40	mis	yes	0	.	no
ADHD58.p1	AP2A2	syn	no	0	.	no
ADHD34.p1	AP3B2	mis	yes	0	.	no
ADHD46.p1	ARID2	mis	yes	0	.	no
ADHD139.p1	ARRDC1	mis	yes	0	.	no
ADHD131.p1	ARVCF	mis	no	0	.	no
ADHD131.p1	ASB8	mis	no	0	.	no
ADHD36.p1	ATR	syn	yes	0	.	no
ADHD3.p1	ATXN2L	mis	yes	0	.	no
ADHD62.p1	B3GNT2	syn	no	1	syn	yes
ADHD125.p1	B4GALT2	mis	no	0	.	no
ADHD146.p1	BDP1	mis	no	0	.	no
ADHD44.p1	BEST4	ptv	yes	0	.	no
ADHD121.p1	BRINP3	mis	yes	0	.	no
ADHD44.p1	C14orf177	mis	yes	0	.	no
ADHD119.p1	C2orf47	mis	yes	0	.	no
ADHD134.p1	CADPS	syn	no	0	.	no
ADHD41.p1	CALD1	mis	yes	0	.	no
ADHD80.p1	CCNB1IP1	mis	yes	0	.	no
ADHD137.p1	CCNG2	mis	yes	0	.	no
ADHD55.p1	CDCA7L	mis	yes	0	.	no
ADHD69.p1	CFL1	mis	yes	0	.	no
ADHD151.p1	CHERP	mis	no	0	.	no
ADHD95.p1	CHST15	ptv	yes	0	.	no
ADHD22.p1	CLGN	syn	no	0	.	no
ADHD112.p1	CPNE5	mis	yes	0	.	no
ADHD37.p1	CTNNA2	mis	yes	0	.	no
ADHD107.p1	CTNND2	ptv	yes	1	mis	yes
ADHD98.p1	CTNND2	mis	yes	1	mis	yes
ADHD116.p1	CYP27A1	mis	no	0	.	no
ADHD136.p1	CYTH4	mis	yes	0	.	no
ADHD115.p1	DFFB	mis	no	0	.	no
ADHD110.p1	DIP2A	syn	yes	0	.	no
ADHD101.p1	DIS3	syn	yes	0	.	no
ADHD131.p1	DPY19L3	mis	yes	0	.	no
ADHD98.p1	EHBP1L1	ptv	yes	0	.	no
ADHD27.p1	EML6	mis	yes	0	.	no
ADHD61.p1	EML6	ptv	yes	0	.	no
ADHD94.p1	EVPL	mis	yes	0	.	no
ADHD151.p1	EXOC2	mis	yes	0	.	no
ADHD117.p1	FASTKD3	mis	yes	0	.	no
ADHD86.p1	FBXO11	mis	yes	0	.	no
ADHD112.p1	FGF16	syn	yes	0	.	no
ADHD68.p1	FLG	syn	no	1	mis	no
ADHD46.p1	FMNL1	mis	yes	0	.	no
ADHD122.p1	FNBP1	syn	yes	0	.	no
ADHD147.p1	FPGT	mis	yes	0	.	no
ADHD9.p1	FREM3	mis	yes	0	.	no
ADHD129.p1	FZD6	syn	yes	0	.	no
ADHD49.p1	GCGR	syn	yes	0	.	no
ADHD38.p1	GEMIN5	mis	yes	0	.	no
ADHD20.p1	GLDC	mis	yes	0	.	no
ADHD134.p1	GNB2L1	mis	yes	0	.	no
ADHD117.p1	GOLGB1	ptv	yes	0	.	no
ADHD83.p1	GPR108	mis	no	0	.	no
ADHD100.p1	GPR182	mis	yes	0	.	no
ADHD31.p1	GTF3C2	mis	yes	0	.	no
ADHD64.p1	HARS2	mis	yes	0	.	no
ADHD139.p1	HIVEP1	syn	yes	2	mis (x2)	yes (x2)
ADHD18.p1	IREB2	mis	no	1	syn	no
ADHD148.p1	ITIH2	syn	no	0	.	no
ADHD133.p1	KCNH8	mis	yes	0	.	no
ADHD50.p1	KDM5B	ptv	yes	0	.	no
ADHD58.p1	KDM5B	ptv	yes	0	.	no
ADHD38.p1	KDR	mis	yes	0	.	no
ADHD1.p1	KHK	mis	no	0	.	no
ADHD70.p1	KMT2A	syn	yes	0	.	no
ADHD149.p1	KRBA1	unk	yes	0	.	no
ADHD34.p1	KREMEN1	syn	yes	0	.	no
ADHD84.p1	KRT35	mis	yes	0	.	no
ADHD130.p1	L1TD1	ptv	yes	0	.	no
ADHD133.p1	LAMA5	mis	yes	0	.	no
ADHD34.p1	LANCL3	syn	yes	0	.	no
ADHD13.p1	LAPTM4A	mis	yes	0	.	no
ADHD124.p1	LIPE	mis	yes	1	syn	yes
ADHD115.p1	LOXL4	syn	yes	0	.	no
ADHD13.p1	MACF1	mis	yes	1	syn	yes
ADHD2.p1	MAG	mis	yes	0	.	no
ADHD126.p1	MASP1	mis	no	0	.	no
ADHD6.p1	MED25	mis	no	0	.	no
ADHD63.p1	MFAP4	syn	yes	0	.	no
ADHD18.p1	MIDN	syn	yes	0	.	no
ADHD124.p1	MMP16	mis	yes	0	.	no
ADHD106.p1	MPP1	mis	yes	0	.	no
ADHD140.p1	MROH9	mis	no	0	.	no
ADHD86.p1	MSH6	mis	yes	0	.	no
ADHD28.p1	MYH13	mis	yes	0	.	no
ADHD26.p1	MYH9	mis	yes	0	.	no
ADHD33.p1	NARS2	ptv	yes	0	.	no
ADHD34.p1	NES	mis	no	0	.	no
ADHD150.p1	NR1I3	mis	yes	0	.	no
ADHD125.p1	NVL	mis	yes	0	.	no
ADHD71.p1	OCEL1	ptv	yes	0	.	no
ADHD38.p1	OMP	syn	no	0	.	no
ADHD42.p1	OTOS	syn	yes	0	.	no
ADHD141.p1	PAK1	mis	yes	0	.	no
ADHD139.p1	PGR	syn	yes	0	.	no
ADHD143.p1	PIGO	mis	no	0	.	no
ADHD18.p1	PIKFYVE	mis	yes	0	.	no
ADHD84.p1	PLD5	ptv	yes	0	.	no
ADHD6.p1	POLE	mis	yes	0	.	no
ADHD97.p1	RAB11FIP3	mis	yes	0	.	no
ADHD35.p1	RABEP2	mis	yes	0	.	no
ADHD6.p1	RBBP6	mis	yes	0	.	no
ADHD2.p1	RNF183	syn	no	0	.	no
ADHD17.p1	RNF213	mis	no	2	mis (x2)	yes (x2)
ADHD119.p1	RPL30	mis	yes	0	.	no
ADHD110.p1	RPS6KA1	syn	yes	0	.	no
ADHD144.p1	RPUSD4	mis	yes	0	.	no
ADHD137.p1	SCAMP5	mis	no	0	.	no
ADHD112.p1	SDCCAG8	mis	no	0	.	no
ADHD25.p1	SECISBP2L	ptv	yes	0	.	no
ADHD10.p1	SH3TC1	mis	yes	0	.	no
ADHD41.p1	SLC25A38	mis	no	0	.	no
ADHD117.p1	SLC27A4	nfs	yes	0	.	no
ADHD66.p1	SLC39A6	mis	no	0	.	no
ADHD90.p1	SLC4A1AP	mis	yes	0	.	no
ADHD50.p1	SMARCD3	syn	yes	0	.	no
ADHD3.p1	SNUPN	mis	no	0	.	no
ADHD143.p1	SON	nfs	no	1	syn	no
ADHD94.p1	SPAG17	syn	yes	0	.	no
ADHD6.p1	SPATS2	mis	yes	0	.	no
ADHD84.p1	ST6GAL2	mis	yes	0	.	no
ADHD57.p1	STAG1	ptv	yes	0	.	no
ADHD139.p1	TBC1D4	mis	yes	0	.	no
ADHD67.p1	TENM1	mis	yes	0	.	no
ADHD90.p1	THY1	mis	yes	0	.	no
ADHD124.p1	TMEM87A	mis	yes	0	.	no
ADHD132.p1	TMPRSS11A	mis	yes	0	.	no
ADHD86.p1	TNNC1	mis	yes	1	mis	yes
ADHD4.p1	TTC16	syn	yes	0	.	no
ADHD71.p1	TTC26	ptv	yes	0	.	no
ADHD67.p1	TTC7B	mis	yes	0	.	no
ADHD99.p1	TUBB	mis	yes	0	.	no
ADHD117.p1	TUBB4B	syn	no	0	.	no
ADHD33.p1	UBE4B	mis	yes	0	.	no
ADHD144.p1	USP54	ptv	yes	1	mis	no
ADHD1.p1	WDR7	mis	yes	0	.	no
ADHD14.p1	YLPM1	ptv	yes	0	.	no
ADHD112.p1	YY1	mis	yes	0	.	no
ADHD4.p1	ZNF418	nfs	no	0	.	no
ADHD127.p1	ZNF439	mis	yes	0	.	no

## Sheet: 2.4_sex-stratified rates
Supplementary data 2.4: Distribution of (a) Rare and (b) ultra-rare de novo variants in male and female ADHD cases and controls
(a) Rare de novo variants (non-neuro gnomAD AF<0.001). Mutation rates per bp, rate ratios, and p-values for exploratory sex-stratified comparisons are listed by variant type.
	ADHD females (n=25) vs. ADHD males (n=122)						ADHD females (n=25) vs. Control females (n=431)						ADHD males (n=122) vs. Control males (n=349)
Variant_type	Count females	Count males	RateRatio	RateRatio_LowerCI	RateRatio_UpperCI	P-value (one-sided)	Count ADHD	Count controls	RateRatio	RateRatio_LowerCI	RateRatio_UpperCI	P-value (one-sided)	ADHD count	Control count	RateRatio	RateRatio_LowerCI	RateRatio_UpperCI	P-value (one-sided)
synonymous	7	25	1.36846	0.588348	2.89381	0.294751	7	95	0.978814	0.448354	1.89832	0.577136	25	71	0.783034	0.51477	1.16782	0.879105
missense_all	19	76	1.22184	0.763485	1.89596	0.253581	19	245	1.03018	0.664475	1.53885	0.484423	76	185	0.913568	0.721509	1.15066	0.766252
mpc<1 (mis-b)	10	58	0.842648	0.436628	1.51532	0.73931	10	173	0.767855	0.410036	1.32867	0.830989	58	135	0.955417	0.726446	1.24796	0.640435
mpc=1-2 (mis-p)	5	10	2.44368	0.806634	6.67881	0.0958463	5	50	1.32839	0.503333	2.94943	0.340816	10	26	0.855314	0.420842	1.64679	0.720603
mpc>2 (mis-d)	2	5	1.95494	0.275574	9.43409	0.339174	2	6	4.42797	0.646207	19.9001	0.103488	5	11	1.01083	0.338512	2.69991	0.585276
mpc_unknown	2	3	3.25824	0.404513	20.9368	0.202419	2	16	1.66049	0.272631	5.97546	0.362304	3	13	0.513188	0.124821	1.58782	0.914689
alphaMis_benign	9	40	1.09966	0.538868	2.08099	0.456412	9	145	0.824518	0.422476	1.47213	0.757521	40	99	0.898511	0.645252	1.23775	0.744213
alphaMis_ambiguous	3	8	1.83276	0.418183	6.33181	0.28346	3	27	1.47599	0.380071	4.16273	0.351328	8	21	0.847168	0.378117	1.76821	0.719829
alphaMis_pathogenic	7	27	1.26709	0.548094	2.65674	0.353631	7	58	1.60323	0.723429	3.17242	0.168478	27	54	1.11191	0.728667	1.67287	0.365636
alphaMis_unknown	0	1	0	0	92.8598	1	0	15	0	0	2.93648	1	1	11	0.202165	0.00952591	1.13888	0.988392
ptv_all	1	16	0.30546	0.0147687	1.6302	0.957771	1	26	0.510919	0.0252601	2.60545	0.859095	16	16	2.22382	1.16692	4.23797	0.0192046
pli_high (pLI=0.995-1)	0	2	0	0	16.9696	1	0	4	0	0	14.8081	1	2	3	1.48254	0.184059	9.52653	0.492646
pli_middle (pLI=0.5-0.995)	0	1	0	0	92.8598	1	0	3	0	0	22.7742	1	1	1	2.22382	0.0577711	85.6027	0.524164
pli_low (pLI=0-0.5)	1	13	0.375951	0.0179392	2.06216	0.926184	1	18	0.737994	0.0359103	3.88706	0.748176	13	11	2.62815	1.23772	5.65213	0.0154343
pli_unknown	0	0	NA	0	Inf	1	0	1	0	0	252.394	1	0	1	0	0	42.2525	1
loeuf_intolerant (LOEUF<0.35)	0	2	0	0	16.9696	1	0	3	0	0	22.7742	1	2	0	Inf	0.640475	Inf	0.0962187
loeuf_tolerant (LOEUF>0.35)	1	14	0.349097	0.0167412	1.89495	0.938722	1	22	0.603814	0.0296581	3.12011	0.81163	14	16	1.94584	0.991947	3.78735	0.0522385
loeuf_unknown	0	0	NA	0	Inf	1	0	1	0	0	252.394	1	0	0	NA	0	Inf	1
nfs	1	2	2.44368	0.0842814	31.2216	0.427914	1	4	3.32097	0.136976	25.4908	0.304345	2	3	1.48254	0.184059	9.52653	0.492646
unknown	0	1	0	0	92.8598	1	0	4	0	0	14.8081	1	1	3	0.741272	0.0287003	6.72138	0.77358
damaging_ptv_mpc	3	21	0.698194	0.177017	2.01836	0.799614	3	32	1.24537	0.323461	3.46504	0.447585	21	27	1.72963	1.02265	2.90038	0.0427926
damaging_ptv_alphaMis	8	43	0.909276	0.427997	1.7646	0.654845	8	84	1.26513	0.611469	2.37056	0.315532	43	70	1.36606	0.971578	1.90818	0.0667433
damaging_ptv_mpc_alphaMis	3	21	0.698194	0.177017	2.01836	0.799614	3	30	1.32839	0.343952	3.71412	0.409621	21	26	1.79616	1.05757	3.02796	0.0336838
All	28	120	1.14038	0.781936	1.62967	0.296539	28	374	0.994517	0.698449	1.3823	0.539024	120	278	0.959921	0.79606	1.1539	0.663857
(b) Ultra-rare de novo variants (non-neuro gnomAD AF<0.00005). Mutation rates per bp, rate ratios, and p-values for exploratory sex-stratified comparisons are listed by variant type.
	ADHD females (n=25) vs. ADHD males (n=122)						ADHD females (n=25) vs. Control females (n=431)						ADHD males (n=122) vs. Control males (n=349)
Variant_type	Count females	Count males	RateRatio	RateRatio_LowerCI	RateRatio_UpperCI	P-value (one-sided)	Count ADHD	Count controls	RateRatio	RateRatio_LowerCI	RateRatio_UpperCI	P-value (one-sided)	ADHD count	Control count	RateRatio	RateRatio_LowerCI	RateRatio_UpperCI	P-value (one-sided)
synonymous	7	14	2.44368	0.988112	5.64429	0.052386	7	63	1.47599	0.668035	2.90876	0.217559	14	50	0.622668	0.354132	1.04962	0.960694
missense_all	16	57	1.37189	0.812725	2.23359	0.165987	16	195	1.08996	0.671823	1.69054	0.407648	57	149	0.850722	0.64809	1.1083	0.868034
mpc<1 (mis-b)	7	43	0.795617	0.35432	1.6026	0.767778	7	133	0.699153	0.322453	1.34369	0.866102	43	110	0.86931	0.633102	1.18158	0.80619
mpc=1-2 (mis-p)	5	8	3.0546	0.970392	8.88764	0.0549218	5	43	1.54464	0.581673	3.45971	0.244038	8	19	0.936344	0.413596	1.98311	0.632877
mpc>2 (mis-d)	2	5	1.95494	0.275574	9.43409	0.339174	2	5	5.31356	0.749014	25.642	0.0812921	5	10	1.11191	0.367029	3.03895	0.519314
mpc_unknown	2	1	9.77472	0.765057	283.411	0.0767516	2	14	1.8977	0.308253	6.96055	0.309817	1	10	0.222382	0.0103939	1.27473	0.983173
alphaMis_benign	6	28	1.04729	0.423603	2.288	0.529615	6	109	0.731224	0.312204	1.48215	0.823264	28	74	0.841444	0.565206	1.23193	0.811409
alphaMis_ambiguous	3	5	2.93242	0.61093	12.0098	0.140884	3	23	1.73268	0.441958	4.96076	0.272889	5	16	0.694942	0.24392	1.72596	0.828185
alphaMis_pathogenic	7	24	1.42548	0.610782	3.02881	0.266146	7	50	1.85975	0.834105	3.71024	0.102039	24	50	1.06743	0.682136	1.64255	0.439319
alphaMis_unknown	0	0	NA	0	Inf	1	0	13	0	0	3.44259	1	0	9	0	0	0.878298	1
ptv_all	1	16	0.30546	0.0147687	1.6302	0.957771	1	22	0.603814	0.0296581	3.12011	0.81163	16	14	2.5415	1.30576	4.9855	0.00906003
pli_high (pLI=0.995-1)	0	2	0	0	16.9696	1	0	4	0	0	14.8081	1	2	3	1.48254	0.184059	9.52653	0.492646
pli_middle (pLI=0.5-0.995)	0	1	0	0	92.8598	1	0	3	0	0	22.7742	1	1	1	2.22382	0.0577711	85.6027	0.524164
pli_low (pLI=0-0.5)	1	13	0.375951	0.0179392	2.06216	0.926184	1	14	0.94885	0.0455028	5.1505	0.663347	13	10	2.89096	1.33653	6.38752	0.0098341
pli_unknown	0	0	NA	0	Inf	1	0	1	0	0	252.394	1	0	0	NA	0	Inf	1
loeuf_intolerant (LOEUF<0.35)	0	2	0	0	16.9696	1	0	3	0	0	22.7742	1	2	0	Inf	0.640475	Inf	0.0962187
loeuf_tolerant (LOEUF>0.35)	1	14	0.349097	0.0167412	1.89495	0.938722	1	18	0.737994	0.0359103	3.88706	0.748176	14	14	2.22382	1.11069	4.4525	0.0277285
loeuf_unknown	0	0	NA	0	Inf	1	0	1	0	0	252.394	1	0	0	NA	0	Inf	1
nfs	0	1	0	0	92.8598	1	0	3	0	0	22.7742	1	1	2	1.11191	0.0383492	14.2063	0.671764
unknown	0	1	0	0	92.8598	1	0	3	0	0	22.7742	1	1	3	0.741272	0.0287003	6.72138	0.77358
damaging_ptv_mpc	3	21	0.698194	0.177017	2.01836	0.799614	3	27	1.47599	0.380071	4.16273	0.351328	21	24	1.94584	1.13515	3.31932	0.0198826
damaging_ptv_alphaMis	8	40	0.977472	0.458277	1.90706	0.583084	8	72	1.47599	0.710026	2.78283	0.196524	40	64	1.38988	0.974236	1.96924	0.0643394
damaging_ptv_mpc_alphaMis	3	21	0.698194	0.177017	2.01836	0.799614	3	26	1.53276	0.393858	4.33725	0.331698	21	23	2.03044	1.17841	3.48665	0.0148767
All	24	89	1.31794	0.869152	1.95281	0.140981	24	286	1.11473	0.757614	1.59423	0.334805	89	218	0.907888	0.730758	1.12292	0.79609

## Sheet: 2.5_rare variant proportions
Supplementary data 2.5: Ultra-rare variant proportions (non-neuro gnomAD AF<0.00005)
Family-data, de novo (mutations in cases)
Variant type	Count	Percent
PTV_All	17	0.151786
PTV_Highest(pLI=0.995-1)	2	0.0178571
PTV_Middle(pLI=0.5-0.995)	1	0.00892857
PTV_Lowest(pLI=0-0.5)	14	0.125
PTV_Unknown	0	0
Missense_All	73	0.651786
Missense_Highest(MPC≥2)	7	0.0625
Missense_Middle(MPC=1-2)	13	0.116071
Missense_Lowest(MPC<1)	50	0.446429
Missense_Unknown(MPC=".")	3	0.0267857
In-frame (non-frameshift)	1	0.00892857
Synonymous	21	0.1875
Other	1	0.00892857
Total	112	1
Family-data, inherited (transmitted variants in cases)
Variant type	Count	Percent
PTV_All	2085	0.076354
PTV_Highest(pLI=0.995-1)	48	0.00175779
PTV_Middle(pLI=0.5-0.995)	137	0.00501703
PTV_Lowest(pLI=0-0.5)	1688	0.0618157
PTV_Unknown	212	0.00776358
Missense_All	12343	0.452009
Missense_Highest(MPC≥2)	212	0.00776358
Missense_Middle(MPC=1-2)	1271	0.0465448
Missense_Lowest(MPC<1)	8259	0.30245
Missense_Unknown(MPC=".")	2601	0.0952503
In-frame (non-frameshift)	6656	0.243747
Synonymous	6194	0.226828
Other	29	0.001062
Total	27307	1

## Sheet: 2.6_missense and ptv class
Supplementary data 2.6: Distribution of classes of (a) rare and (b) ultra-rare de novo variants in ADHD cases and controls, exploring alternate missense and PTV constraint metrics
(a) Rare de novo variants (non-neuro gnomAD AF<0.001). Variant counts, mutation rates per bp, rate ratios, and p-values for ADHD vs. Controls de novo mutation rates are listed by variant type.
	Variant Counts			Mutation rates per bp							ADHD vs. Controls
Variant_type	ADHD (n=147)	Controls (n=780)		ADHD	ADHD Lower CI	ADHD Upper CI	Controls	Controls Lower CI	Controls Upper CI		RateRatio	RateRatio_LowerCI	RateRatio_UpperCI	P-value (one-sided)
synonymous	32	166		3.54027e-09	2.42154e-09	4.99781e-09	4.47665e-09	3.82154e-09	5.21184e-09		0.79083	0.559906	1.09665	0.907026
missense_all	95	430		1.05102e-08	8.50336e-09	1.28481e-08	1.15961e-08	1.05259e-08	1.27457e-08		0.906351	0.74534	1.09617	0.821506
mpc<1 (mis-b)	68	308		7.52307e-09	5.84196e-09	9.53729e-09	8.30608e-09	7.40426e-09	9.28744e-09		0.905732	0.71732	1.13476	0.788022
mpc=1-2 (mis-p)	15	76		1.6595e-09	9.2881e-10	2.7371e-09	2.04955e-09	1.61481e-09	2.56532e-09		0.80969	0.478424	1.31267	0.809167
mpc>2 (mis-d)	7	17		7.74434e-10	3.11362e-10	1.59563e-09	4.58452e-10	2.67065e-10	7.34026e-10		1.68924	0.699589	3.76761	0.17516
mpc_unknown	5	29		5.53167e-10	1.79612e-10	1.29091e-09	7.82066e-10	5.23762e-10	1.12318e-09		0.707316	0.260862	1.63242	0.823851
alphaMis_benign	49	244		5.42104e-09	4.01051e-09	7.1669e-09	6.58014e-09	5.78033e-09	7.45967e-09		0.823849	0.625531	1.07276	0.907486
alphaMis_ambiguous	11	48		1.21697e-09	6.07505e-10	2.17749e-09	1.29445e-09	9.54428e-10	1.71626e-09		0.94014	0.497856	1.67305	0.624866
alphaMis_pathogenic	34	112		3.76154e-09	2.60497e-09	5.25637e-09	3.02039e-09	2.48698e-09	3.63432e-09		1.24538	0.87875	1.73875	0.154184
alphaMis_unknown	1	26		1.10633e-10	2.79787e-12	6.1641e-10	7.01162e-10	4.58022e-10	1.02737e-09		0.157786	0.00780101	0.804633	0.997232
ptv_all	17	42		1.88077e-09	1.09562e-09	3.01129e-09	1.13265e-09	8.16312e-10	1.53101e-09		1.66051	0.978866	2.73827	0.0574661
pli_high (pLI=0.995-1)	2	7		2.21267e-10	2.67958e-11	7.99293e-10	1.88774e-10	7.5897e-11	3.88947e-10		1.17212	0.175494	5.00683	0.551577
pli_middle (pLI=0.5-0.995)	1	4		1.10633e-10	2.79787e-12	6.1641e-10	1.07871e-10	2.93919e-11	2.76193e-10		1.02561	0.0423021	7.87226	0.664014
pli_low (pLI=0-0.5)	14	29		1.54887e-09	8.46781e-10	2.59874e-09	7.82066e-10	5.23762e-10	1.12318e-09		1.98048	1.08232	3.51328	0.0309586
pli_unknown	0	2		0	0	4.08113e-10	5.39356e-11	6.53169e-12	1.94834e-10		0	0	14.2442	1
loeuf_intolerant (LOEUF<0.35)	2	3		2.21267e-10	2.67958e-11	7.99293e-10	8.09033e-11	1.66842e-11	2.36434e-10		2.73495	0.339547	17.5743	0.254519
loeuf_tolerant (LOEUF>0.35)	15	38		1.6595e-09	9.2881e-10	2.7371e-09	1.02478e-09	7.25192e-10	1.40658e-09		1.61938	0.920455	2.75603	0.0814967
loeuf_unknown	0	1		0	0	4.08113e-10	2.69678e-11	6.82003e-13	1.50255e-10		0	0	77.9462	1
nfs	3	7		3.319e-10	6.84457e-11	9.69954e-10	1.88774e-10	7.5897e-11	3.88947e-10		1.75818	0.392223	6.32635	0.310108
unknown	1	7		1.10633e-10	2.79787e-12	6.1641e-10	1.88774e-10	7.5897e-11	3.88947e-10		0.586062	0.0263879	3.64794	0.825372
damaging_ptv_mpc (1)	24	59		2.6552e-09	1.70124e-09	3.95073e-09	1.5911e-09	1.21122e-09	2.0524e-09		1.66879	1.07788	2.53495	0.0266597
damaging_ptv_alphaMis (2)	51	154		5.64231e-09	4.20107e-09	7.41859e-09	4.15304e-09	3.52302e-09	4.86321e-09		1.3586	1.02335	1.78713	0.037498
damaging_ptv_mpc_alphaMis (3)	24	56		2.6552e-09	1.70124e-09	3.95073e-09	1.5102e-09	1.14079e-09	1.96111e-09		1.75818	1.13198	2.68111	0.0171864
All	148	652		1.63737e-08	1.38421e-08	1.92344e-08	1.7583e-08	1.62591e-08	1.8986e-08		0.931227	0.797055	1.08433	0.795147
(b) Ultra-rare de novo variants (non-neuro gnomAD AF<0.00005). Variant counts, mutation rates per bp, rate ratios, and p-values for ADHD vs. Controls de novo mutation rates are listed by variant type.
	Variant Counts			Mutation rates per bp							ADHD vs. Controls
Variant_type	ADHD (n=147)	Controls (n=780)		ADHD	ADHD Lower CI	ADHD Upper CI	Controls	Controls Lower CI	Controls Upper CI		RateRatio	RateRatio_LowerCI	RateRatio_UpperCI	P-value (one-sided)
synonymous	21	113		2.3233e-09	1.43816e-09	3.55141e-09	3.04736e-09	2.51145e-09	3.66377e-09		0.762399	0.494029	1.14214	0.897779
missense_all	73	344		8.07624e-09	6.33048e-09	1.01547e-08	9.27691e-09	8.32237e-09	1.03109e-08		0.870574	0.695954	1.0811	0.873335
mpc<1 (mis-b)	50	243		5.53167e-09	4.10571e-09	7.29282e-09	6.55317e-09	5.75506e-09	7.43101e-09		0.844122	0.642473	1.09685	0.879455
mpc=1-2 (mis-p)	13	62		1.43823e-09	7.65799e-10	2.45942e-09	1.672e-09	1.28191e-09	2.14343e-09		0.860187	0.484806	1.45181	0.732846
mpc>2 (mis-d)	7	15		7.74434e-10	3.11362e-10	1.59563e-09	4.04517e-10	2.26405e-10	6.67189e-10		1.91447	0.781074	4.36416	0.122403
mpc_unknown	3	24		3.319e-10	6.84457e-11	9.69954e-10	6.47227e-10	4.1469e-10	9.63022e-10		0.512804	0.13115	1.46199	0.921292
alphaMis_benign	34	183		3.76154e-09	2.60497e-09	5.25637e-09	4.9351e-09	4.24596e-09	5.70423e-09		0.7622	0.546213	1.04533	0.941968
alphaMis_ambiguous	8	39		8.85068e-10	3.82109e-10	1.74394e-09	1.05174e-09	7.47892e-10	1.43777e-09		0.841524	0.393967	1.64503	0.727367
alphaMis_pathogenic	31	100		3.42964e-09	2.33027e-09	4.86809e-09	2.69678e-09	2.19421e-09	3.28e-09		1.27175	0.880682	1.80652	0.144493
alphaMis_unknown	0	22		0	0	4.08113e-10	5.93291e-10	3.71812e-10	8.9825e-10		0	0	0.598447	1
ptv_all	17	36		1.88077e-09	1.09562e-09	3.01129e-09	9.7084e-10	6.79964e-10	1.34405e-09		1.93726	1.12866	3.24222	0.0215665
pli_high (pLI=0.995-1)	2	9		2.21267e-10	2.67958e-11	7.99293e-10	2.4271e-10	1.10983e-10	4.60739e-10		0.911651	0.141401	3.63927	0.665873
pli_middle (pLI=0.5-0.995)	1	4		1.10633e-10	2.79787e-12	6.1641e-10	1.07871e-10	2.93919e-11	2.76193e-10		1.02561	0.0423021	7.87226	0.664014
pli_low (pLI=0-0.5)	14	24		1.54887e-09	8.46781e-10	2.59874e-09	6.47227e-10	4.1469e-10	9.63022e-10		2.39308	1.28358	4.35032	0.0100739
pli_unknown	0	2		0	0	4.08113e-10	5.39356e-11	6.53169e-12	1.94834e-10		0	0	14.2442	1
loeuf_intolerant (LOEUF<0.35)	2	3		2.21267e-10	2.67958e-11	7.99293e-10	8.09033e-11	1.66842e-11	2.36434e-10		2.73495	0.339547	17.5743	0.254519
loeuf_tolerant (LOEUF>0.35)	15	32		1.6595e-09	9.2881e-10	2.7371e-09	8.62969e-10	5.9027e-10	1.21826e-09		1.92301	1.07808	3.33089	0.0311069
loeuf_unknown	0	1		0	0	4.08113e-10	2.69678e-11	6.82003e-13	1.50255e-10		0	0	77.9462	1
nfs	1	5		1.10633e-10	2.79787e-12	6.1641e-10	1.34839e-10	4.37818e-11	3.14669e-10		0.820486	0.0352215	5.70738	0.729863
unknown	1	6		1.10633e-10	2.79787e-12	6.1641e-10	1.61807e-10	5.93801e-11	3.52185e-10		0.683739	0.0301714	4.45684	0.782805
damaging_ptv_mpc (1)	24	51		2.6552e-09	1.70124e-09	3.95073e-09	1.37536e-09	1.02404e-09	1.80834e-09		1.93056	1.23539	2.96582	0.00745744
damaging_ptv_alphaMis (2)	48	136		5.31041e-09	3.91547e-09	7.04083e-09	3.66762e-09	3.07714e-09	4.33838e-09		1.44792	1.07803	1.92625	0.0193322
damaging_ptv_mpc_alphaMis (3)	24	49		2.6552e-09	1.70124e-09	3.95073e-09	1.32142e-09	9.77595e-10	1.74699e-09		2.00935	1.28226	3.09725	0.00512889
All	113	504		1.25016e-08	1.03031e-08	1.50303e-08	1.35918e-08	1.24309e-08	1.48318e-08		0.919791	0.76916	1.09499	0.802746
KEY
(1) PTV or missense mpc>2
(2) PTV or alphaMissense pathogenic
(3) PTV or (mpc>2 and alphaMis pathogenic)
Comparisons with p<0.05 are highlighted
