# Supplementary material for: Rare de novo damaging DNA variants are enriched in attention-deficit/hyperactivity disorder and implicate risk genes
Source: Nat Commun. 2024 Jul 12;15:5870. doi: 10.1038/s41467-024-50247-7 (PMC11245598; doi:10.1038/s41467-024-50247-7)
Supplement: Supplementary file 6 — Supplementary Data 3 [file 41467_2024_50247_MOESM6_ESM.xlsx]

## Sheet: Key
Supplementary Data 3: Gene-based test results combining the ultra-rare de novo damaging variants and independent case-control data
column headings	description
gene	gene name
de novo PTV counts	ultra-rare de novo protein-truncating variant counts in 147 ADHD cases
de novo Mis-D counts	ultra-rare de novo damaging missense variant counts (MPC>2) in 147 ADHD cases
PTV mutation rates	mutation rates of protein-truncating variants
Mis-D mutation rates	mutation rates of missense variants predicted to be damaging
PTV in cases counts	ultra-rare protein-truncating variant counts in 3,206 ADHD cases
Mis-D in cases counts	ultra-rare damaging missense variant counts (MPC>2) in 3,206 ADHD cases
PTV in controls counts	ultra-rare protein-truncating variant counts in 5,002 typically developing controls
Mis-D in controls counts	ultra-rare damaging missense variant counts (MPC>2) in 5,002 typically developing controls
Bayes factor	Bayes factor for gene
Posterior probability	Posterior probability for gene
q value (FDR)	false discovery rate for gene

## Sheet: TADA results
Supplementary Data 3: Gene-based test results combining the ultra-rare de novo damaging variants and independent case-control data
Gene	de novo PTV counts	de novo Mis-D counts	PTV mutation rates	Mis-D mutation rates	PTV in cases counts	Mis-D in cases counts	PTV in controls counts	Mis-D in controls counts	Bayes factor	Posterior probability	q value (FDR)
KDM5B	2	0	3.47193e-06	1.44664e-06	5	1	7	0	440.067	0.961742	0.0382584
YLPM1	1	0	4.22746e-06	1.76144e-06	2	1	0	2	31.7564	0.644637	0.19681
CTNND2	1	0	3.30829e-06	1.37845e-06	1	0	0	0	27.312	0.609398	0.261408
GNB2L1	0	1	7.65522e-07	3.18968e-07	0	1	0	0	25.6054	0.593936	0.297572
TUBB	0	1	1.09468e-06	4.56118e-07	0	1	0	0	25.5339	0.593261	0.319405
FBXO11	0	1	1.5264e-06	6.35998e-07	0	1	0	0	25.4404	0.592376	0.334108
GOLGB1	1	0	5.12109e-06	2.13379e-06	5	0	5	0	23.1617	0.569535	0.347873
USP54	1	0	3.1257e-06	1.30237e-06	2	0	2	0	21.6356	0.552752	0.360295
NARS2	1	0	1.00222e-06	4.1759e-07	1	0	1	0	21.5024	0.551225	0.370126
EHBP1L1	1	0	2.71055e-06	1.1294e-06	1	0	1	0	21.185	0.547543	0.378359
EML6	1	0	5.58218e-07	2.32591e-07	0	0	0	0	21.111	0.546677	0.385174
OCEL1	1	0	6.88312e-07	2.86797e-07	0	0	0	0	21.0871	0.546396	0.390877
TTC26	1	0	1.09963e-06	4.58177e-07	0	0	0	0	21.0117	0.545508	0.39577
STAG1	1	0	2.45355e-06	1.02231e-06	0	0	0	0	20.7655	0.542584	0.400174
CTNNA2	0	1	2.22603e-06	9.27511e-07	0	1	1	0	20.2229	0.536006	0.404428
CFL1	0	1	4.03828e-07	1.68262e-07	0	0	0	0	20.1348	0.534919	0.408219
SCN11A	0	0	3.33874e-06	1.39114e-06	9	0	1	0	18.9011	0.519159	0.412491
BEST4	1	0	9.41559e-07	3.92316e-07	0	1	0	2	17.9937	0.506869	0.416971
CHST15	1	0	1.47953e-06	6.16472e-07	2	0	3	0	17.5078	0.500026	0.42134
L1TD1	1	0	1.01993e-06	4.24971e-07	0	0	1	0	16.8137	0.489915	0.425777
PLD5	1	0	1.10641e-06	4.61003e-07	0	0	1	0	16.8011	0.489726	0.4298
TTN	0	0	6.60339e-05	2.75141e-05	27	0	19	0	15.5906	0.471064	0.434307
PAK1	0	1	1.12551e-06	4.68964e-07	0	1	0	3	14.4922	0.452907	0.43921
SECISBP2L	1	0	1.77503e-06	7.39596e-07	0	0	2	0	13.8349	0.441433	0.444184
RBBP6	0	1	3.25063e-06	1.35443e-06	1	1	1	4	12.5921	0.418368	0.449682
HEATR6	0	0	2.27864e-06	9.49433e-07	8	0	2	0	8.16776	0.318136	0.458612
COL6A6	0	0	4.38914e-06	1.82881e-06	7	0	1	0	7.9464	0.312206	0.4671
ACACA	0	0	4.81777e-06	2.0074e-06	1	14	0	9	7.47127	0.299123	0.475449
ARHGEF10	0	0	3.41219e-06	1.42174e-06	8	0	3	0	5.51729	0.23964	0.485274
GLS2	0	0	1.3197e-06	5.49876e-07	6	0	1	0	5.44047	0.237094	0.494528
KTN1	0	0	2.17614e-06	9.06724e-07	6	0	1	0	5.40171	0.235803	0.503227
TTI2	0	0	1.05637e-06	4.40156e-07	5	0	0	0	5.38711	0.235316	0.511398
PYROXD2	0	0	1.36012e-06	5.66718e-07	5	0	0	0	5.37347	0.23486	0.519087
ZNF425	0	0	2.00527e-06	8.3553e-07	5	0	0	0	5.3446	0.233893	0.526352
CTTNBP2	0	0	3.26333e-06	1.35972e-06	5	0	0	0	5.28878	0.232017	0.533256
MAP1A	0	0	5.18678e-06	2.16116e-06	5	0	0	0	5.20461	0.229171	0.539855
NEBL	0	0	1.91294e-06	7.97057e-07	4	1	0	0	4.61829	0.208743	0.54665
AFG3L2	0	0	1.57545e-06	6.56437e-07	2	4	0	1	4.12741	0.190789	0.553559
GABBR2	0	0	2.39103e-06	9.96262e-07	1	5	0	1	4.08676	0.189265	0.560153
DNAH9	0	0	9.01258e-06	3.75524e-06	10	0	6	0	3.88376	0.181571	0.56661
DNAH2	0	0	1.01918e-05	4.24658e-06	10	0	6	0	3.84581	0.180116	0.572788
IFT80	0	0	1.48241e-06	6.17671e-07	7	0	3	0	3.84313	0.180014	0.578673
CDAN1	0	0	2.69093e-06	1.12122e-06	5	0	0	2	3.74841	0.176359	0.58437
CGN	0	0	2.88788e-06	1.20328e-06	6	0	2	0	3.71999	0.175256	0.589833
PIH1D1	0	0	8.58855e-07	3.57856e-07	5	0	1	0	3.7132	0.174993	0.595059
AKAP3	0	0	1.59973e-06	6.66555e-07	5	0	1	0	3.6903	0.174101	0.600078
CPZ	0	0	1.78041e-06	7.41838e-07	5	0	1	0	3.68474	0.173885	0.604887
WRN	0	0	2.58811e-06	1.07838e-06	5	0	1	0	3.65999	0.172918	0.609516
GMPR	0	0	7.94882e-07	3.31201e-07	4	0	0	0	3.65439	0.172699	0.613961
C20orf26	0	0	2.78065e-06	1.15861e-06	5	0	1	0	3.65411	0.172689	0.618228
HRH1	0	0	1.00208e-06	4.17531e-07	4	0	0	0	3.64807	0.172452	0.622332
PNLIPRP1	0	0	1.00985e-06	4.20772e-07	4	0	0	0	3.64783	0.172443	0.626279
EFCAB6	0	0	3.19527e-06	1.33136e-06	5	0	1	0	3.64149	0.172195	0.630081
SLC37A2	0	0	1.37772e-06	5.74048e-07	4	0	0	0	3.63664	0.172005	0.633746
AP4B1	0	0	1.53306e-06	6.38774e-07	4	0	0	0	3.63193	0.171821	0.637281
CLCNKA	0	0	1.6857e-06	7.02377e-07	4	0	0	0	3.62731	0.171639	0.640693
PDZRN4	0	0	2.14812e-06	8.95051e-07	4	0	0	0	3.61333	0.171091	0.643995
EDRF1	0	0	2.49558e-06	1.03982e-06	4	0	0	0	3.60287	0.17068	0.647191
KALRN	0	0	3.9639e-06	1.65162e-06	4	0	0	0	3.559	0.168953	0.650307
CUL7	0	0	3.97788e-06	1.65745e-06	4	0	0	0	3.55858	0.168937	0.653319
POLQ	0	0	4.5901e-06	1.91254e-06	4	0	0	0	3.54045	0.168221	0.656245
PIK3CD	0	0	2.77737e-06	1.15724e-06	2	12	0	11	3.44518	0.164439	0.659137
MCOLN1	0	0	1.71485e-06	7.14523e-07	3	3	0	2	3.43222	0.163921	0.661946
BPTF	0	0	5.56905e-06	2.32044e-06	0	5	1	0	3.23267	0.155876	0.664792
GHSR	0	0	1.15834e-06	4.8264e-07	3	1	0	0	3.2147	0.155144	0.667562
GNAZ	0	0	1.1049e-06	4.60374e-07	0	5	0	1	3.11745	0.151161	0.670309
INTS3	0	0	2.5408e-06	1.05867e-06	1	5	0	2	3.09793	0.150356	0.672986
DHX8	0	0	2.65037e-06	1.10432e-06	1	5	0	2	3.0951	0.15024	0.675585
IPO5	0	0	2.27222e-06	9.4676e-07	0	5	0	1	3.08722	0.149914	0.678114
BAI2	0	0	3.65366e-06	1.52236e-06	2	3	0	1	3.02822	0.147472	0.680606
PSMC3	0	0	9.78026e-07	4.07511e-07	1	4	0	1	3.0266	0.147405	0.683028
PICK1	0	0	1.11901e-06	4.66253e-07	0	4	0	0	3.01126	0.146767	0.685392
KCNG3	0	0	1.17045e-06	4.87689e-07	0	4	0	0	3.00997	0.146713	0.687692
HOXA11	0	0	1.17401e-06	4.89172e-07	0	4	0	0	3.00988	0.14671	0.68993
PDE2A	0	0	2.26092e-06	9.42049e-07	0	4	0	0	2.98269	0.145577	0.692123
CACTIN	0	0	2.35429e-06	9.80955e-07	0	4	0	0	2.98037	0.145481	0.69426
SEMA3F	0	0	2.36846e-06	9.8686e-07	0	4	0	0	2.98001	0.145466	0.696342
TCF7L2	0	0	1.71932e-06	7.16384e-07	2	3	1	0	2.97256	0.145155	0.698374
GRM5	0	0	2.67434e-06	1.11431e-06	2	2	0	0	2.94648	0.144065	0.700368
SORCS1	0	0	2.89398e-06	1.20582e-06	2	2	0	0	2.94108	0.143839	0.702316
C2orf16	0	0	3.41599e-06	1.42333e-06	6	0	3	0	2.64297	0.131172	0.704371
TMX2	0	0	7.23091e-07	3.01288e-07	5	0	2	0	2.63875	0.130989	0.706379
ITPR3	0	0	6.93789e-06	2.89079e-06	4	2	1	2	2.61639	0.130024	0.70835
GTSE1	0	0	1.8606e-06	7.75252e-07	5	0	2	0	2.61381	0.129912	0.710276
GPR116	0	0	2.53671e-06	1.05696e-06	5	0	2	0	2.5991	0.129276	0.712163
SPTBN1	0	0	5.81664e-06	2.4236e-06	3	2	0	2	2.58825	0.128805	0.714012
OR10AD1	0	0	5.55768e-07	2.3157e-07	4	0	1	0	2.5844	0.128639	0.715821
OR2Z1	0	0	6.90365e-07	2.87652e-07	4	0	1	0	2.5815	0.128513	0.71759
ZNF3	0	0	8.68728e-07	3.6197e-07	4	0	1	0	2.57766	0.128346	0.719321
BMP5	0	0	9.28424e-07	3.86843e-07	4	0	1	0	2.57637	0.12829	0.721014
BCS1L	0	0	1.07399e-06	4.47496e-07	4	0	1	0	2.57324	0.128154	0.722672
KIAA0141	0	0	1.2018e-06	5.00751e-07	4	0	1	0	2.5705	0.128035	0.724294
FREM2	0	0	6.76191e-06	2.81746e-06	6	0	3	0	2.57025	0.128024	0.725882
CTAGE1	0	0	1.24667e-06	5.19447e-07	4	0	1	0	2.56953	0.127993	0.727437
AP4M1	0	0	1.24817e-06	5.20069e-07	4	0	1	0	2.5695	0.127992	0.728959
RARS	0	0	1.27689e-06	5.32037e-07	4	0	1	0	2.56889	0.127965	0.730449
TOR1AIP1	0	0	1.38724e-06	5.78015e-07	4	0	1	0	2.56652	0.127862	0.73191
WDR46	0	0	1.48437e-06	6.18488e-07	4	0	1	0	2.56444	0.127772	0.733342
CNTN6	0	0	1.76871e-06	7.36963e-07	4	0	1	0	2.55836	0.127508	0.734747
PLCG1	0	0	3.21376e-06	1.33907e-06	3	1	0	1	2.55795	0.12749	0.736125
HSPA12A	0	0	1.83283e-06	7.63678e-07	4	0	1	0	2.55699	0.127448	0.737476
DENND5A	0	0	2.57036e-06	1.07098e-06	4	0	1	0	2.5413	0.126765	0.738807
DEFA5	0	0	1.84723e-07	7.6968e-08	3	0	0	0	2.54068	0.126738	0.740112
TIMELESS	0	0	2.67272e-06	1.11363e-06	4	0	1	0	2.53913	0.126671	0.741393
CRABP2	0	0	3.45681e-07	1.44034e-07	3	0	0	0	2.53727	0.12659	0.74265
TCP10L	0	0	4.62867e-07	1.92861e-07	3	0	0	0	2.53479	0.126481	0.743885
ARL6IP5	0	0	5.01551e-07	2.0898e-07	3	0	0	0	2.53397	0.126446	0.745097
OR52M1	0	0	6.24516e-07	2.60215e-07	3	0	0	0	2.53137	0.126332	0.746287
SDR39U1	0	0	6.40552e-07	2.66897e-07	3	0	0	0	2.53103	0.126318	0.747456
NIPAL1	0	0	6.68072e-07	2.78363e-07	3	0	0	0	2.53045	0.126292	0.748604
RFPL1	0	0	6.71263e-07	2.79693e-07	3	0	0	0	2.53038	0.126289	0.749731
SLC25A44	0	0	6.79643e-07	2.83185e-07	3	0	0	0	2.5302	0.126282	0.750838
ALX1	0	0	7.73765e-07	3.22402e-07	3	0	0	0	2.52822	0.126195	0.751926
CCDC113	0	0	8.38245e-07	3.49269e-07	3	0	0	0	2.52686	0.126136	0.752996
ZNF257	0	0	8.41674e-07	3.50698e-07	3	0	0	0	2.52678	0.126132	0.754047
CPQ	0	0	8.52594e-07	3.55248e-07	3	0	0	0	2.52655	0.126122	0.75508
METTL2B	0	0	8.55153e-07	3.56314e-07	3	0	0	0	2.5265	0.12612	0.756095
IMPAD1	0	0	8.55869e-07	3.56612e-07	3	0	0	0	2.52648	0.126119	0.757093
SERPINA3	0	0	8.5724e-07	3.57183e-07	3	0	0	0	2.52645	0.126118	0.758075
LRIT3	0	0	8.73841e-07	3.64101e-07	3	0	0	0	2.5261	0.126103	0.75904
TAF1A	0	0	8.81769e-07	3.67404e-07	3	0	0	0	2.52594	0.126096	0.759989
TRIM68	0	0	9.76058e-07	4.06691e-07	3	0	0	0	2.52395	0.126009	0.760924
TSTD2	0	0	9.82915e-07	4.09548e-07	3	0	0	0	2.5238	0.126002	0.761843
ZKSCAN3	0	0	1.01026e-06	4.20942e-07	3	0	0	0	2.52323	0.125977	0.762748
GPR111	0	0	1.02446e-06	4.26857e-07	3	0	0	0	2.52293	0.125964	0.763638
ME1	0	0	1.07213e-06	4.46722e-07	3	0	0	0	2.52192	0.12592	0.764514
PLVAP	0	0	1.17469e-06	4.89454e-07	3	0	0	0	2.51977	0.125826	0.765378
POFUT2	0	0	1.17821e-06	4.90921e-07	3	0	0	0	2.51969	0.125823	0.766228
SURF6	0	0	1.20839e-06	5.03497e-07	3	0	0	0	2.51906	0.125795	0.767065
CCDC30	0	0	1.21766e-06	5.0736e-07	3	0	0	0	2.51886	0.125787	0.767889
BCMO1	0	0	1.28678e-06	5.3616e-07	3	0	0	0	2.51741	0.125723	0.768701
ZNF615	0	0	1.28749e-06	5.36455e-07	3	0	0	0	2.51739	0.125723	0.769501
FAM71A	0	0	1.31461e-06	5.47753e-07	3	0	0	0	2.51682	0.125698	0.770289
STK25	0	0	1.34111e-06	5.58795e-07	3	0	0	0	2.51627	0.125673	0.771065
USP45	0	0	1.37736e-06	5.73898e-07	3	0	0	0	2.51551	0.12564	0.771831
CHRNA2	0	0	1.39168e-06	5.79867e-07	3	0	0	0	2.51521	0.125627	0.772585
LRRN1	0	0	1.39586e-06	5.81608e-07	3	0	0	0	2.51512	0.125623	0.773328
RSPH3	0	0	1.4641e-06	6.10041e-07	3	0	0	0	2.51369	0.125561	0.77406
EXOC1	0	0	1.55046e-06	6.46026e-07	3	0	0	0	2.51187	0.125482	0.774783
ZMYND15	0	0	1.58162e-06	6.59008e-07	3	0	0	0	2.51122	0.125453	0.775496
USHBP1	0	0	1.60327e-06	6.68028e-07	3	0	0	0	2.51077	0.125433	0.776198
MDGA1	0	0	2.40068e-06	1.00028e-06	2	4	0	3	2.5099	0.125395	0.776891
TARS2	0	0	1.78508e-06	7.43783e-07	3	0	0	0	2.50696	0.125267	0.777575
MATN4	0	0	1.99488e-06	8.31201e-07	3	0	0	0	2.50257	0.125075	0.778251
KCND3	0	0	2.00678e-06	8.36157e-07	3	0	0	0	2.50232	0.125064	0.778918
TUBGCP3	0	0	2.08972e-06	8.70716e-07	3	0	0	0	2.50059	0.124988	0.779576
KIAA0586	0	0	2.17075e-06	9.04477e-07	3	0	0	0	2.4989	0.124914	0.780226
KIAA1549	0	0	4.62096e-06	1.9254e-06	4	0	1	0	2.49819	0.124883	0.780867
ERCC5	0	0	2.44047e-06	1.01686e-06	3	0	0	0	2.49328	0.124669	0.781501
RAD50	0	0	2.47856e-06	1.03273e-06	3	0	0	0	2.49249	0.124634	0.782127
PYGB	0	0	2.55027e-06	1.06261e-06	3	0	0	0	2.491	0.124569	0.782745
FHDC1	0	0	2.66389e-06	1.10995e-06	3	0	0	0	2.48864	0.124465	0.783355
UBN2	0	0	2.71518e-06	1.13133e-06	3	0	0	0	2.48757	0.124419	0.783958
LIPE	0	0	2.73492e-06	1.13955e-06	3	0	0	0	2.48716	0.124401	0.784553
BMP1	0	0	2.82973e-06	1.17905e-06	3	0	0	0	2.48519	0.124314	0.785141
MYO3A	0	0	2.85173e-06	1.18822e-06	3	0	0	0	2.48474	0.124295	0.785722
CD163L1	0	0	2.92508e-06	1.21878e-06	3	0	0	0	2.48322	0.124228	0.786295
ATP13A2	0	0	3.02665e-06	1.2611e-06	3	0	0	0	2.48111	0.124136	0.786862
UBR2	0	0	3.22151e-06	1.3423e-06	3	0	0	0	2.47708	0.123959	0.787423
TNRC6C	0	0	3.39509e-06	1.41462e-06	3	0	0	0	2.4735	0.123802	0.787978
DUOX2	0	0	3.59999e-06	1.5e-06	3	0	0	0	2.46927	0.123617	0.788527
ZNFX1	0	0	3.70802e-06	1.54501e-06	3	0	0	0	2.46705	0.123519	0.78907
PIK3C2B	0	0	4.02208e-06	1.67587e-06	3	0	0	0	2.46059	0.123236	0.789608
NISCH	0	0	4.08718e-06	1.70299e-06	3	0	0	0	2.45926	0.123177	0.79014
NUP205	0	0	4.11003e-06	1.71251e-06	3	0	0	0	2.45879	0.123156	0.790665
ALMS1	0	0	6.88733e-06	2.86972e-06	4	0	1	0	2.45143	0.122833	0.791186
ADAMTS9	0	0	4.48179e-06	1.86741e-06	3	0	0	0	2.45118	0.122822	0.791701
TNC	0	0	5.17345e-06	2.15561e-06	3	0	0	0	2.43708	0.122202	0.792214
SZT2	0	0	7.60361e-06	3.16817e-06	4	0	1	0	2.43684	0.122191	0.79272
TMEM63B	0	0	2.18664e-06	9.11102e-07	0	6	0	3	2.4336	0.122049	0.793222
SCN8A	0	0	3.89557e-06	1.62315e-06	1	5	0	3	2.37395	0.119414	0.793732
EIF4G1	0	0	4.12844e-06	1.72018e-06	1	5	0	3	2.36934	0.11921	0.794239
ZMYND11	0	0	1.24972e-06	5.20715e-07	2	2	0	1	2.35758	0.118689	0.794742
PIP5K1C	0	0	2.12543e-06	8.85596e-07	0	5	0	2	2.34604	0.118176	0.795242
MEPCE	0	0	2.07805e-06	8.65855e-07	1	4	0	2	2.32192	0.117103	0.795743
CUL9	0	0	5.83846e-06	2.43269e-06	3	2	1	1	2.32112	0.117068	0.796239
AGO2	0	0	2.66426e-06	1.11011e-06	1	4	0	2	2.31059	0.116599	0.796731
SLC2A14	0	0	1.03083e-06	4.29511e-07	3	2	2	0	2.28968	0.115666	0.797223
CDK5	0	0	7.54254e-07	3.14272e-07	0	4	0	1	2.28836	0.115607	0.79771
MYH9	0	0	5.34547e-06	2.22728e-06	0	5	0	2	2.28386	0.115405	0.798193
LTBR	0	0	9.95824e-07	4.14927e-07	0	4	0	1	2.28375	0.115401	0.79867
TUBG1	0	0	1.1588e-06	4.82835e-07	0	4	0	1	2.28065	0.115262	0.799143
SIRPA	0	0	1.23554e-06	5.14809e-07	0	4	0	1	2.27918	0.115197	0.799611
SLC2A1	0	0	1.26814e-06	5.28391e-07	0	4	0	1	2.27856	0.115169	0.800074
HNF1B	0	0	1.30639e-06	5.44327e-07	0	4	0	1	2.27784	0.115136	0.800533
PPIG	0	0	1.36722e-06	5.69675e-07	2	1	0	0	2.27537	0.115026	0.800987
VPS39	0	0	1.72698e-06	7.19573e-07	2	1	0	0	2.26855	0.114721	0.801438
CACNA1D	0	0	5.21881e-06	2.1745e-06	3	7	1	7	2.2678	0.114687	0.801884
DNMT3A	0	0	2.3574e-06	9.82252e-07	0	4	0	1	2.25794	0.114245	0.802327
MYH3	0	0	4.28497e-06	1.7854e-06	2	3	1	1	2.25048	0.113911	0.802768
PRKCI	0	0	1.32525e-06	5.52187e-07	3	2	0	3	2.22095	0.112585	0.803211
ZNF407	0	0	4.48191e-06	1.86746e-06	2	1	0	0	2.217	0.112407	0.803651
ORM1	0	0	4.91892e-07	2.04955e-07	0	3	0	0	2.21348	0.112248	0.804087
FBXL3	0	0	7.77804e-07	3.24085e-07	0	3	0	0	2.2082	0.11201	0.804519
SMAD2	0	0	8.88058e-07	3.70024e-07	0	3	0	0	2.20616	0.111919	0.804948
ARHGAP21	0	0	3.84609e-06	1.60254e-06	1	3	0	1	2.20598	0.11191	0.805372
KLC1	0	0	1.45293e-06	6.05389e-07	0	3	0	0	2.19578	0.111451	0.805794
YWHAH	0	0	4.53469e-07	1.88945e-07	1	2	0	0	2.19011	0.111195	0.806213
TAGLN3	0	0	5.06942e-07	2.11226e-07	1	2	0	0	2.18913	0.111151	0.806629
TRPC5	0	0	1.89886e-06	7.91194e-07	0	3	0	0	2.18762	0.111083	0.80704
FGFR1	0	0	1.95969e-06	8.16537e-07	0	3	0	0	2.18651	0.111033	0.807448
MRPL45	0	0	6.73888e-07	2.80787e-07	1	2	0	0	2.18608	0.111013	0.807851
EFTUD2	0	0	2.11982e-06	8.83257e-07	0	3	0	0	2.18359	0.110901	0.808252
STK38L	0	0	8.25478e-07	3.43949e-07	1	2	0	0	2.18332	0.110889	0.808648
MAPK6	0	0	1.16378e-06	4.8491e-07	1	2	0	0	2.17716	0.11061	0.809042
FIP1L1	0	0	1.29419e-06	5.39244e-07	1	2	0	0	2.17479	0.110503	0.809432
SLC39A6	0	0	1.39209e-06	5.80039e-07	1	2	0	0	2.17301	0.110423	0.80982
FUT4	0	0	1.75367e-06	7.30697e-07	1	2	0	0	2.16646	0.110127	0.810204
ZNF324B	0	0	1.80655e-06	7.5273e-07	1	2	0	0	2.16551	0.110084	0.810586
DYNC1H1	0	0	1.14675e-05	4.77813e-06	1	10	0	9	2.1504	0.109399	0.810967
RAD54L2	0	0	2.89077e-06	1.20449e-06	1	2	0	0	2.146	0.1092	0.811345
CHD8	0	0	4.46717e-06	1.86132e-06	0	3	0	0	2.14124	0.108984	0.811721
NLGN2	0	0	2.3544e-06	9.80999e-07	0	8	1	5	2.09787	0.107013	0.812103
GRIK2	0	0	1.83256e-06	7.63568e-07	0	5	2	1	2.05225	0.10493	0.81249
KCNA2	0	0	9.55222e-07	3.98009e-07	1	6	0	5	1.9996	0.102514	0.812886
FAM151A	0	0	1.33227e-06	5.5511e-07	6	0	4	0	1.97528	0.101394	0.813282
AGO1	0	0	2.09351e-06	8.72294e-07	0	7	0	5	1.96419	0.100882	0.813678
ARFGEF1	0	0	3.25296e-06	1.3554e-06	1	6	0	5	1.96162	0.100763	0.81407
BTN1A1	0	0	1.21336e-06	5.05568e-07	5	0	3	0	1.92268	0.098961	0.814468
CEP63	0	0	1.27443e-06	5.31014e-07	5	0	3	0	1.9217	0.0989156	0.814861
ZNF606	0	0	1.31999e-06	5.49998e-07	5	0	3	0	1.92097	0.0988817	0.815252
RAB3GAP1	0	0	1.99117e-06	8.29655e-07	5	0	3	0	1.91024	0.0983835	0.815641
PDE11A	0	0	2.11831e-06	8.82629e-07	5	0	3	0	1.90821	0.0982894	0.816027
TECTA	0	0	5.55598e-06	2.31499e-06	6	0	4	0	1.90689	0.0982278	0.816409
UACA	0	0	2.28232e-06	9.50968e-07	5	0	3	0	1.9056	0.0981682	0.816789
MMP16	0	0	1.26437e-06	5.26822e-07	0	6	0	4	1.90248	0.098023	0.817166
CNNM4	0	0	2.16703e-06	9.02928e-07	2	2	0	2	1.8919	0.0975312	0.817542
PI4KB	0	0	1.93846e-06	8.07692e-07	0	6	0	4	1.8918	0.0975266	0.817914
RP1	0	0	3.54886e-06	1.47869e-06	5	0	3	0	1.88557	0.0972365	0.818285
UHMK1	0	0	9.68292e-07	4.03455e-07	4	0	2	0	1.87644	0.0968116	0.818654
C5orf54	0	0	1.00487e-06	4.18696e-07	4	0	2	0	1.87587	0.0967849	0.81902
CA9	0	0	1.08584e-06	4.52434e-07	4	0	2	0	1.8746	0.0967258	0.819383
ZNF611	0	0	1.17641e-06	4.90171e-07	4	0	2	0	1.87319	0.0966597	0.819743
NPHP1	0	0	1.42664e-06	5.94434e-07	4	0	2	0	1.86928	0.0964775	0.820102
ANKRD11	0	0	7.78754e-06	3.24481e-06	2	3	0	3	1.86911	0.0964695	0.820457
FAM189B	0	0	1.5607e-06	6.5029e-07	4	0	2	0	1.86719	0.0963799	0.820809
VWCE	0	0	2.1394e-06	8.91415e-07	4	0	2	0	1.85819	0.09596	0.82116
CORIN	0	0	2.2106e-06	9.21085e-07	4	0	2	0	1.85708	0.0959085	0.821509
DCTN5	0	0	4.01332e-07	1.67222e-07	2	1	0	1	1.85677	0.0958937	0.821854
ANKRD27	0	0	2.33534e-06	9.73057e-07	4	0	2	0	1.85515	0.0958183	0.822197
MYH10	0	0	4.45409e-06	1.85587e-06	0	6	0	4	1.8525	0.0956946	0.822538
NPC1	0	0	2.82735e-06	1.17806e-06	4	0	2	0	1.84755	0.0954631	0.822877
PLA2R1	0	0	2.86662e-06	1.19443e-06	4	0	2	0	1.84694	0.0954348	0.823213
CEP164	0	0	3.03556e-06	1.26482e-06	4	0	2	0	1.84434	0.0953132	0.823547
FYCO1	0	0	3.1341e-06	1.30588e-06	4	0	2	0	1.84283	0.0952423	0.823878
DHCR24	0	0	1.36804e-06	5.70015e-07	2	1	0	1	1.84184	0.0951961	0.824207
PXDNL	0	0	3.2125e-06	1.33854e-06	4	0	2	0	1.84162	0.0951859	0.824534
RFK	0	0	2.78985e-07	1.16244e-07	3	0	1	0	1.84135	0.0951733	0.824857
FRMPD1	0	0	3.30014e-06	1.37506e-06	4	0	2	0	1.84027	0.095123	0.825179
CSNK2A2	0	0	7.5922e-07	3.16342e-07	0	5	0	3	1.83907	0.0950664	0.825498
FOLR4	0	0	5.0347e-07	2.09779e-07	3	0	1	0	1.8379	0.095012	0.825814
HIST1H1D	0	0	5.37706e-07	2.24044e-07	3	0	1	0	1.83738	0.0949874	0.826129
OR13C4	0	0	5.39585e-07	2.24827e-07	3	0	1	0	1.83735	0.0949861	0.82644
OR5M1	0	0	5.59071e-07	2.32946e-07	3	0	1	0	1.83705	0.0949721	0.82675
OR9A2	0	0	5.77022e-07	2.40426e-07	3	0	1	0	1.83677	0.0949592	0.827057
SLC10A1	0	0	6.62677e-07	2.76116e-07	3	0	1	0	1.83546	0.0948977	0.827362
F2RL1	0	0	6.91133e-07	2.87972e-07	3	0	1	0	1.83502	0.0948773	0.827664
ZNF200	0	0	6.98144e-07	2.90893e-07	3	0	1	0	1.83492	0.0948723	0.827965
ZMYND12	0	0	7.03145e-07	2.92977e-07	3	0	1	0	1.83484	0.0948687	0.828263
FAM217B	0	0	7.10952e-07	2.9623e-07	3	0	1	0	1.83472	0.0948631	0.828558
SLC30A7	0	0	7.42705e-07	3.0946e-07	3	0	1	0	1.83423	0.0948404	0.828852
ZNF117	0	0	7.45489e-07	3.1062e-07	3	0	1	0	1.83419	0.0948384	0.829143
TRIM69	0	0	7.72265e-07	3.21777e-07	3	0	1	0	1.83378	0.0948192	0.829432
RTN4IP1	0	0	8.02456e-07	3.34357e-07	3	0	1	0	1.83332	0.0947975	0.829719
GPN1	0	0	8.03131e-07	3.34638e-07	3	0	1	0	1.83331	0.0947971	0.830004
CHRNA5	0	0	8.75554e-07	3.64814e-07	3	0	1	0	1.8322	0.0947452	0.830287
TTC23	0	0	8.87915e-07	3.69965e-07	3	0	1	0	1.83201	0.0947363	0.830568
AGPAT9	0	0	8.92254e-07	3.71773e-07	3	0	1	0	1.83195	0.0947332	0.830846
ABCC1	0	0	3.85288e-06	1.60536e-06	4	0	2	0	1.83181	0.0947268	0.831123
HGD	0	0	9.2151e-07	3.83962e-07	3	0	1	0	1.8315	0.0947123	0.831398
B3GALTL	0	0	9.27352e-07	3.86397e-07	3	0	1	0	1.83141	0.0947081	0.83167
ENTPD3	0	0	9.84811e-07	4.10338e-07	3	0	1	0	1.83053	0.094667	0.831941
VRK3	0	0	9.8794e-07	4.11642e-07	3	0	1	0	1.83048	0.0946647	0.83221
RPE65	0	0	9.98923e-07	4.16218e-07	3	0	1	0	1.83031	0.0946569	0.832477
GLRA3	0	0	9.99794e-07	4.16581e-07	3	0	1	0	1.8303	0.0946562	0.832742
ZFYVE27	0	0	1.02632e-06	4.27633e-07	3	0	1	0	1.8299	0.0946373	0.833005
POLI	0	0	1.04364e-06	4.34852e-07	3	0	1	0	1.82963	0.0946249	0.833266
PIGM	0	0	1.04903e-06	4.37096e-07	3	0	1	0	1.82955	0.094621	0.833526
ZNF613	0	0	1.06197e-06	4.42488e-07	3	0	1	0	1.82935	0.0946117	0.833783
SLIT3	0	0	4.03375e-06	1.68073e-06	4	0	2	0	1.82905	0.0945975	0.834039
SUOX	0	0	1.10865e-06	4.61939e-07	3	0	1	0	1.82864	0.0945784	0.834293
CDK5RAP3	0	0	1.11218e-06	4.6341e-07	3	0	1	0	1.82858	0.0945758	0.834545
NSUN7	0	0	1.11718e-06	4.65492e-07	3	0	1	0	1.82851	0.0945723	0.834796
TMPRSS3	0	0	1.13591e-06	4.73297e-07	3	0	1	0	1.82822	0.0945589	0.835045
ZNF600	0	0	1.16925e-06	4.87187e-07	3	0	1	0	1.82771	0.094535	0.835292
SLC27A6	0	0	1.17506e-06	4.8961e-07	3	0	1	0	1.82762	0.0945309	0.835537
ZNF418	0	0	1.21595e-06	5.06644e-07	3	0	1	0	1.827	0.0945017	0.835781
LGI2	0	0	1.21648e-06	5.06867e-07	3	0	1	0	1.82699	0.0945013	0.836023
GPR152	0	0	1.24087e-06	5.1703e-07	3	0	1	0	1.82662	0.0944839	0.836263
MPL	0	0	1.24769e-06	5.19869e-07	3	0	1	0	1.82652	0.094479	0.836502
ASAP2	0	0	2.45245e-06	1.02186e-06	2	1	0	1	1.82524	0.0944193	0.83674
R3HCC1L	0	0	1.34327e-06	5.59698e-07	3	0	1	0	1.82506	0.0944107	0.836975
ZNF780B	0	0	1.42416e-06	5.93401e-07	3	0	1	0	1.82383	0.094353	0.83721
ABCD3	0	0	1.42985e-06	5.9577e-07	3	0	1	0	1.82374	0.094349	0.837442
LCT	0	0	4.39595e-06	1.83164e-06	4	0	2	0	1.82353	0.094339	0.837674
XRCC1	0	0	1.49537e-06	6.23071e-07	3	0	1	0	1.82274	0.0943022	0.837904
CACNA1E	0	0	5.62996e-06	2.34582e-06	0	5	1	2	1.82196	0.0942657	0.838132
NUP88	0	0	1.62893e-06	6.7872e-07	3	0	1	0	1.82071	0.0942071	0.838359
L3MBTL2	0	0	1.64844e-06	6.86851e-07	3	0	1	0	1.82042	0.0941932	0.838585
DHX33	0	0	1.70231e-06	7.09297e-07	3	0	1	0	1.8196	0.0941548	0.838809
PPFIBP2	0	0	1.74287e-06	7.26196e-07	3	0	1	0	1.81898	0.0941259	0.839032
ZNF451	0	0	1.74826e-06	7.2844e-07	3	0	1	0	1.8189	0.0941221	0.839253
PLA2G4D	0	0	1.75293e-06	7.30386e-07	3	0	1	0	1.81883	0.0941188	0.839473
RAG1	0	0	1.91447e-06	7.97696e-07	3	0	1	0	1.81638	0.0940038	0.839692
PIWIL1	0	0	1.93558e-06	8.06491e-07	3	0	1	0	1.81606	0.0939888	0.839909
POMT1	0	0	1.94083e-06	8.08679e-07	3	0	1	0	1.81598	0.0939851	0.840125
SLCO5A1	0	0	2.04254e-06	8.51059e-07	3	0	1	0	1.81444	0.0939128	0.84034
ZFYVE26	0	0	5.02446e-06	2.09352e-06	4	0	2	0	1.81399	0.0938921	0.840554
CEP128	0	0	2.138e-06	8.90834e-07	3	0	1	0	1.81299	0.0938451	0.840766
NAT10	0	0	2.17366e-06	9.05692e-07	3	0	1	0	1.81245	0.0938197	0.840977
PCDHB16	0	0	2.19178e-06	9.13242e-07	3	0	1	0	1.81218	0.0938069	0.841187
THBS4	0	0	2.19863e-06	9.16095e-07	3	0	1	0	1.81207	0.093802	0.841395
CPT1A	0	0	2.21414e-06	9.22558e-07	3	0	1	0	1.81184	0.093791	0.841602
PFKP	0	0	2.25841e-06	9.41003e-07	3	0	1	0	1.81117	0.0937596	0.841808
FRMD4A	0	0	2.64909e-06	1.10379e-06	0	5	0	3	1.81028	0.0937178	0.842013
ITGAV	0	0	2.37761e-06	9.90672e-07	3	0	1	0	1.80937	0.0936751	0.842216
OBSL1	0	0	5.48211e-06	2.28421e-06	4	0	2	0	1.80708	0.0935679	0.842419
PRUNE2	0	0	5.5479e-06	2.31163e-06	4	0	2	0	1.80609	0.0935214	0.84262
ITGA11	0	0	2.64085e-06	1.10035e-06	3	0	1	0	1.8054	0.0934888	0.84282
IKBKAP	0	0	2.68619e-06	1.11924e-06	3	0	1	0	1.80472	0.0934567	0.843019
BET1	0	0	1.86828e-07	7.78448e-08	2	0	0	0	1.80141	0.0933016	0.843218
NRG4	0	0	2.51318e-07	1.04716e-07	2	0	0	0	1.80044	0.093256	0.843415
LYRM1	0	0	2.60639e-07	1.086e-07	2	0	0	0	1.8003	0.0932494	0.843611
CCL25	0	0	2.78102e-07	1.15876e-07	2	0	0	0	1.80004	0.0932371	0.843806
MOB1A	0	0	3.19247e-07	1.3302e-07	2	0	0	0	1.79942	0.093208	0.844
C2orf40	0	0	3.68302e-07	1.53459e-07	2	0	0	0	1.79868	0.0931734	0.844193
POLR2F	0	0	3.72984e-07	1.5541e-07	2	0	0	0	1.79861	0.0931701	0.844384
PACRGL	0	0	3.81459e-07	1.58941e-07	2	0	0	0	1.79849	0.0931641	0.844575
HIST1H2BM	0	0	3.95003e-07	1.64585e-07	2	0	0	0	1.79828	0.0931546	0.844764
HIST1H2BD	0	0	3.99502e-07	1.66459e-07	2	0	0	0	1.79821	0.0931514	0.844952
PNOC	0	0	4.06461e-07	1.69359e-07	2	0	0	0	1.79811	0.0931465	0.845139
RERG	0	0	4.39965e-07	1.83319e-07	2	0	0	0	1.79761	0.0931229	0.845325
THSD7B	0	0	3.16039e-06	1.31683e-06	3	0	1	0	1.79759	0.093122	0.84551
UPK2	0	0	4.63317e-07	1.93049e-07	2	0	0	0	1.79726	0.0931064	0.845694
C10orf62	0	0	4.64218e-07	1.93424e-07	2	0	0	0	1.79724	0.0931058	0.845876
GSTZ1	0	0	4.67974e-07	1.94989e-07	2	0	0	0	1.79719	0.0931031	0.846058
INSL6	0	0	4.68871e-07	1.95363e-07	2	0	0	0	1.79717	0.0931025	0.846238
IGFBP6	0	0	4.74664e-07	1.97777e-07	2	0	0	0	1.79709	0.0930984	0.846418
ATP10B	0	0	3.20207e-06	1.3342e-06	3	0	1	0	1.79696	0.0930926	0.846596
OR6C70	0	0	4.83409e-07	2.0142e-07	2	0	0	0	1.79695	0.0930922	0.846774
KCNRG	0	0	4.85182e-07	2.02159e-07	2	0	0	0	1.79693	0.093091	0.84695
FTL	0	0	4.95644e-07	2.06518e-07	2	0	0	0	1.79677	0.0930836	0.847125
CER1	0	0	5.04225e-07	2.10094e-07	2	0	0	0	1.79664	0.0930775	0.8473
DAZL	0	0	5.12395e-07	2.13498e-07	2	0	0	0	1.79652	0.0930718	0.847473
GSTP1	0	0	5.13782e-07	2.14076e-07	2	0	0	0	1.7965	0.0930708	0.847645
CCDC134	0	0	5.18748e-07	2.16145e-07	2	0	0	0	1.79642	0.0930673	0.847817
RBP3	0	0	3.25358e-06	1.35566e-06	3	0	1	0	1.79619	0.0930563	0.847987
OR1A2	0	0	5.35297e-07	2.23041e-07	2	0	0	0	1.79618	0.0930556	0.848157
OR13D1	0	0	5.44178e-07	2.26741e-07	2	0	0	0	1.79604	0.0930494	0.848325
TMEM106C	0	0	5.55444e-07	2.31435e-07	2	0	0	0	1.79587	0.0930414	0.848493
FNDC4	0	0	5.57404e-07	2.32252e-07	2	0	0	0	1.79584	0.0930401	0.848659
PRL	0	0	5.58189e-07	2.32579e-07	2	0	0	0	1.79583	0.0930395	0.848825
CGREF1	0	0	5.58923e-07	2.32885e-07	2	0	0	0	1.79582	0.093039	0.848989
OR2AG2	0	0	5.6394e-07	2.34975e-07	2	0	0	0	1.79575	0.0930355	0.849153
CCDC121	0	0	5.76077e-07	2.40032e-07	2	0	0	0	1.79556	0.0930269	0.849316
LIM2	0	0	5.76648e-07	2.4027e-07	2	0	0	0	1.79556	0.0930265	0.849478
KRTAP10-2	0	0	5.7768e-07	2.407e-07	2	0	0	0	1.79554	0.0930258	0.849639
PLCH1	0	0	3.29994e-06	1.37498e-06	3	0	1	0	1.7955	0.0930237	0.849799
SHISA3	0	0	5.84034e-07	2.43348e-07	2	0	0	0	1.79545	0.0930213	0.849959
TPGS2	0	0	5.84468e-07	2.43528e-07	2	0	0	0	1.79544	0.093021	0.850117
ASB8	0	0	5.8681e-07	2.44504e-07	2	0	0	0	1.7954	0.0930193	0.850274
FAM173B	0	0	5.87844e-07	2.44935e-07	2	0	0	0	1.79539	0.0930186	0.850431
OR5F1	0	0	5.90473e-07	2.4603e-07	2	0	0	0	1.79535	0.0930168	0.850587
ZMYM5	0	0	5.98316e-07	2.49298e-07	2	0	0	0	1.79523	0.0930112	0.850742
CXCL16	0	0	6.01475e-07	2.50615e-07	2	0	0	0	1.79518	0.093009	0.850896
HMGCL	0	0	6.11419e-07	2.54758e-07	2	0	0	0	1.79503	0.093002	0.851049
TMEM165	0	0	6.23089e-07	2.5962e-07	2	0	0	0	1.79486	0.0929938	0.851202
OR1C1	0	0	6.30232e-07	2.62597e-07	2	0	0	0	1.79475	0.0929888	0.851353
MFAP4	0	0	6.38431e-07	2.66013e-07	2	0	0	0	1.79463	0.092983	0.851504
CCDC28A	0	0	6.38741e-07	2.66142e-07	2	0	0	0	1.79463	0.0929828	0.851654
F2RL2	0	0	6.42593e-07	2.67747e-07	2	0	0	0	1.79457	0.0929801	0.851804
KCTD11	0	0	6.51138e-07	2.71308e-07	2	0	0	0	1.79444	0.092974	0.851952
FAIM2	0	0	6.69438e-07	2.78933e-07	2	0	0	0	1.79417	0.0929611	0.8521
CACNG1	0	0	6.76147e-07	2.81728e-07	2	0	0	0	1.79406	0.0929564	0.852247
SLC35B4	0	0	6.87896e-07	2.86623e-07	2	0	0	0	1.79389	0.0929482	0.852393
FOXR1	0	0	6.94468e-07	2.89362e-07	2	0	0	0	1.79379	0.0929435	0.852538
GPR52	0	0	6.99898e-07	2.91624e-07	2	0	0	0	1.79371	0.0929397	0.852683
RFFL	0	0	7.00043e-07	2.91685e-07	2	0	0	0	1.79371	0.0929396	0.852827
FPR3	0	0	7.02491e-07	2.92705e-07	2	0	0	0	1.79367	0.0929379	0.85297
ZFP42	0	0	7.15666e-07	2.98194e-07	2	0	0	0	1.79347	0.0929286	0.853112
TRA2A	0	0	7.17506e-07	2.98961e-07	2	0	0	0	1.79345	0.0929273	0.853254
TMEM248	0	0	7.21404e-07	3.00585e-07	2	0	0	0	1.79339	0.0929246	0.853395
REEP2	0	0	7.24241e-07	3.01767e-07	2	0	0	0	1.79334	0.0929226	0.853535
ADORA2B	0	0	7.29287e-07	3.0387e-07	2	0	0	0	1.79327	0.092919	0.853674
CTSH	0	0	7.3268e-07	3.05283e-07	2	0	0	0	1.79322	0.0929166	0.853813
CCNB2	0	0	7.44806e-07	3.10336e-07	2	0	0	0	1.79304	0.0929081	0.853951
CRX	0	0	7.45153e-07	3.10481e-07	2	0	0	0	1.79303	0.0929078	0.854088
CTBS	0	0	7.55302e-07	3.14709e-07	2	0	0	0	1.79288	0.0929007	0.854225
LCLAT1	0	0	7.58092e-07	3.15872e-07	2	0	0	0	1.79284	0.0928987	0.854361
TRIM51	0	0	7.59365e-07	3.16402e-07	2	0	0	0	1.79282	0.0928978	0.854496
MVB12A	0	0	7.60338e-07	3.16807e-07	2	0	0	0	1.7928	0.0928972	0.854631
EID3	0	0	7.63406e-07	3.18086e-07	2	0	0	0	1.79276	0.092895	0.854764
DOK5	0	0	7.75468e-07	3.23112e-07	2	0	0	0	1.79258	0.0928865	0.854898
IFIT1	0	0	7.90994e-07	3.29581e-07	2	0	0	0	1.79234	0.0928756	0.85503
GALE	0	0	7.95735e-07	3.31556e-07	2	0	0	0	1.79227	0.0928723	0.855162
DHDDS	0	0	7.98639e-07	3.32766e-07	2	0	0	0	1.79223	0.0928702	0.855293
ADAMTSL3	0	0	3.52362e-06	1.46818e-06	3	0	1	0	1.79215	0.0928663	0.855424
HSD3B1	0	0	8.05351e-07	3.35563e-07	2	0	0	0	1.79213	0.0928655	0.855554
IFIT1B	0	0	8.10399e-07	3.37666e-07	2	0	0	0	1.79205	0.0928619	0.855683
ACADSB	0	0	8.11462e-07	3.38109e-07	2	0	0	0	1.79204	0.0928612	0.855812
MMAA	0	0	8.11719e-07	3.38216e-07	2	0	0	0	1.79203	0.092861	0.85594
TMEM53	0	0	8.14643e-07	3.39435e-07	2	0	0	0	1.79199	0.092859	0.856067
RTP1	0	0	8.16333e-07	3.40139e-07	2	0	0	0	1.79197	0.0928578	0.856194
FGL2	0	0	8.17849e-07	3.4077e-07	2	0	0	0	1.79194	0.0928567	0.85632
ZNF488	0	0	8.17924e-07	3.40802e-07	2	0	0	0	1.79194	0.0928566	0.856445
DNASE2	0	0	8.31842e-07	3.46601e-07	2	0	0	0	1.79173	0.0928469	0.85657
AP3M2	0	0	8.4419e-07	3.51746e-07	2	0	0	0	1.79155	0.0928382	0.856695
MOCS1	0	0	8.56768e-07	3.56987e-07	2	0	0	0	1.79136	0.0928293	0.856818
SLC25A39	0	0	8.62393e-07	3.5933e-07	2	0	0	0	1.79128	0.0928254	0.856941
MDH2	0	0	8.64295e-07	3.60123e-07	2	0	0	0	1.79125	0.092824	0.857064
VAT1L	0	0	8.65009e-07	3.6042e-07	2	0	0	0	1.79124	0.0928235	0.857186
FKTN	0	0	8.70835e-07	3.62848e-07	2	0	0	0	1.79115	0.0928194	0.857307
CYP2C8	0	0	8.76832e-07	3.65347e-07	2	0	0	0	1.79106	0.0928152	0.857428
FEZ1	0	0	8.76848e-07	3.65353e-07	2	0	0	0	1.79106	0.0928152	0.857548
STAMBP	0	0	8.8051e-07	3.66879e-07	2	0	0	0	1.79101	0.0928126	0.857668
FAXC	0	0	8.88429e-07	3.70179e-07	2	0	0	0	1.79089	0.0928071	0.857787
EPHX3	0	0	8.96151e-07	3.73396e-07	2	0	0	0	1.79077	0.0928016	0.857905
EIF5	0	0	9.00818e-07	3.75341e-07	2	0	0	0	1.7907	0.0927984	0.858023
WNT9B	0	0	9.2026e-07	3.83442e-07	2	0	0	0	1.79041	0.0927847	0.858141
GLUL	0	0	9.32743e-07	3.88643e-07	2	0	0	0	1.79022	0.0927759	0.858258
OXER1	0	0	9.36582e-07	3.90242e-07	2	0	0	0	1.79017	0.0927732	0.858374
MYOT	0	0	9.53363e-07	3.97235e-07	2	0	0	0	1.78992	0.0927614	0.85849
LSM14A	0	0	9.53676e-07	3.97365e-07	2	0	0	0	1.78991	0.0927612	0.858605
NDNL2	0	0	9.57934e-07	3.99139e-07	2	0	0	0	1.78985	0.0927582	0.85872
TINF2	0	0	9.66857e-07	4.02857e-07	2	0	0	0	1.78971	0.0927519	0.858834
FANCM	0	0	3.68677e-06	1.53616e-06	3	0	1	0	1.78971	0.0927517	0.858947
FTO	0	0	9.8401e-07	4.10004e-07	2	0	0	0	1.78946	0.0927399	0.859061
OPRK1	0	0	9.90087e-07	4.12536e-07	2	0	0	0	1.78937	0.0927356	0.859173
HAUS8	0	0	9.99825e-07	4.16594e-07	2	0	0	0	1.78922	0.0927288	0.859285
KIAA1045	0	0	1.00598e-06	4.19157e-07	2	0	0	0	1.78913	0.0927245	0.859397
SPTLC1	0	0	1.00876e-06	4.20316e-07	2	0	0	0	1.78909	0.0927225	0.859508
LAMA1	0	0	6.69807e-06	2.79086e-06	4	0	2	0	1.78886	0.0927117	0.859619
CACNG3	0	0	8.28833e-07	3.45347e-07	1	3	0	2	1.78883	0.0927104	0.859729
ACTL8	0	0	1.03599e-06	4.31662e-07	2	0	0	0	1.78868	0.0927034	0.859838
TTC8	0	0	1.05481e-06	4.39503e-07	2	0	0	0	1.7884	0.0926902	0.859948
NDC80	0	0	1.05604e-06	4.40016e-07	2	0	0	0	1.78838	0.0926893	0.860056
SLC23A3	0	0	1.05807e-06	4.40862e-07	2	0	0	0	1.78835	0.0926879	0.860164
DBR1	0	0	1.06842e-06	4.45175e-07	2	0	0	0	1.7882	0.0926806	0.860272
ZNF671	0	0	1.0705e-06	4.46043e-07	2	0	0	0	1.78817	0.0926791	0.860379
PHKG1	0	0	1.07178e-06	4.46575e-07	2	0	0	0	1.78815	0.0926782	0.860486
GHDC	0	0	1.07445e-06	4.47686e-07	2	0	0	0	1.78811	0.0926764	0.860592
RMDN3	0	0	1.08048e-06	4.502e-07	2	0	0	0	1.78802	0.0926721	0.860698
GP2	0	0	1.09652e-06	4.56881e-07	2	0	0	0	1.78778	0.0926609	0.860803
GAL3ST4	0	0	1.09966e-06	4.58194e-07	2	0	0	0	1.78773	0.0926587	0.860908
DNAJC1	0	0	1.10619e-06	4.60914e-07	2	0	0	0	1.78763	0.0926541	0.861012
MCOLN2	0	0	1.11278e-06	4.63659e-07	2	0	0	0	1.78754	0.0926495	0.861116
KRT24	0	0	1.1153e-06	4.64707e-07	2	0	0	0	1.7875	0.0926477	0.86122
NMT2	0	0	1.12015e-06	4.6673e-07	2	0	0	0	1.78743	0.0926443	0.861323
DPH2	0	0	1.13003e-06	4.70846e-07	2	0	0	0	1.78728	0.0926374	0.861425
ADAM32	0	0	1.13047e-06	4.71028e-07	2	0	0	0	1.78727	0.0926371	0.861527
ZNF132	0	0	1.14526e-06	4.77191e-07	2	0	0	0	1.78705	0.0926267	0.861629
CNBD2	0	0	1.17629e-06	4.90121e-07	2	0	0	0	1.78659	0.0926049	0.86173
CSAD	0	0	1.17642e-06	4.90173e-07	2	0	0	0	1.78659	0.0926048	0.861831
ZNF700	0	0	1.19121e-06	4.96339e-07	2	0	0	0	1.78637	0.0925944	0.861931
TGFB1I1	0	0	1.1914e-06	4.96418e-07	2	0	0	0	1.78636	0.0925943	0.862031
FLVCR2	0	0	1.20439e-06	5.01828e-07	2	0	0	0	1.78617	0.0925852	0.862131
DALRD3	0	0	1.21016e-06	5.04231e-07	2	0	0	0	1.78608	0.0925811	0.86223
SLC28A2	0	0	1.21077e-06	5.04487e-07	2	0	0	0	1.78607	0.0925807	0.862328
CCDC41	0	0	1.21116e-06	5.04649e-07	2	0	0	0	1.78607	0.0925804	0.862427
NMUR1	0	0	1.21333e-06	5.05553e-07	2	0	0	0	1.78604	0.0925789	0.862525
DTNB	0	0	1.22448e-06	5.102e-07	2	0	0	0	1.78587	0.0925711	0.862622
NLRP10	0	0	1.22448e-06	5.10201e-07	2	0	0	0	1.78587	0.0925711	0.862719
ZNF175	0	0	1.22499e-06	5.10414e-07	2	0	0	0	1.78586	0.0925707	0.862815
UNC5CL	0	0	1.22774e-06	5.1156e-07	2	0	0	0	1.78582	0.0925688	0.862912
TMEM168	0	0	1.23862e-06	5.16092e-07	2	0	0	0	1.78566	0.0925612	0.863007
PFKFB4	0	0	1.23911e-06	5.16295e-07	2	0	0	0	1.78565	0.0925608	0.863103
SLC18A2	0	0	1.2729e-06	5.30375e-07	2	0	0	0	1.78515	0.0925371	0.863198
MTMR10	0	0	1.27462e-06	5.3109e-07	2	0	0	0	1.78512	0.0925359	0.863292
CPT2	0	0	1.29006e-06	5.37526e-07	2	0	0	0	1.78489	0.0925251	0.863387
KIAA1467	0	0	1.29964e-06	5.41517e-07	2	0	0	0	1.78475	0.0925184	0.86348
SP4	0	0	1.31203e-06	5.4668e-07	2	0	0	0	1.78456	0.0925097	0.863574
PTPN18	0	0	1.31369e-06	5.47372e-07	2	0	0	0	1.78454	0.0925085	0.863667
TBCE	0	0	1.31495e-06	5.47894e-07	2	0	0	0	1.78452	0.0925077	0.863759
CCDC9	0	0	1.31777e-06	5.49071e-07	2	0	0	0	1.78448	0.0925057	0.863852
ZNF560	0	0	1.32294e-06	5.51224e-07	2	0	0	0	1.7844	0.0925021	0.863944
SNW1	0	0	1.12776e-06	4.69901e-07	1	3	0	2	1.78437	0.0925006	0.864035
TMEM260	0	0	1.32698e-06	5.52909e-07	2	0	0	0	1.78434	0.0924992	0.864126
RHOBTB3	0	0	1.33816e-06	5.57568e-07	2	0	0	0	1.78417	0.0924914	0.864217
KRT6B	0	0	1.33826e-06	5.57606e-07	2	0	0	0	1.78417	0.0924913	0.864307
GALNT7	0	0	1.36934e-06	5.70559e-07	2	0	0	0	1.78371	0.0924695	0.864397
CNKSR3	0	0	1.4118e-06	5.88251e-07	2	0	0	0	1.78308	0.0924398	0.864487
NEURL4	0	0	4.15881e-06	1.73284e-06	3	0	1	0	1.78268	0.0924209	0.864577
DEF8	0	0	1.44134e-06	6.0056e-07	2	0	0	0	1.78264	0.0924191	0.864666
RABEP2	0	0	1.46138e-06	6.08909e-07	2	0	0	0	1.78234	0.0924051	0.864754
GARS	0	0	1.46699e-06	6.11247e-07	2	0	0	0	1.78226	0.0924012	0.864843
FUBP3	0	0	1.48614e-06	6.19227e-07	2	0	0	0	1.78197	0.0923877	0.864931
ZNF646	0	0	4.21809e-06	1.75754e-06	3	0	1	0	1.7818	0.0923794	0.865018
AHR	0	0	1.50153e-06	6.25639e-07	2	0	0	0	1.78174	0.092377	0.865106
CERCAM	0	0	1.50403e-06	6.26681e-07	2	0	0	0	1.78171	0.0923752	0.865193
SMOX	0	0	1.50525e-06	6.27186e-07	2	0	0	0	1.78169	0.0923744	0.865279
TGFBI	0	0	1.5066e-06	6.27749e-07	2	0	0	0	1.78167	0.0923734	0.865365
SMPD1	0	0	1.52739e-06	6.36413e-07	2	0	0	0	1.78136	0.0923589	0.865451
MON1B	0	0	1.55806e-06	6.4919e-07	2	0	0	0	1.7809	0.0923374	0.865537
RNF19A	0	0	1.60455e-06	6.68564e-07	2	0	0	0	1.78021	0.0923049	0.865622
USP33	0	0	1.60631e-06	6.69295e-07	2	0	0	0	1.78019	0.0923037	0.865707
CCDC129	0	0	1.61686e-06	6.73692e-07	2	0	0	0	1.78003	0.0922963	0.865792
HERC6	0	0	1.63277e-06	6.80319e-07	2	0	0	0	1.77979	0.0922852	0.865876
MPHOSPH8	0	0	1.63371e-06	6.80713e-07	2	0	0	0	1.77978	0.0922845	0.86596
C11orf63	0	0	1.64042e-06	6.8351e-07	2	0	0	0	1.77968	0.0922798	0.866044
ZNF808	0	0	1.64443e-06	6.85178e-07	2	0	0	0	1.77962	0.092277	0.866127
SLC6A6	0	0	1.47262e-06	6.13591e-07	1	3	0	2	1.77924	0.0922592	0.86621
MX2	0	0	1.67745e-06	6.98938e-07	2	0	0	0	1.77913	0.0922539	0.866293
TGFBR3	0	0	1.71098e-06	7.1291e-07	2	0	0	0	1.77863	0.0922305	0.866376
BBX	0	0	1.75634e-06	7.31807e-07	2	0	0	0	1.77796	0.0921988	0.866458
ACOX3	0	0	1.7723e-06	7.38459e-07	2	0	0	0	1.77772	0.0921876	0.86654
AOC3	0	0	1.78326e-06	7.43026e-07	2	0	0	0	1.77756	0.09218	0.866621
SELP	0	0	1.78965e-06	7.45686e-07	2	0	0	0	1.77746	0.0921755	0.866703
AP5B1	0	0	1.81419e-06	7.55913e-07	2	0	0	0	1.7771	0.0921584	0.866784
ARHGAP10	0	0	1.83181e-06	7.63254e-07	2	0	0	0	1.77684	0.0921461	0.866864
LRSAM1	0	0	1.84277e-06	7.67821e-07	2	0	0	0	1.77667	0.0921384	0.866945
COL9A3	0	0	1.8434e-06	7.68085e-07	2	0	0	0	1.77667	0.092138	0.867025
ROR1	0	0	1.85293e-06	7.72054e-07	2	0	0	0	1.77652	0.0921313	0.867104
PIGQ	0	0	1.85959e-06	7.74831e-07	2	0	0	0	1.77643	0.0921267	0.867184
SMCR8	0	0	1.86637e-06	7.77655e-07	2	0	0	0	1.77632	0.0921219	0.867263
ZNF445	0	0	1.88797e-06	7.86654e-07	2	0	0	0	1.776	0.0921068	0.867342
ORC1	0	0	1.89492e-06	7.89551e-07	2	0	0	0	1.7759	0.092102	0.867421
LEPR	0	0	1.89608e-06	7.90033e-07	2	0	0	0	1.77588	0.0921012	0.867499
ANO3	0	0	1.89956e-06	7.91483e-07	2	0	0	0	1.77583	0.0920988	0.867577
MED25	0	0	1.90728e-06	7.94702e-07	2	0	0	0	1.77572	0.0920934	0.867655
MOGS	0	0	1.91033e-06	7.95972e-07	2	0	0	0	1.77567	0.0920912	0.867732
NLRP13	0	0	1.94957e-06	8.12321e-07	2	0	0	0	1.77509	0.0920639	0.867809
MCM4	0	0	1.98045e-06	8.25188e-07	2	0	0	0	1.77463	0.0920423	0.867886
CAPN2	0	0	1.98824e-06	8.28434e-07	2	0	0	0	1.77452	0.0920369	0.867963
PLCL1	0	0	1.9886e-06	8.28584e-07	2	0	0	0	1.77451	0.0920366	0.868039
FAM129A	0	0	1.98894e-06	8.28726e-07	2	0	0	0	1.77451	0.0920364	0.868115
ATP6V0A2	0	0	1.9919e-06	8.29957e-07	2	0	0	0	1.77446	0.0920343	0.868191
HUNK	0	0	1.8147e-06	7.56127e-07	1	3	0	2	1.77417	0.0920203	0.868266
FBXW10	0	0	2.04206e-06	8.50856e-07	2	0	0	0	1.77372	0.0919993	0.868342
FAM47A	0	0	2.06227e-06	8.59281e-07	2	0	0	0	1.77342	0.0919852	0.868417
SMG7	0	0	2.14149e-06	8.92287e-07	2	0	0	0	1.77225	0.09193	0.868491
EVC	0	0	2.14907e-06	8.95445e-07	2	0	0	0	1.77214	0.0919248	0.868566
ITGA1	0	0	2.18219e-06	9.09244e-07	2	0	0	0	1.77165	0.0919017	0.86864
DIS3L2	0	0	2.27693e-06	9.4872e-07	2	0	0	0	1.77025	0.0918357	0.868714
RHBDF1	0	0	2.30249e-06	9.5937e-07	2	0	0	0	1.76987	0.0918179	0.868788
PYGM	0	0	2.3178e-06	9.6575e-07	2	0	0	0	1.76964	0.0918073	0.868862
CNTLN	0	0	2.34116e-06	9.75485e-07	2	0	0	0	1.7693	0.091791	0.868935
DENND2A	0	0	2.36506e-06	9.85443e-07	2	0	0	0	1.76895	0.0917744	0.869009
BCAN	0	0	2.4356e-06	1.01483e-06	2	0	0	0	1.7679	0.0917253	0.869082
PAN2	0	0	2.45554e-06	1.02314e-06	2	0	0	0	1.76761	0.0917115	0.869154
SIPA1	0	0	2.48751e-06	1.03646e-06	2	0	0	0	1.76714	0.0916892	0.869227
LRRK1	0	0	5.22487e-06	2.17703e-06	3	0	1	0	1.7669	0.0916778	0.869299
CENPF	0	0	5.23962e-06	2.18317e-06	3	0	1	0	1.76668	0.0916676	0.869371
OGDHL	0	0	2.56451e-06	1.06855e-06	2	0	0	0	1.766	0.0916357	0.869443
ABCB4	0	0	2.62167e-06	1.09236e-06	2	0	0	0	1.76516	0.091596	0.869515
FLT1	0	0	2.66234e-06	1.10931e-06	2	0	0	0	1.76456	0.0915678	0.869586
PCDHGA6	0	0	2.67271e-06	1.11363e-06	2	0	0	0	1.76441	0.0915606	0.869657
TLR9	0	0	2.69655e-06	1.12356e-06	2	0	0	0	1.76406	0.091544	0.869728
FNDC3B	0	0	2.77512e-06	1.1563e-06	2	0	0	0	1.7629	0.0914895	0.869799
ATP2B4	0	0	2.85072e-06	1.1878e-06	2	0	0	0	1.76179	0.0914371	0.869869
COBL	0	0	2.86433e-06	1.19347e-06	2	0	0	0	1.76159	0.0914277	0.86994
KIF17	0	0	2.88351e-06	1.20146e-06	2	0	0	0	1.76131	0.0914144	0.87001
TEX14	0	0	2.91025e-06	1.2126e-06	2	0	0	0	1.76092	0.0913958	0.87008
CLIP2	0	0	2.91432e-06	1.2143e-06	2	0	0	0	1.76086	0.091393	0.87015
EPHA8	0	0	2.93251e-06	1.22188e-06	2	0	0	0	1.76059	0.0913804	0.870219
TUBGCP4	0	0	1.33494e-06	5.56227e-07	2	2	1	1	1.76008	0.0913565	0.870288
KBTBD6	0	0	1.55488e-06	6.47868e-07	0	4	0	2	1.75995	0.0913505	0.870357
CCDC88A	0	0	2.98164e-06	1.24235e-06	2	0	0	0	1.75987	0.0913464	0.870426
SLC6A8	0	0	1.56434e-06	6.51808e-07	0	4	0	2	1.75982	0.091344	0.870494
XPR1	0	0	1.59912e-06	6.66298e-07	0	4	0	2	1.7593	0.0913199	0.870563
KCND2	0	0	1.65484e-06	6.89516e-07	0	4	0	2	1.75849	0.0912813	0.870631
IGSF3	0	0	3.16444e-06	1.31852e-06	2	0	0	0	1.75718	0.0912198	0.870699
C5	0	0	3.16486e-06	1.31869e-06	2	0	0	0	1.75718	0.0912196	0.870767
ANO8	0	0	3.2232e-06	1.343e-06	2	0	0	0	1.75632	0.0911792	0.870834
PTPN21	0	0	3.28687e-06	1.36953e-06	2	0	0	0	1.75539	0.0911352	0.870902
PTPRG	0	0	3.28794e-06	1.36998e-06	2	0	0	0	1.75537	0.0911345	0.870969
NINL	0	0	3.4589e-06	1.44121e-06	2	0	0	0	1.75287	0.0910164	0.871036
PPFIA3	0	0	3.28128e-06	1.3672e-06	1	3	0	2	1.75258	0.0910027	0.871103
QRICH2	0	0	3.69399e-06	1.53916e-06	2	0	0	0	1.74944	0.0908542	0.87117
NCOA6	0	0	3.75864e-06	1.5661e-06	2	0	0	0	1.74849	0.0908097	0.871237
COL4A4	0	0	3.81947e-06	1.59144e-06	2	0	0	0	1.74761	0.0907678	0.871303
ACTN4	0	0	2.5688e-06	1.07034e-06	0	4	0	2	1.74512	0.0906504	0.87137
B4GALT5	0	0	8.9235e-07	3.71813e-07	1	3	1	1	1.74471	0.0906309	0.871437
CYFIP2	0	0	2.89674e-06	1.20697e-06	0	4	0	2	1.74035	0.0904251	0.871503
TRIOBP	0	0	5.25797e-06	2.19082e-06	2	0	0	0	1.72676	0.0897825	0.871571
DEDD	0	0	8.12723e-07	3.38634e-07	1	2	0	1	1.72648	0.0897691	0.871638
NEB	0	0	1.42265e-05	5.92772e-06	5	0	3	0	1.72511	0.0897041	0.871705
RANBP2	0	0	5.47701e-06	2.28209e-06	2	0	0	0	1.72361	0.0896333	0.871772
TUBA4A	0	0	1.11204e-06	4.63352e-07	1	2	0	1	1.72217	0.0895651	0.871839
SSTR1	0	0	1.35927e-06	5.66362e-07	1	2	0	1	1.71862	0.0893969	0.871906
PPP2R1A	0	0	1.4468e-06	6.02834e-07	1	2	0	1	1.71737	0.0893374	0.871973
MXRA5	0	0	5.94682e-06	2.47784e-06	2	0	0	0	1.71688	0.0893142	0.872039
SPAG11B	0	0	2.6227e-07	1.09279e-07	2	1	1	0	1.71568	0.0892574	0.872106
RIMS4	0	0	7.44641e-07	3.10267e-07	0	3	0	1	1.70845	0.0889147	0.872173
SMARCA5	0	0	2.14016e-06	8.91733e-07	1	2	0	1	1.70745	0.0888677	0.872239
ZP3	0	0	8.74074e-07	3.64197e-07	2	1	1	0	1.70693	0.088843	0.872306
ATP2B1	0	0	2.23214e-06	9.3006e-07	1	2	0	1	1.70614	0.0888055	0.872372
AMIGO1	0	0	1.07481e-06	4.47836e-07	0	3	0	1	1.70374	0.0886916	0.872438
GABRB3	0	0	1.08764e-06	4.53182e-07	0	3	0	1	1.70356	0.0886829	0.872505
WEE1	0	0	1.09472e-06	4.56133e-07	0	3	0	1	1.70346	0.0886781	0.87257
KCNV1	0	0	1.12085e-06	4.6702e-07	0	3	0	1	1.70309	0.0886605	0.872636
ELAVL3	0	0	1.16252e-06	4.84382e-07	0	3	0	1	1.70249	0.0886324	0.872702
ZNF777	0	0	2.5868e-06	1.07783e-06	1	2	0	1	1.7011	0.0885663	0.872767
KIAA0100	0	0	4.4181e-06	1.84087e-06	3	1	2	0	1.70024	0.0885253	0.872832
LIN54	0	0	1.34392e-06	5.59968e-07	0	3	0	1	1.69992	0.0885101	0.872898
CELF5	0	0	1.41156e-06	5.88149e-07	0	3	0	1	1.69896	0.0884646	0.872962
VPS35	0	0	1.41541e-06	5.89752e-07	0	3	0	1	1.6989	0.088462	0.873027
CELSR1	0	0	9.90318e-06	4.12632e-06	2	3	1	2	1.69813	0.0884255	0.873092
KAT5	0	0	1.46995e-06	6.12479e-07	0	3	0	1	1.69813	0.0884253	0.873156
DCAF12L1	0	0	1.50703e-06	6.27927e-07	0	3	0	1	1.6976	0.0884003	0.87322
ING1	0	0	1.55962e-06	6.49842e-07	0	3	0	1	1.69686	0.088365	0.873284
GPHN	0	0	1.60841e-06	6.70172e-07	0	3	0	1	1.69617	0.0883321	0.873348
GTF3C4	0	0	1.75069e-06	7.29456e-07	0	3	0	1	1.69416	0.0882365	0.873412
WWP1	0	0	1.7789e-06	7.41208e-07	0	3	0	1	1.69376	0.0882176	0.873476
CXXC1	0	0	1.92735e-06	8.03064e-07	0	3	0	1	1.69166	0.088118	0.873539
CCAR2	0	0	1.9874e-06	8.28083e-07	0	3	0	1	1.69081	0.0880777	0.873603
HIST1H2BC	0	0	4.09247e-07	1.70519e-07	1	2	1	0	1.6906	0.0880679	0.873666
KCNB1	0	0	2.10762e-06	8.78174e-07	0	3	0	1	1.68912	0.0879971	0.873729
NCKAP1	0	0	2.32011e-06	9.66711e-07	0	3	0	1	1.68612	0.0878549	0.873792
PDSS2	0	0	8.66524e-07	3.61052e-07	1	2	1	0	1.68416	0.0877617	0.873855
MYRF	0	0	2.46796e-06	1.02832e-06	0	3	0	1	1.68404	0.0877561	0.873918
KDR	0	0	2.77808e-06	1.15753e-06	0	3	0	1	1.67969	0.0875491	0.873981
PCLO	0	0	8.5808e-06	3.57533e-06	2	0	0	0	1.6796	0.0875448	0.874044
TNIK	0	0	2.81449e-06	1.1727e-06	0	3	0	1	1.67918	0.0875248	0.874107
BRPF1	0	0	3.0025e-06	1.25104e-06	0	3	0	1	1.67655	0.0873996	0.87417
KRTAP9-2	0	0	2.97452e-07	1.23938e-07	1	1	0	0	1.67511	0.0873313	0.874232
TOMM22	0	0	3.60223e-07	1.50093e-07	1	1	0	0	1.67423	0.0872895	0.874295
PLEKHF2	0	0	4.48025e-07	1.86677e-07	1	1	0	0	1.67301	0.0872311	0.874357
ORM2	0	0	4.71453e-07	1.96439e-07	1	1	0	0	1.67268	0.0872155	0.874419
RHOC	0	0	4.89412e-07	2.03922e-07	1	1	0	0	1.67243	0.0872036	0.874481
KCNIP1	0	0	6.08794e-07	2.53664e-07	1	1	0	0	1.67076	0.0871243	0.874543
RRP7A	0	0	6.09028e-07	2.53762e-07	1	1	0	0	1.67076	0.0871241	0.874605
DIRAS3	0	0	6.32357e-07	2.63482e-07	1	1	0	0	1.67043	0.0871086	0.874666
FGF17	0	0	6.87564e-07	2.86485e-07	1	1	0	0	1.66966	0.087072	0.874728
CREB1	0	0	7.08977e-07	2.95407e-07	1	1	0	0	1.66936	0.0870577	0.874789
CHD2	0	0	3.70076e-06	1.54198e-06	0	3	0	1	1.66681	0.086936	0.87485
DDX19B	0	0	1.01268e-06	4.21949e-07	1	1	0	0	1.66514	0.0868564	0.874911
RSPRY1	0	0	1.13755e-06	4.73981e-07	1	1	0	0	1.6634	0.0867737	0.874973
METTL16	0	0	1.17835e-06	4.90979e-07	1	1	0	0	1.66283	0.0867468	0.875034
PSPC1	0	0	1.35482e-06	5.6451e-07	1	1	0	0	1.66039	0.0866301	0.875094
NAA35	0	0	1.39527e-06	5.81361e-07	1	1	0	0	1.65983	0.0866034	0.875155
KCNC2	0	0	1.59222e-06	6.63424e-07	1	1	0	0	1.6571	0.0864734	0.875216
RPL38	0	0	1.72298e-07	7.1791e-08	0	2	0	0	1.6567	0.0864545	0.875277
DFNB31	0	0	2.84365e-06	1.18485e-06	1	2	1	0	1.65659	0.0864493	0.875337
SPCS2	0	0	3.0393e-07	1.26638e-07	0	2	0	0	1.65488	0.0863677	0.875398
SPIN2B	0	0	3.97659e-07	1.65691e-07	0	2	0	0	1.65359	0.0863059	0.875458
SLC35E2	0	0	4.23459e-07	1.76441e-07	0	2	0	0	1.65323	0.0862889	0.875518
HIST1H2BN	0	0	4.36696e-07	1.81957e-07	0	2	0	0	1.65305	0.0862802	0.875578
RAB6A	0	0	4.45563e-07	1.85651e-07	0	2	0	0	1.65292	0.0862744	0.875638
NCS1	0	0	5.08027e-07	2.11678e-07	0	2	0	0	1.65206	0.0862333	0.875698
EIF4ENIF1	0	0	1.97424e-06	8.22598e-07	1	1	0	0	1.65182	0.0862218	0.875757
HECTD1	0	0	4.82296e-06	2.00957e-06	2	1	1	0	1.6516	0.0862113	0.875816
NIPBL	0	0	4.8284e-06	2.01183e-06	0	3	0	1	1.6512	0.0861923	0.875876
TGIF2LX	0	0	6.31546e-07	2.63144e-07	0	2	0	0	1.65036	0.086152	0.875935
DPP9	0	0	2.10499e-06	8.77079e-07	1	1	0	0	1.65002	0.0861359	0.875993
LRP8	0	0	2.106e-06	8.77498e-07	1	1	0	0	1.65001	0.0861352	0.876052
GJD2	0	0	6.75214e-07	2.81339e-07	0	2	0	0	1.64976	0.0861233	0.876111
TEF	0	0	6.86446e-07	2.86019e-07	0	2	0	0	1.6496	0.0861159	0.876169
MLEC	0	0	7.58926e-07	3.16219e-07	0	2	0	0	1.6486	0.0860683	0.876227
TAZ	0	0	7.60344e-07	3.1681e-07	0	2	0	0	1.64859	0.0860674	0.876285
MED24	0	0	2.26548e-06	9.43951e-07	1	1	0	0	1.64781	0.0860305	0.876343
TECR	0	0	8.47529e-07	3.53137e-07	0	2	0	0	1.64739	0.0860101	0.876401
CSF1R	0	0	2.3237e-06	9.68208e-07	1	1	0	0	1.64701	0.0859923	0.876459
NSD1	0	0	5.15871e-06	2.14946e-06	0	3	0	1	1.64666	0.0859756	0.876517
KPNA3	0	0	9.24891e-07	3.85371e-07	0	2	0	0	1.64632	0.0859594	0.876574
TPP2	0	0	2.42375e-06	1.0099e-06	1	1	0	0	1.64564	0.0859267	0.876631
CELF1	0	0	9.80704e-07	4.08627e-07	0	2	0	0	1.64555	0.0859228	0.876688
KIF5A	0	0	2.43574e-06	1.01489e-06	1	1	0	0	1.64547	0.0859188	0.876745
CACNG4	0	0	9.91407e-07	4.13086e-07	0	2	0	0	1.64541	0.0859157	0.876802
ILKAP	0	0	1.07223e-06	4.46763e-07	0	2	0	0	1.6443	0.0858628	0.876859
MSN	0	0	1.13959e-06	4.7483e-07	0	2	0	0	1.64337	0.0858186	0.876915
CCNL1	0	0	1.19433e-06	4.97639e-07	0	2	0	0	1.64262	0.0857828	0.876972
ARHGEF3	0	0	1.216e-06	5.06667e-07	0	2	0	0	1.64232	0.0857686	0.877028
CSRNP3	0	0	1.26646e-06	5.27693e-07	0	2	0	0	1.64163	0.0857356	0.877084
FBXW7	0	0	1.34793e-06	5.61636e-07	0	2	0	0	1.64052	0.0856823	0.87714
SOX11	0	0	1.36701e-06	5.69589e-07	0	2	0	0	1.64026	0.0856698	0.877196
DCAF8	0	0	1.39135e-06	5.7973e-07	0	2	0	0	1.63992	0.0856539	0.877252
PPM1D	0	0	1.40127e-06	5.83863e-07	0	2	0	0	1.63979	0.0856474	0.877307
WDR70	0	0	1.41408e-06	5.89199e-07	0	2	0	0	1.63961	0.085639	0.877363
MEX3A	0	0	1.41808e-06	5.90866e-07	0	2	0	0	1.63956	0.0856364	0.877418
SYK	0	0	1.48498e-06	6.18742e-07	0	2	0	0	1.63864	0.0855927	0.877473
PTGER4	0	0	1.50218e-06	6.25906e-07	0	2	0	0	1.63841	0.0855814	0.877528
UHRF2	0	0	1.51673e-06	6.31969e-07	0	2	0	0	1.63821	0.0855719	0.877583
INTS6	0	0	1.60093e-06	6.67055e-07	0	2	0	0	1.63706	0.0855169	0.877638
ADARB1	0	0	1.76831e-06	7.36794e-07	0	2	0	0	1.63477	0.0854077	0.877693
RGL1	0	0	1.77095e-06	7.37895e-07	0	2	0	0	1.63473	0.085406	0.877748
BRD1	0	0	3.23724e-06	1.34885e-06	1	1	0	0	1.6345	0.085395	0.877802
KCNG1	0	0	1.79773e-06	7.49055e-07	0	2	0	0	1.63437	0.0853885	0.877857
XPO1	0	0	1.825e-06	7.60417e-07	0	2	0	0	1.634	0.0853708	0.877911
EXOC8	0	0	1.83147e-06	7.63114e-07	0	2	0	0	1.63391	0.0853665	0.877965
REST	0	0	1.87406e-06	7.80859e-07	0	2	0	0	1.63333	0.0853388	0.878019
RFX2	0	0	1.92019e-06	8.00081e-07	0	2	0	0	1.6327	0.0853087	0.878073
MACF1	0	0	1.03886e-05	4.32859e-06	2	2	1	1	1.63212	0.085281	0.878126
NEDD4L	0	0	1.97732e-06	8.23883e-07	0	2	0	0	1.63192	0.0852715	0.87818
STRN4	0	0	2.01913e-06	8.41303e-07	0	2	0	0	1.63135	0.0852443	0.878233
NFKB1	0	0	2.03973e-06	8.4989e-07	0	2	0	0	1.63107	0.0852309	0.878287
HNRNPU	0	0	2.06232e-06	8.59299e-07	0	2	0	0	1.63076	0.0852162	0.87834
ZMYM2	0	0	2.07301e-06	8.63756e-07	0	2	0	0	1.63062	0.0852092	0.878393
NPAS2	0	0	2.07696e-06	8.654e-07	0	2	0	0	1.63056	0.0852067	0.878446
MED13	0	0	3.77058e-06	1.57108e-06	1	1	0	0	1.62724	0.085048	0.878499
USP11	0	0	2.384e-06	9.93334e-07	0	2	0	0	1.62639	0.0850071	0.878552
TRHDE	0	0	2.38504e-06	9.93767e-07	0	2	0	0	1.62638	0.0850065	0.878605
MLLT4	0	0	3.93112e-06	1.63797e-06	1	1	0	0	1.62507	0.0849439	0.878657
CLEC16A	0	0	2.54517e-06	1.06049e-06	0	2	0	0	1.6242	0.0849026	0.87871
USP42	0	0	2.94869e-06	1.22862e-06	0	2	0	0	1.61874	0.0846413	0.878763
PLCB3	0	0	3.21669e-06	1.34029e-06	0	2	0	0	1.61513	0.0844682	0.878816
ARID1B	0	0	4.97692e-06	2.07372e-06	1	1	0	0	1.61095	0.0842683	0.878869
USP9X	0	0	4.46696e-06	1.86123e-06	0	2	0	0	1.59837	0.0836651	0.878922
DAGLA	0	0	3.15275e-06	1.31365e-06	0	7	0	6	1.54068	0.0808895	0.87898
WDR24	0	0	2.41162e-06	1.00484e-06	1	5	0	5	1.53399	0.0805665	0.879038
CTR9	0	0	2.28635e-06	9.52645e-07	2	1	0	2	1.51377	0.0795894	0.879097
PDZD2	0	0	6.27885e-06	2.61619e-06	3	1	1	2	1.49781	0.0788161	0.879157
PIP5K1B	0	0	1.08303e-06	4.51261e-07	2	0	0	1	1.48427	0.0781593	0.879218
TSPYL5	0	0	1.25324e-06	5.22185e-07	2	0	0	1	1.48216	0.078057	0.879279
AP3B2	0	0	2.42033e-06	1.00847e-06	2	0	0	1	1.46779	0.0773587	0.87934
MAP3K10	0	0	2.53172e-06	1.05489e-06	2	0	0	1	1.46642	0.0772924	0.879402
CAMTA2	0	0	2.8694e-06	1.19558e-06	2	0	0	1	1.4623	0.0770917	0.879463
DNAH7	0	0	7.7262e-06	3.21925e-06	7	0	6	0	1.46015	0.076987	0.879525
KIAA0368	0	0	3.71976e-06	1.5499e-06	2	0	0	1	1.45196	0.0765883	0.879587
PTPRS	0	0	5.78316e-06	2.40965e-06	1	5	2	3	1.43989	0.0760002	0.879649
CTNNB1	0	0	1.51429e-06	6.30956e-07	1	3	0	3	1.43704	0.075861	0.879712
SF3B3	0	0	2.5453e-06	1.06054e-06	0	5	0	4	1.43314	0.075671	0.879775
FLG2	0	0	3.83304e-06	1.5971e-06	5	0	4	0	1.41722	0.0748931	0.879839
CIAO1	0	0	8.01764e-07	3.34068e-07	4	0	3	0	1.41192	0.0746342	0.879902
ZNF85	0	0	8.2297e-07	3.42904e-07	4	0	3	0	1.41167	0.074622	0.879966
BBS12	0	0	1.21781e-06	5.07421e-07	4	0	3	0	1.40703	0.0743947	0.88003
CEP95	0	0	1.29954e-06	5.41477e-07	4	0	3	0	1.40607	0.0743477	0.880094
LIMK2	0	0	1.6251e-06	6.77125e-07	4	0	3	0	1.40225	0.0741608	0.880157
GYLTL1B	0	0	1.64369e-06	6.84873e-07	4	0	3	0	1.40203	0.0741502	0.880221
HHIPL2	0	0	1.72673e-06	7.1947e-07	4	0	3	0	1.40106	0.0741026	0.880285
KCMF1	0	0	7.69411e-07	3.20588e-07	0	4	0	3	1.401	0.0740998	0.880348
FAT2	0	0	8.88978e-06	3.70407e-06	6	0	5	0	1.40079	0.0740892	0.880411
GNB1	0	0	9.14756e-07	3.81148e-07	0	4	0	3	1.39931	0.0740165	0.880474
GAS2L2	0	0	2.03158e-06	8.46493e-07	4	0	3	0	1.3975	0.0739282	0.880537
DSG4	0	0	2.15149e-06	8.96454e-07	4	0	3	0	1.3961	0.0738597	0.8806
TSSK6	0	0	1.19095e-06	4.9623e-07	0	4	0	3	1.39608	0.0738586	0.880663
OLFM1	0	0	1.28393e-06	5.3497e-07	0	4	0	3	1.395	0.0738056	0.880726
HIAT1	0	0	9.65198e-07	4.02166e-07	1	2	0	2	1.39433	0.0737729	0.880788
KCNJ4	0	0	1.55486e-06	6.47859e-07	1	2	0	2	1.38749	0.0734372	0.880851
OTOGL	0	0	3.53804e-06	1.47418e-06	4	0	3	0	1.38004	0.0730721	0.880915
SMCO3	0	0	3.62712e-07	1.5113e-07	3	0	2	0	1.37876	0.0730091	0.880978
CDK5RAP2	0	0	3.80546e-06	1.58561e-06	4	0	3	0	1.37697	0.0729211	0.881041
OR10A3	0	0	5.37962e-07	2.24151e-07	3	0	2	0	1.37674	0.0729101	0.881104
METTL24	0	0	5.8052e-07	2.41883e-07	3	0	2	0	1.37625	0.0728861	0.881166
GJB6	0	0	5.80698e-07	2.41958e-07	3	0	2	0	1.37625	0.072886	0.881229
ACBD6	0	0	5.94062e-07	2.47526e-07	3	0	2	0	1.3761	0.0728784	0.881291
RBKS	0	0	5.9951e-07	2.49796e-07	3	0	2	0	1.37603	0.0728754	0.881354
ALG9	0	0	8.58216e-07	3.5759e-07	3	0	2	0	1.37307	0.0727295	0.881416
GBF1	0	0	4.15666e-06	1.73194e-06	4	0	3	0	1.37294	0.0727233	0.881478
ZNF564	0	0	9.22973e-07	3.84572e-07	3	0	2	0	1.37232	0.0726931	0.88154
FGB	0	0	9.42833e-07	3.92847e-07	3	0	2	0	1.3721	0.0726819	0.881602
BCHE	0	0	1.00065e-06	4.16936e-07	3	0	2	0	1.37143	0.0726494	0.881664
ZNF300	0	0	1.01085e-06	4.21187e-07	3	0	2	0	1.37132	0.0726436	0.881725
HYAL1	0	0	1.03365e-06	4.30688e-07	3	0	2	0	1.37106	0.0726308	0.881787
ZNF429	0	0	1.05553e-06	4.39806e-07	3	0	2	0	1.3708	0.0726185	0.881848
SLC17A9	0	0	1.09036e-06	4.54318e-07	3	0	2	0	1.37041	0.0725989	0.881909
FBXL4	0	0	1.09867e-06	4.5778e-07	3	0	2	0	1.37031	0.0725942	0.88197
ADRA2B	0	0	1.10591e-06	4.60796e-07	3	0	2	0	1.37023	0.0725902	0.882031
ZNF823	0	0	1.10893e-06	4.62053e-07	3	0	2	0	1.37019	0.0725885	0.882092
ZNF79	0	0	1.11436e-06	4.64319e-07	3	0	2	0	1.37013	0.0725854	0.882152
ZNF443	0	0	1.1341e-06	4.72543e-07	3	0	2	0	1.36991	0.0725743	0.882213
FANCC	0	0	1.13477e-06	4.72821e-07	3	0	2	0	1.3699	0.0725739	0.882273
TBL2	0	0	1.17117e-06	4.87987e-07	3	0	2	0	1.36948	0.0725535	0.882333
PHTF2	0	0	1.19077e-06	4.96155e-07	3	0	2	0	1.36926	0.0725425	0.882393
KCNMB3	0	0	5.09385e-07	2.12244e-07	0	3	1	1	1.36885	0.0725224	0.882453
ZNF33A	0	0	1.25451e-06	5.22712e-07	3	0	2	0	1.36853	0.0725067	0.882512
BEST3	0	0	1.27444e-06	5.31017e-07	3	0	2	0	1.3683	0.0724955	0.882572
ENTPD7	0	0	1.28284e-06	5.34518e-07	3	0	2	0	1.36821	0.0724908	0.882631
DARS2	0	0	1.33302e-06	5.55426e-07	3	0	2	0	1.36763	0.0724626	0.88269
PRC1	0	0	1.33833e-06	5.57639e-07	3	0	2	0	1.36757	0.0724596	0.882749
EIF2AK4	0	0	3.58435e-06	1.49348e-06	6	0	4	2	1.36736	0.0724494	0.882808
CD276	0	0	1.35844e-06	5.66018e-07	3	0	2	0	1.36734	0.0724483	0.882867
MUT	0	0	1.36556e-06	5.68985e-07	3	0	2	0	1.36726	0.0724444	0.882926
GP6	0	0	1.46006e-06	6.08359e-07	3	0	2	0	1.36618	0.0723914	0.882984
PHIP	0	0	3.45839e-06	1.441e-06	1	2	0	2	1.36562	0.0723635	0.883043
RAD54L	0	0	1.61532e-06	6.73048e-07	3	0	2	0	1.36441	0.0723044	0.883101
ZBTB49	0	0	1.6168e-06	6.73666e-07	3	0	2	0	1.3644	0.0723035	0.883159
CSRP2BP	0	0	1.69008e-06	7.04201e-07	3	0	2	0	1.36356	0.0722625	0.883218
STRIP2	0	0	1.70762e-06	7.11506e-07	3	0	2	0	1.36336	0.0722527	0.883276
VLDLR	0	0	1.76972e-06	7.37383e-07	3	0	2	0	1.36266	0.072218	0.883333
ANAPC5	0	0	1.80171e-06	7.50713e-07	3	0	2	0	1.36229	0.0722001	0.883391
PPFIBP1	0	0	1.80641e-06	7.52671e-07	3	0	2	0	1.36224	0.0721974	0.883449
NLRC4	0	0	1.80784e-06	7.53268e-07	3	0	2	0	1.36222	0.0721966	0.883506
MIA3	0	0	3.62088e-06	1.5087e-06	1	3	2	1	1.3618	0.0721758	0.883564
PLA2G6	0	0	1.89082e-06	7.8784e-07	3	0	2	0	1.36128	0.0721503	0.883621
ARHGEF1	0	0	2.5253e-06	1.05221e-06	1	3	1	2	1.36092	0.0721328	0.883678
PDE6A	0	0	2.01348e-06	8.38949e-07	3	0	2	0	1.35989	0.0720817	0.883735
DZIP3	0	0	2.14731e-06	8.94713e-07	3	0	2	0	1.35837	0.0720071	0.883792
EML3	0	0	2.29192e-06	9.54968e-07	3	0	2	0	1.35673	0.0719264	0.883849
UBE2V1	0	0	3.27381e-07	1.36409e-07	1	1	0	1	1.35562	0.0718717	0.883906
FCGR1B	0	0	3.96734e-07	1.65306e-07	0	3	0	2	1.35486	0.0718345	0.883962
DUSP27	0	0	2.47208e-06	1.03003e-06	3	0	2	0	1.35469	0.0718261	0.884019
STAB2	0	0	5.80491e-06	2.41871e-06	4	0	3	0	1.3542	0.0718018	0.884075
FANCD2	0	0	2.51599e-06	1.04833e-06	3	0	2	0	1.35419	0.0718017	0.884132
AK4	0	0	5.10039e-07	2.12516e-07	0	3	0	2	1.35358	0.0717714	0.884188
UBE2Z	0	0	5.45503e-07	2.27293e-07	1	1	0	1	1.35315	0.0717503	0.884244
UNC13D	0	0	2.61627e-06	1.09011e-06	3	0	2	0	1.35306	0.0717459	0.8843
DDX27	0	0	1.90146e-06	7.92274e-07	0	3	1	1	1.35303	0.0717445	0.884356
C22orf42	0	0	5.6335e-07	2.34729e-07	1	1	0	1	1.35295	0.0717403	0.884412
PLEKHH1	0	0	2.64783e-06	1.10326e-06	3	0	2	0	1.3527	0.0717284	0.884467
MAF1	0	0	5.8718e-07	2.44658e-07	1	1	0	1	1.35268	0.0717271	0.884523
MAST3	0	0	3.37397e-06	1.40582e-06	1	3	1	2	1.35132	0.0716602	0.884578
C9orf41	0	0	7.83252e-07	3.26355e-07	1	1	0	1	1.35046	0.0716181	0.884633
PPP4C	0	0	8.77913e-07	3.65797e-07	1	1	0	1	1.3494	0.0715656	0.884689
TMEM200B	0	0	9.1068e-07	3.7945e-07	0	3	0	2	1.34906	0.0715488	0.884744
PCDHA10	0	0	2.99957e-06	1.24982e-06	3	0	2	0	1.34874	0.0715332	0.884799
KAT8	0	0	9.84868e-07	4.10362e-07	0	3	0	2	1.34822	0.0715077	0.884854
PCDHA3	0	0	3.05738e-06	1.27391e-06	3	0	2	0	1.34809	0.0715012	0.884908
MKRN1	0	0	1.02313e-06	4.26303e-07	0	3	0	2	1.34779	0.0714865	0.884963
PAX5	0	0	1.02569e-06	4.2737e-07	0	3	0	2	1.34776	0.0714851	0.885018
DHX34	0	0	3.10463e-06	1.2936e-06	3	0	2	0	1.34756	0.071475	0.885072
NR2E1	0	0	1.05963e-06	4.41511e-07	0	3	0	2	1.34738	0.0714662	0.885126
ATG13	0	0	1.06245e-06	4.42686e-07	1	1	0	1	1.34732	0.0714633	0.88518
CAMKV	0	0	1.13114e-06	4.71307e-07	0	3	0	2	1.34658	0.0714266	0.885234
HIGD1C	0	0	1.28484e-07	5.35351e-08	2	0	1	0	1.34648	0.0714219	0.885288
C5orf58	0	0	1.64284e-07	6.84518e-08	2	0	1	0	1.34608	0.0714021	0.885342
C3orf58	0	0	1.19544e-06	4.98099e-07	1	1	0	1	1.34582	0.0713896	0.885396
CPSF6	0	0	1.23242e-06	5.13509e-07	0	3	0	2	1.34544	0.0713706	0.885449
LRRTM3	0	0	1.23771e-06	5.15714e-07	0	3	0	2	1.34538	0.0713676	0.885503
MAB21L2	0	0	1.24428e-06	5.18451e-07	1	1	0	1	1.34528	0.0713626	0.885556
FAM50B	0	0	1.24702e-06	5.19591e-07	1	1	0	1	1.34525	0.0713611	0.885609
NUMBL	0	0	1.25408e-06	5.22535e-07	0	3	0	2	1.34519	0.0713586	0.885662
FBXL14	0	0	1.29329e-06	5.3887e-07	0	3	0	2	1.34475	0.0713369	0.885715
C15orf40	0	0	2.95444e-07	1.23102e-07	2	0	1	0	1.3446	0.0713295	0.885768
KRTAP4-8	0	0	3.2458e-07	1.35242e-07	2	0	1	0	1.34428	0.0713134	0.885821
CLK3	0	0	1.3646e-06	5.68581e-07	0	3	0	2	1.34395	0.0712975	0.885874
PRDX1	0	0	3.54244e-07	1.47602e-07	2	0	1	0	1.34394	0.071297	0.885926
DNAJB9	0	0	3.81525e-07	1.58969e-07	2	0	1	0	1.34364	0.0712819	0.885978
CCDC74A	0	0	9.99724e-07	4.16552e-07	1	2	2	0	1.34333	0.0712665	0.886031
C9orf152	0	0	4.22017e-07	1.7584e-07	2	0	1	0	1.34318	0.0712595	0.886083
SIGLEC11	0	0	1.4556e-06	6.065e-07	1	1	0	1	1.3429	0.0712458	0.886135
KCNA1	0	0	1.46611e-06	6.10878e-07	0	3	0	2	1.34282	0.0712414	0.886187
SEC63	0	0	1.46529e-06	6.10537e-07	1	1	0	1	1.3428	0.0712404	0.886239
PSMA8	0	0	4.84959e-07	2.02066e-07	2	0	1	0	1.34248	0.0712247	0.88629
MGAT1	0	0	1.49671e-06	6.2363e-07	1	1	0	1	1.34244	0.0712231	0.886342
AKR1C2	0	0	4.88608e-07	2.03586e-07	2	0	1	0	1.34244	0.0712227	0.886393
FAM200A	0	0	4.89466e-07	2.03944e-07	2	0	1	0	1.34243	0.0712222	0.886445
ACOX1	0	0	1.5014e-06	6.25581e-07	1	1	0	1	1.34239	0.0712205	0.886496
OR5V1	0	0	5.10131e-07	2.12555e-07	2	0	1	0	1.3422	0.0712108	0.886547
PMM2	0	0	5.12204e-07	2.13418e-07	2	0	1	0	1.34217	0.0712097	0.886598
OR5I1	0	0	5.13575e-07	2.13989e-07	2	0	1	0	1.34216	0.0712089	0.886649
GSTM3	0	0	5.20865e-07	2.17027e-07	2	0	1	0	1.34207	0.0712049	0.886699
TIGIT	0	0	5.28702e-07	2.20292e-07	2	0	1	0	1.34199	0.0712006	0.88675
HPGD	0	0	5.31532e-07	2.21472e-07	2	0	1	0	1.34196	0.071199	0.8868
OR10A4	0	0	5.32359e-07	2.21816e-07	2	0	1	0	1.34195	0.0711985	0.886851
OR13H1	0	0	5.37063e-07	2.23776e-07	2	0	1	0	1.34189	0.0711959	0.886901
CYB5R2	0	0	5.41404e-07	2.25585e-07	2	0	1	0	1.34184	0.0711935	0.886951
TTC3	0	0	3.62921e-06	1.51217e-06	3	0	2	0	1.34167	0.0711851	0.887001
GNRHR	0	0	5.6419e-07	2.35079e-07	2	0	1	0	1.34159	0.071181	0.887051
MRPS7	0	0	5.83003e-07	2.42918e-07	2	0	1	0	1.34138	0.0711706	0.887101
AUNIP	0	0	5.83316e-07	2.43048e-07	2	0	1	0	1.34138	0.0711704	0.887151
SPG21	0	0	5.94935e-07	2.4789e-07	2	0	1	0	1.34124	0.071164	0.8872
NFIC	0	0	1.61602e-06	6.73343e-07	0	3	0	2	1.34114	0.0711586	0.88725
NSUN3	0	0	6.04873e-07	2.52031e-07	2	0	1	0	1.34113	0.0711585	0.887299
OR4D6	0	0	6.08079e-07	2.53366e-07	2	0	1	0	1.3411	0.0711567	0.887348
HIST1H1C	0	0	6.10617e-07	2.54424e-07	2	0	1	0	1.34107	0.0711553	0.887397
OR51Q1	0	0	6.16723e-07	2.56968e-07	2	0	1	0	1.341	0.071152	0.887446
OR10G8	0	0	6.41707e-07	2.67378e-07	2	0	1	0	1.34072	0.0711382	0.887495
FAM212B	0	0	6.5434e-07	2.72642e-07	2	0	1	0	1.34058	0.0711312	0.887544
TMEM144	0	0	6.54866e-07	2.72861e-07	2	0	1	0	1.34057	0.0711309	0.887593
PLK1	0	0	1.66849e-06	6.95206e-07	0	3	0	2	1.34055	0.0711297	0.887641
NIFK	0	0	6.64237e-07	2.76765e-07	2	0	1	0	1.34047	0.0711257	0.88769
OR51E1	0	0	6.65461e-07	2.77276e-07	2	0	1	0	1.34046	0.0711251	0.887738
LCMT1	0	0	6.65744e-07	2.77393e-07	2	0	1	0	1.34045	0.0711249	0.887786
NPAS4	0	0	1.67606e-06	6.98359e-07	1	1	0	1	1.34044	0.0711241	0.887834
ENDOV	0	0	6.68249e-07	2.78437e-07	2	0	1	0	1.34042	0.0711235	0.887882
WDR53	0	0	6.68374e-07	2.78489e-07	2	0	1	0	1.34042	0.0711235	0.88793
ZNF589	0	0	6.74471e-07	2.81029e-07	2	0	1	0	1.34035	0.0711201	0.887978
IL20RB	0	0	6.76972e-07	2.82072e-07	2	0	1	0	1.34033	0.0711187	0.888026
CD1B	0	0	6.94536e-07	2.8939e-07	2	0	1	0	1.34013	0.071109	0.888073
SPEM1	0	0	7.0078e-07	2.91992e-07	2	0	1	0	1.34006	0.0711056	0.888121
MURC	0	0	7.04403e-07	2.93501e-07	2	0	1	0	1.34002	0.0711036	0.888168
COX18	0	0	7.05248e-07	2.93853e-07	2	0	1	0	1.34001	0.0711031	0.888215
SERPINB8	0	0	7.12646e-07	2.96936e-07	2	0	1	0	1.33993	0.071099	0.888262
VMO1	0	0	7.15256e-07	2.98023e-07	2	0	1	0	1.3399	0.0710976	0.888309
CLCN3	0	0	1.72986e-06	7.20774e-07	0	3	0	2	1.33986	0.0710958	0.888356
KRTAP10-9	0	0	7.20326e-07	3.00136e-07	2	0	1	0	1.33984	0.0710948	0.888403
ERCC8	0	0	7.20767e-07	3.0032e-07	2	0	1	0	1.33984	0.0710946	0.88845
MTERF	0	0	7.25203e-07	3.02168e-07	2	0	1	0	1.33979	0.0710921	0.888497
ZSCAN31	0	0	7.26494e-07	3.02706e-07	2	0	1	0	1.33977	0.0710914	0.888543
GPD1	0	0	7.43999e-07	3.1e-07	2	0	1	0	1.33958	0.0710817	0.888589
LRRC30	0	0	7.45603e-07	3.10668e-07	2	0	1	0	1.33956	0.0710809	0.888636
ZNF829	0	0	7.48599e-07	3.11916e-07	2	0	1	0	1.33952	0.0710792	0.888682
SRFBP1	0	0	7.5547e-07	3.14779e-07	2	0	1	0	1.33945	0.0710754	0.888728
ANGPTL3	0	0	7.55972e-07	3.14988e-07	2	0	1	0	1.33944	0.0710751	0.888774
ZNF222	0	0	7.5686e-07	3.15358e-07	2	0	1	0	1.33943	0.0710747	0.88882
ENDOU	0	0	7.6277e-07	3.17821e-07	2	0	1	0	1.33937	0.0710714	0.888866
ZFP3	0	0	7.81909e-07	3.25795e-07	2	0	1	0	1.33915	0.0710609	0.888911
AGO3	0	0	1.79185e-06	7.46604e-07	1	1	0	1	1.33914	0.0710603	0.888957
HIBCH	0	0	7.88115e-07	3.28381e-07	2	0	1	0	1.33908	0.0710574	0.889002
SUMF2	0	0	8.1661e-07	3.40254e-07	2	0	1	0	1.33876	0.0710417	0.889048
DENND1B	0	0	8.27206e-07	3.44669e-07	2	0	1	0	1.33865	0.0710359	0.889093
POLR1C	0	0	8.28167e-07	3.4507e-07	2	0	1	0	1.33864	0.0710354	0.889138
PAFAH2	0	0	8.29802e-07	3.45751e-07	2	0	1	0	1.33862	0.0710345	0.889184
PSKH2	0	0	8.30157e-07	3.45899e-07	2	0	1	0	1.33861	0.0710343	0.889229
SLC51A	0	0	8.37084e-07	3.48785e-07	2	0	1	0	1.33854	0.0710304	0.889273
KCNJ16	0	0	8.45589e-07	3.52329e-07	2	0	1	0	1.33844	0.0710258	0.889318
TTC5	0	0	8.50073e-07	3.54197e-07	2	0	1	0	1.33839	0.0710233	0.889363
GTF3C3	0	0	1.86002e-06	7.75009e-07	1	1	0	1	1.33838	0.0710227	0.889408
ALDOC	0	0	8.6183e-07	3.59096e-07	2	0	1	0	1.33826	0.0710168	0.889452
DLEC1	0	0	3.94078e-06	1.64199e-06	3	0	2	0	1.33819	0.0710134	0.889496
PEX10	0	0	8.68866e-07	3.62028e-07	2	0	1	0	1.33818	0.0710129	0.889541
BFAR	0	0	8.73262e-07	3.63859e-07	2	0	1	0	1.33813	0.0710105	0.889585
CCDC65	0	0	8.75348e-07	3.64728e-07	2	0	1	0	1.33811	0.0710094	0.889629
ACPP	0	0	8.78972e-07	3.66238e-07	2	0	1	0	1.33807	0.0710074	0.889673
PLEKHA8	0	0	8.79844e-07	3.66602e-07	2	0	1	0	1.33806	0.0710069	0.889717
45545	0	0	8.90976e-07	3.7124e-07	2	0	1	0	1.33793	0.0710008	0.889761
GJA10	0	0	8.99377e-07	3.7474e-07	2	0	1	0	1.33784	0.0709961	0.889805
GPBP1L1	0	0	9.07385e-07	3.78077e-07	2	0	1	0	1.33775	0.0709917	0.889848
GFI1B	0	0	9.07575e-07	3.78156e-07	2	0	1	0	1.33775	0.0709916	0.889892
PRSS50	0	0	9.09825e-07	3.79094e-07	2	0	1	0	1.33772	0.0709904	0.889935
GPR32	0	0	9.1254e-07	3.80225e-07	2	0	1	0	1.33769	0.0709889	0.889979
CYP3A4	0	0	9.38422e-07	3.91009e-07	2	0	1	0	1.3374	0.0709746	0.890022
OXSR1	0	0	9.4059e-07	3.91912e-07	2	0	1	0	1.33738	0.0709734	0.890065
KAT2A	0	0	1.95422e-06	8.14257e-07	1	1	0	1	1.33733	0.0709708	0.890108
MIIP	0	0	9.6545e-07	4.02271e-07	2	0	1	0	1.3371	0.0709597	0.890151
KBTBD3	0	0	9.74203e-07	4.05918e-07	2	0	1	0	1.337	0.0709549	0.890194
LRIT2	0	0	9.90232e-07	4.12597e-07	2	0	1	0	1.33682	0.0709461	0.890237
ZCCHC7	0	0	9.97343e-07	4.15559e-07	2	0	1	0	1.33675	0.0709422	0.89028
TSSK1B	0	0	1.00041e-06	4.16839e-07	2	0	1	0	1.33671	0.0709405	0.890323
ZNF490	0	0	1.00465e-06	4.18603e-07	2	0	1	0	1.33666	0.0709382	0.890365
CCDC71	0	0	1.01098e-06	4.21241e-07	2	0	1	0	1.33659	0.0709347	0.890408
MGAT3	0	0	2.02088e-06	8.42033e-07	1	1	0	1	1.33658	0.0709342	0.89045
MIA2	0	0	1.01532e-06	4.23049e-07	2	0	1	0	1.33654	0.0709323	0.890492
IRAK3	0	0	1.02428e-06	4.26782e-07	2	0	1	0	1.33644	0.0709274	0.890535
DEPDC1B	0	0	1.03468e-06	4.31115e-07	2	0	1	0	1.33633	0.0709216	0.890577
ZNF283	0	0	1.04394e-06	4.34975e-07	2	0	1	0	1.33623	0.0709166	0.890619
SPATA16	0	0	1.05801e-06	4.40838e-07	2	0	1	0	1.33607	0.0709088	0.890661
NME8	0	0	1.06438e-06	4.4349e-07	2	0	1	0	1.336	0.0709053	0.890702
SMAD9	0	0	1.06488e-06	4.43701e-07	2	0	1	0	1.33599	0.070905	0.890744
ZNF790	0	0	1.06594e-06	4.44141e-07	2	0	1	0	1.33598	0.0709045	0.890786
LMBR1L	0	0	1.08043e-06	4.5018e-07	2	0	1	0	1.33582	0.0708965	0.890828
HRG	0	0	1.08292e-06	4.51219e-07	2	0	1	0	1.33579	0.0708951	0.890869
PIK3C3	0	0	1.67828e-06	6.99284e-07	1	2	2	0	1.33574	0.0708924	0.890911
HACL1	0	0	1.0885e-06	4.53543e-07	2	0	1	0	1.33573	0.070892	0.890952
FAM134A	0	0	1.09234e-06	4.55142e-07	2	0	1	0	1.33569	0.0708899	0.890993
DCBLD1	0	0	1.10525e-06	4.60521e-07	2	0	1	0	1.33554	0.0708828	0.891034
ZNF14	0	0	1.10657e-06	4.61069e-07	2	0	1	0	1.33553	0.0708821	0.891075
SNX17	0	0	1.11236e-06	4.63485e-07	2	0	1	0	1.33546	0.0708789	0.891116
CAMK1G	0	0	1.11337e-06	4.63903e-07	2	0	1	0	1.33545	0.0708784	0.891157
HPD	0	0	1.11635e-06	4.65148e-07	2	0	1	0	1.33542	0.0708767	0.891198
FASTKD3	0	0	1.12817e-06	4.7007e-07	2	0	1	0	1.33529	0.0708702	0.891239
ASNS	0	0	1.13277e-06	4.71986e-07	2	0	1	0	1.33523	0.0708677	0.891279
MAK	0	0	1.14708e-06	4.77951e-07	2	0	1	0	1.33508	0.0708598	0.89132
LHCGR	0	0	1.14887e-06	4.78696e-07	2	0	1	0	1.33506	0.0708588	0.891361
ZC3HC1	0	0	1.15202e-06	4.80008e-07	2	0	1	0	1.33502	0.0708571	0.891401
ACSM2A	0	0	1.16242e-06	4.84342e-07	2	0	1	0	1.3349	0.0708514	0.891441
LCA5	0	0	1.16782e-06	4.86594e-07	2	0	1	0	1.33484	0.0708484	0.891482
BTN2A1	0	0	1.16895e-06	4.87061e-07	2	0	1	0	1.33483	0.0708478	0.891522
P2RY11	0	0	1.1706e-06	4.87752e-07	2	0	1	0	1.33481	0.0708469	0.891562
ZNF665	0	0	1.17488e-06	4.89531e-07	2	0	1	0	1.33477	0.0708446	0.891602
ZNF169	0	0	1.20329e-06	5.01371e-07	2	0	1	0	1.33445	0.0708289	0.891642
BBS10	0	0	1.21205e-06	5.05023e-07	2	0	1	0	1.33435	0.0708241	0.891682
ASL	0	0	1.21785e-06	5.07438e-07	2	0	1	0	1.33429	0.0708209	0.891721
ZNF28	0	0	1.22679e-06	5.11164e-07	2	0	1	0	1.33419	0.070816	0.891761
SAMD8	0	0	6.56082e-07	2.73367e-07	1	2	1	1	1.33397	0.0708053	0.891801
ZKSCAN7	0	0	1.25635e-06	5.23478e-07	2	0	1	0	1.33386	0.0707998	0.89184
SOAT2	0	0	1.26349e-06	5.26454e-07	2	0	1	0	1.33378	0.0707959	0.89188
SLC16A14	0	0	1.28168e-06	5.34032e-07	2	0	1	0	1.33358	0.0707859	0.891919
TCTE1	0	0	1.3193e-06	5.49708e-07	2	0	1	0	1.33316	0.0707652	0.891958
C1S	0	0	1.32201e-06	5.50837e-07	2	0	1	0	1.33313	0.0707637	0.891998
RUSC1	0	0	2.34277e-06	9.76156e-07	0	3	0	2	1.33302	0.0707587	0.892037
KRT82	0	0	1.3327e-06	5.5529e-07	2	0	1	0	1.33301	0.0707579	0.892076
SSFA2	0	0	2.3437e-06	9.76544e-07	1	1	0	1	1.33299	0.0707568	0.892115
TEKT5	0	0	1.33502e-06	5.56257e-07	2	0	1	0	1.33298	0.0707566	0.892154
KIF3A	0	0	1.34361e-06	5.59837e-07	2	0	1	0	1.33289	0.0707519	0.892193
DHCR7	0	0	1.34833e-06	5.61803e-07	2	0	1	0	1.33283	0.0707493	0.892231
FRAS1	0	0	7.71981e-06	3.21659e-06	4	0	3	0	1.33275	0.0707453	0.89227
ADCK1	0	0	1.36453e-06	5.68556e-07	2	0	1	0	1.33265	0.0707404	0.892309
PTPN5	0	0	1.40885e-06	5.87019e-07	2	0	1	0	1.33216	0.0707161	0.892347
ZBBX	0	0	1.42216e-06	5.92566e-07	2	0	1	0	1.33201	0.0707088	0.892386
TRPV4	0	0	2.43867e-06	1.01611e-06	1	1	0	1	1.33193	0.0707047	0.892424
TTC14	0	0	1.431e-06	5.96251e-07	2	0	1	0	1.33191	0.0707039	0.892462
NAALADL2	0	0	1.44669e-06	6.02789e-07	2	0	1	0	1.33174	0.0706953	0.892501
ARHGAP24	0	0	1.44777e-06	6.03239e-07	2	0	1	0	1.33173	0.0706947	0.892539
IRAK2	0	0	1.4502e-06	6.04248e-07	2	0	1	0	1.3317	0.0706934	0.892577
CCDC116	0	0	1.45359e-06	6.05663e-07	2	0	1	0	1.33166	0.0706915	0.892615
ABCB10	0	0	1.45796e-06	6.07485e-07	2	0	1	0	1.33161	0.0706891	0.892653
SLC6A16	0	0	1.46919e-06	6.12162e-07	2	0	1	0	1.33149	0.070683	0.892691
CHRNG	0	0	1.49198e-06	6.21657e-07	2	0	1	0	1.33124	0.0706705	0.892729
ELP2	0	0	1.49606e-06	6.23357e-07	2	0	1	0	1.33119	0.0706682	0.892766
VPS33A	0	0	1.50048e-06	6.25199e-07	2	0	1	0	1.33114	0.0706658	0.892804
HOXB4	0	0	9.18796e-07	3.82832e-07	1	2	1	1	1.33105	0.0706611	0.892842
USP21	0	0	1.51562e-06	6.3151e-07	2	0	1	0	1.33097	0.0706575	0.892879
TBC1D24	0	0	1.53811e-06	6.4088e-07	2	0	1	0	1.33072	0.0706452	0.892917
NCAPH	0	0	1.54012e-06	6.41719e-07	2	0	1	0	1.3307	0.0706441	0.892954
CEP68	0	0	1.54049e-06	6.41872e-07	2	0	1	0	1.3307	0.0706439	0.892991
KIFC1	0	0	1.55334e-06	6.47226e-07	2	0	1	0	1.33055	0.0706368	0.893028
HSPA4L	0	0	1.56523e-06	6.52177e-07	2	0	1	0	1.33042	0.0706303	0.893066
ITGAL	0	0	2.61182e-06	1.08826e-06	1	1	0	1	1.33001	0.0706098	0.893103
GPR155	0	0	1.60788e-06	6.69949e-07	2	0	1	0	1.32995	0.070607	0.89314
SLC26A4	0	0	1.61158e-06	6.7149e-07	2	0	1	0	1.32991	0.0706049	0.893177
TMTC2	0	0	1.62464e-06	6.76935e-07	2	0	1	0	1.32976	0.0705978	0.893214
SLC11A1	0	0	1.63225e-06	6.80103e-07	2	0	1	0	1.32968	0.0705936	0.89325
ARMC9	0	0	1.6988e-06	7.07832e-07	2	0	1	0	1.32894	0.0705572	0.893287
C6	0	0	1.71551e-06	7.14796e-07	2	0	1	0	1.32875	0.070548	0.893324
TMEM245	0	0	1.73253e-06	7.21889e-07	2	0	1	0	1.32857	0.0705387	0.893361
TMC4	0	0	1.75552e-06	7.31467e-07	2	0	1	0	1.32831	0.0705261	0.893397
PCDHB1	0	0	1.76431e-06	7.35127e-07	2	0	1	0	1.32821	0.0705213	0.893434
SFSWAP	0	0	2.78662e-06	1.16109e-06	1	1	0	1	1.32807	0.0705141	0.89347
MICALL1	0	0	1.78114e-06	7.42142e-07	2	0	1	0	1.32803	0.0705121	0.893506
CEP112	0	0	1.7892e-06	7.45499e-07	2	0	1	0	1.32794	0.0705077	0.893543
EP400	0	0	8.16854e-06	3.40356e-06	4	0	3	0	1.32778	0.0705	0.893579
TLE2	0	0	1.8156e-06	7.56501e-07	2	0	1	0	1.32764	0.0704932	0.893615
ALDH1L2	0	0	1.84596e-06	7.69148e-07	2	0	1	0	1.32731	0.0704766	0.893651
COL6A5	0	0	1.84654e-06	7.6939e-07	2	0	1	0	1.3273	0.0704763	0.893687
HNF4A	0	0	1.26491e-06	5.27044e-07	1	2	1	1	1.3272	0.0704715	0.893723
F12	0	0	1.86846e-06	7.78524e-07	2	0	1	0	1.32706	0.0704643	0.893759
TTLL3	0	0	1.87163e-06	7.79848e-07	2	0	1	0	1.32702	0.0704626	0.893795
ACO1	0	0	1.87545e-06	7.81436e-07	2	0	1	0	1.32698	0.0704605	0.893831
TMC5	0	0	1.91008e-06	7.95869e-07	2	0	1	0	1.3266	0.0704416	0.893867
CPED1	0	0	1.94492e-06	8.10382e-07	2	0	1	0	1.32621	0.0704225	0.893902
WDR36	0	0	1.94938e-06	8.12243e-07	2	0	1	0	1.32616	0.0704201	0.893938
MEFV	0	0	1.96407e-06	8.18364e-07	2	0	1	0	1.326	0.0704121	0.893973
CPXM2	0	0	1.96574e-06	8.1906e-07	2	0	1	0	1.32598	0.0704112	0.894009
WDR27	0	0	1.9812e-06	8.25499e-07	2	0	1	0	1.32581	0.0704027	0.894044
TANGO6	0	0	1.98998e-06	8.29157e-07	2	0	1	0	1.32571	0.0703979	0.89408
GBA2	0	0	1.99924e-06	8.33015e-07	2	0	1	0	1.32561	0.0703929	0.894115
USP13	0	0	2.0248e-06	8.43667e-07	2	0	1	0	1.32533	0.0703789	0.89415
ODF2	0	0	2.02574e-06	8.44058e-07	2	0	1	0	1.32532	0.0703784	0.894185
KDM4C	0	0	2.04708e-06	8.5295e-07	2	0	1	0	1.32508	0.0703667	0.89422
INVS	0	0	2.04869e-06	8.53622e-07	2	0	1	0	1.32506	0.0703659	0.894255
RAPGEF3	0	0	2.05039e-06	8.54329e-07	2	0	1	0	1.32505	0.0703649	0.89429
CATSPERB	0	0	2.07117e-06	8.62988e-07	2	0	1	0	1.32482	0.0703536	0.894325
ESYT2	0	0	2.08286e-06	8.6786e-07	2	0	1	0	1.32469	0.0703472	0.89436
HPS6	0	0	2.08433e-06	8.68471e-07	2	0	1	0	1.32467	0.0703464	0.894395
PIK3C2G	0	0	2.08748e-06	8.69782e-07	2	0	1	0	1.32463	0.0703447	0.89443
EIF5B	0	0	2.09093e-06	8.7122e-07	2	0	1	0	1.3246	0.0703428	0.894464
TGM1	0	0	2.10466e-06	8.76941e-07	2	0	1	0	1.32445	0.0703353	0.894499
WDR19	0	0	2.10824e-06	8.78434e-07	2	0	1	0	1.32441	0.0703334	0.894533
BRIP1	0	0	2.13319e-06	8.88829e-07	2	0	1	0	1.32413	0.0703197	0.894568
PLEKHA4	0	0	2.14396e-06	8.93317e-07	2	0	1	0	1.32401	0.0703139	0.894602
FDX1	0	0	2.66857e-07	1.1119e-07	0	2	1	0	1.32374	0.0703005	0.894637
SVIL	0	0	5.24253e-06	2.18439e-06	3	0	2	0	1.32374	0.0703005	0.894671
ITGA8	0	0	2.18433e-06	9.10136e-07	2	0	1	0	1.32356	0.0702918	0.894705
ITIH1	0	0	2.19473e-06	9.14472e-07	2	0	1	0	1.32345	0.0702862	0.894739
GPRASP1	0	0	2.22142e-06	9.25593e-07	2	0	1	0	1.32315	0.0702716	0.894773
BRWD3	0	0	3.31073e-06	1.37947e-06	0	3	0	2	1.3223	0.0702294	0.894807
PKN3	0	0	2.3429e-06	9.7621e-07	2	0	1	0	1.32181	0.0702054	0.894841
HFM1	0	0	2.36367e-06	9.84862e-07	2	0	1	0	1.32158	0.0701941	0.894875
POLR2I	0	0	4.70723e-07	1.96135e-07	0	2	1	0	1.32149	0.0701893	0.894909
KIF24	0	0	2.43238e-06	1.01349e-06	2	0	1	0	1.32083	0.0701567	0.894943
TUBGCP2	0	0	2.45997e-06	1.02499e-06	2	0	1	0	1.32052	0.0701416	0.894977
DENND1A	0	0	2.46874e-06	1.02864e-06	2	0	1	0	1.32043	0.0701369	0.895011
POLR3B	0	0	2.47105e-06	1.0296e-06	2	0	1	0	1.3204	0.0701356	0.895045
TPO	0	0	2.48029e-06	1.03346e-06	2	0	1	0	1.3203	0.0701306	0.895078
SAMD9	0	0	2.49295e-06	1.03873e-06	2	0	1	0	1.32016	0.0701237	0.895112
GRIN2A	0	0	3.5144e-06	1.46433e-06	1	1	0	1	1.32003	0.0701171	0.895145
ATP1A4	0	0	2.50875e-06	1.04531e-06	2	0	1	0	1.31999	0.0701151	0.895179
CTC1	0	0	2.51102e-06	1.04626e-06	2	0	1	0	1.31996	0.0701139	0.895212
MAGI2	0	0	3.52734e-06	1.46972e-06	1	1	0	1	1.31988	0.0701101	0.895246
A2M	0	0	2.52875e-06	1.05365e-06	2	0	1	0	1.31977	0.0701042	0.895279
ANKAR	0	0	2.53908e-06	1.05795e-06	2	0	1	0	1.31965	0.0700986	0.895312
FAM49A	0	0	6.40719e-07	2.66966e-07	0	2	1	0	1.31961	0.0700967	0.895345
DDX54	0	0	2.5437e-06	1.05988e-06	2	0	1	0	1.3196	0.0700961	0.895378
IGHMBP2	0	0	2.55234e-06	1.06347e-06	2	0	1	0	1.31951	0.0700914	0.895411
SH3TC2	0	0	2.5902e-06	1.07925e-06	2	0	1	0	1.31909	0.0700708	0.895444
NKTR	0	0	2.6229e-06	1.09288e-06	2	0	1	0	1.31873	0.070053	0.895477
ATP10D	0	0	2.63631e-06	1.09846e-06	2	0	1	0	1.31858	0.0700457	0.89551
LAMC2	0	0	2.64608e-06	1.10253e-06	2	0	1	0	1.31847	0.0700404	0.895543
ZNF536	0	0	3.6643e-06	1.52679e-06	0	3	0	2	1.3184	0.070037	0.895576
PCDHGB7	0	0	2.68777e-06	1.1199e-06	2	0	1	0	1.31801	0.0700177	0.895609
C1orf173	0	0	2.68887e-06	1.12036e-06	2	0	1	0	1.318	0.0700171	0.895641
PLEKHG4	0	0	2.69746e-06	1.12394e-06	2	0	1	0	1.31791	0.0700125	0.895674
TJP2	0	0	2.71787e-06	1.13245e-06	2	0	1	0	1.31768	0.0700014	0.895706
MEGF10	0	0	2.74886e-06	1.14536e-06	2	0	1	0	1.31734	0.0699846	0.895739
ITGAX	0	0	2.75866e-06	1.14944e-06	2	0	1	0	1.31724	0.0699792	0.895771
LLGL1	0	0	2.76607e-06	1.15253e-06	2	0	1	0	1.31715	0.0699752	0.895804
PKP4	0	0	2.79598e-06	1.16499e-06	2	0	1	0	1.31683	0.069959	0.895836
ERBB3	0	0	2.86503e-06	1.19376e-06	2	0	1	0	1.31607	0.0699215	0.895869
KIF21A	0	0	2.89225e-06	1.2051e-06	2	0	1	0	1.31577	0.0699067	0.895901
CDK9	0	0	1.01012e-06	4.20881e-07	0	2	1	0	1.31555	0.0698959	0.895933
KRTAP19-2	0	0	1.00119e-07	4.17164e-08	1	0	0	0	1.31534	0.0698856	0.895965
DEFB121	0	0	1.12679e-07	4.69497e-08	1	0	0	0	1.3152	0.0698788	0.895997
CNTN2	0	0	2.95203e-06	1.23001e-06	2	0	1	0	1.31511	0.0698743	0.896029
MT1B	0	0	1.39516e-07	5.81316e-08	1	0	0	0	1.31491	0.0698642	0.896061
SPRR4	0	0	1.41708e-07	5.9045e-08	1	0	0	0	1.31488	0.0698631	0.896093
ATP2A3	0	0	2.98681e-06	1.2445e-06	2	0	1	0	1.31473	0.0698554	0.896125
CCL26	0	0	1.64119e-07	6.83828e-08	1	0	0	0	1.31464	0.0698509	0.896157
PYDC2	0	0	1.69572e-07	7.06551e-08	1	0	0	0	1.31458	0.0698479	0.896189
GNG3	0	0	1.70256e-07	7.094e-08	1	0	0	0	1.31457	0.0698476	0.896221
PPY	0	0	1.73095e-07	7.2123e-08	1	0	0	0	1.31454	0.069846	0.896252
RAB42	0	0	1.77674e-07	7.40308e-08	1	0	0	0	1.31449	0.0698435	0.896284
ATP8B2	0	0	3.01685e-06	1.25702e-06	2	0	1	0	1.3144	0.0698391	0.896316
KRTAP12-4	0	0	1.87824e-07	7.826e-08	1	0	0	0	1.31438	0.069838	0.896347
RCOR3	0	0	1.11683e-06	4.65347e-07	0	2	1	0	1.31438	0.069838	0.896379
DYNLRB2	0	0	1.90266e-07	7.92777e-08	1	0	0	0	1.31435	0.0698367	0.89641
DEFB132	0	0	1.90765e-07	7.94855e-08	1	0	0	0	1.31435	0.0698364	0.896441
MUCL1	0	0	1.99179e-07	8.29911e-08	1	0	0	0	1.31425	0.0698319	0.896473
PCBD1	0	0	2.14436e-07	8.93483e-08	1	0	0	0	1.31409	0.0698236	0.896504
AHSA2	0	0	2.1664e-07	9.02667e-08	1	0	0	0	1.31406	0.0698224	0.896535
KRTAP17-1	0	0	2.21263e-07	9.21927e-08	1	0	0	0	1.31401	0.0698199	0.896566
NAA38	0	0	2.2157e-07	9.23208e-08	1	0	0	0	1.31401	0.0698197	0.896597
C4orf36	0	0	2.25914e-07	9.41307e-08	1	0	0	0	1.31396	0.0698174	0.896628
UQCRB	0	0	2.26521e-07	9.43838e-08	1	0	0	0	1.31395	0.069817	0.896659
FAM103A1	0	0	2.27855e-07	9.49396e-08	1	0	0	0	1.31394	0.0698163	0.89669
VAMP1	0	0	2.28366e-07	9.51527e-08	1	0	0	0	1.31393	0.069816	0.896721
CARD17	0	0	2.31016e-07	9.62567e-08	1	0	0	0	1.3139	0.0698146	0.896752
CHCHD7	0	0	2.33248e-07	9.71866e-08	1	0	0	0	1.31388	0.0698134	0.896782
FSHB	0	0	2.34703e-07	9.7793e-08	1	0	0	0	1.31386	0.0698126	0.896813
MALL	0	0	2.43658e-07	1.01524e-07	1	0	0	0	1.31377	0.0698077	0.896844
TUSC2	0	0	2.45777e-07	1.02407e-07	1	0	0	0	1.31374	0.0698066	0.896874
KRTDAP	0	0	2.50479e-07	1.04366e-07	1	0	0	0	1.31369	0.069804	0.896905
POLR1D	0	0	2.50704e-07	1.0446e-07	1	0	0	0	1.31369	0.0698039	0.896935
TMEM256	0	0	2.51075e-07	1.04615e-07	1	0	0	0	1.31368	0.0698037	0.896966
TMEM254	0	0	2.56451e-07	1.06855e-07	1	0	0	0	1.31362	0.0698008	0.896996
FABP4	0	0	2.58028e-07	1.07512e-07	1	0	0	0	1.31361	0.0698	0.897026
LSMEM1	0	0	2.66517e-07	1.11049e-07	1	0	0	0	1.31351	0.0697953	0.897057
ATP6V1G2	0	0	2.69112e-07	1.1213e-07	1	0	0	0	1.31349	0.0697939	0.897087
H2AFV	0	0	2.74298e-07	1.14291e-07	1	0	0	0	1.31343	0.0697911	0.897117
DDA1	0	0	2.74493e-07	1.14372e-07	1	0	0	0	1.31343	0.069791	0.897147
FABP3	0	0	2.76082e-07	1.15034e-07	1	0	0	0	1.31341	0.0697902	0.897177
ZSWIM7	0	0	2.80141e-07	1.16726e-07	1	0	0	0	1.31336	0.069788	0.897207
C6orf1	0	0	2.83665e-07	1.18194e-07	1	0	0	0	1.31333	0.0697861	0.897237
OSBPL9	0	0	1.3471e-06	5.61294e-07	2	1	2	0	1.31329	0.0697843	0.897267
MAP1LC3B	0	0	2.88938e-07	1.20391e-07	1	0	0	0	1.31327	0.0697832	0.897297
IL26	0	0	3.0245e-07	1.26021e-07	1	0	0	0	1.31312	0.0697759	0.897326
IFNW1	0	0	3.04016e-07	1.26673e-07	1	0	0	0	1.3131	0.069775	0.897356
GTSF1L	0	0	3.07584e-07	1.2816e-07	1	0	0	0	1.31306	0.0697731	0.897386
SMG6	0	0	3.13881e-06	1.30784e-06	2	0	1	0	1.31306	0.0697731	0.897415
NENF	0	0	3.19065e-07	1.32944e-07	1	0	0	0	1.31294	0.0697669	0.897445
EEF1E1	0	0	3.20909e-07	1.33712e-07	1	0	0	0	1.31292	0.0697659	0.897474
C14orf1	0	0	3.26124e-07	1.35885e-07	1	0	0	0	1.31286	0.069763	0.897504
FAM162A	0	0	3.28777e-07	1.3699e-07	1	0	0	0	1.31283	0.0697616	0.897533
CNIH4	0	0	3.31272e-07	1.3803e-07	1	0	0	0	1.3128	0.0697602	0.897563
ACOT6	0	0	3.3133e-07	1.38054e-07	1	0	0	0	1.3128	0.0697602	0.897592
HESX1	0	0	3.31995e-07	1.38331e-07	1	0	0	0	1.3128	0.0697599	0.897621
FLVCR1	0	0	1.39289e-06	5.8037e-07	2	1	2	0	1.31279	0.0697595	0.89765
FANCD2OS	0	0	3.32698e-07	1.38624e-07	1	0	0	0	1.31279	0.0697595	0.89768
COMMD3	0	0	3.34662e-07	1.39442e-07	1	0	0	0	1.31277	0.0697584	0.897709
ARL14	0	0	3.3479e-07	1.39496e-07	1	0	0	0	1.31277	0.0697583	0.897738
PRM2	0	0	3.35441e-07	1.39767e-07	1	0	0	0	1.31276	0.069758	0.897767
RNASE1	0	0	3.35663e-07	1.39859e-07	1	0	0	0	1.31276	0.0697579	0.897796
ORMDL2	0	0	3.37027e-07	1.40428e-07	1	0	0	0	1.31274	0.0697571	0.897825
MPLKIP	0	0	3.38221e-07	1.40925e-07	1	0	0	0	1.31273	0.0697565	0.897853
C11orf74	0	0	3.39374e-07	1.41406e-07	1	0	0	0	1.31272	0.0697559	0.897882
CCDC153	0	0	3.43047e-07	1.42936e-07	1	0	0	0	1.31268	0.0697539	0.897911
KRTAP11-1	0	0	3.44936e-07	1.43723e-07	1	0	0	0	1.31265	0.0697528	0.89794
C1orf194	0	0	3.46254e-07	1.44272e-07	1	0	0	0	1.31264	0.0697521	0.897968
OPALIN	0	0	3.47147e-07	1.44645e-07	1	0	0	0	1.31263	0.0697516	0.897997
CIB4	0	0	3.4806e-07	1.45025e-07	1	0	0	0	1.31262	0.0697511	0.898025
GMNN	0	0	3.48564e-07	1.45235e-07	1	0	0	0	1.31261	0.0697509	0.898054
REG4	0	0	3.5222e-07	1.46758e-07	1	0	0	0	1.31257	0.0697489	0.898082
KIAA1143	0	0	3.52901e-07	1.47042e-07	1	0	0	0	1.31257	0.0697485	0.898111
C4orf33	0	0	3.57138e-07	1.48808e-07	1	0	0	0	1.31252	0.0697462	0.898139
C12orf60	0	0	3.591e-07	1.49625e-07	1	0	0	0	1.3125	0.0697452	0.898167
EFCAB11	0	0	3.61875e-07	1.50781e-07	1	0	0	0	1.31247	0.0697437	0.898196
SLC31A1	0	0	3.66249e-07	1.52604e-07	1	0	0	0	1.31242	0.0697413	0.898224
CDKN3	0	0	3.67337e-07	1.53057e-07	1	0	0	0	1.31241	0.0697407	0.898252
LYPD6	0	0	3.69513e-07	1.53964e-07	1	0	0	0	1.31239	0.0697395	0.89828
REP15	0	0	3.70989e-07	1.54579e-07	1	0	0	0	1.31237	0.0697387	0.898308
C1orf105	0	0	3.72357e-07	1.55149e-07	1	0	0	0	1.31235	0.069738	0.898336
TBC1D9B	0	0	3.20622e-06	1.33592e-06	2	0	1	0	1.31233	0.0697366	0.898364
SLMO1	0	0	3.7589e-07	1.56621e-07	1	0	0	0	1.31232	0.0697361	0.898392
GAL	0	0	3.76527e-07	1.56886e-07	1	0	0	0	1.31231	0.0697357	0.89842
OR2T35	0	0	3.80409e-07	1.58504e-07	1	0	0	0	1.31227	0.0697336	0.898448
CHCHD2	0	0	3.82669e-07	1.59445e-07	1	0	0	0	1.31224	0.0697324	0.898475
GLIPR2	0	0	3.8553e-07	1.60637e-07	1	0	0	0	1.31221	0.0697308	0.898503
TEX30	0	0	3.89e-07	1.62083e-07	1	0	0	0	1.31217	0.069729	0.898531
RARRES3	0	0	3.89203e-07	1.62168e-07	1	0	0	0	1.31217	0.0697289	0.898558
HIST1H4C	0	0	3.89516e-07	1.62299e-07	1	0	0	0	1.31217	0.0697287	0.898586
MFAP2	0	0	3.90613e-07	1.62755e-07	1	0	0	0	1.31215	0.0697281	0.898614
PARK7	0	0	3.90983e-07	1.6291e-07	1	0	0	0	1.31215	0.0697279	0.898641
TMEM17	0	0	3.91855e-07	1.63273e-07	1	0	0	0	1.31214	0.0697274	0.898668
NKG7	0	0	3.93032e-07	1.63763e-07	1	0	0	0	1.31213	0.0697268	0.898696
LITAF	0	0	3.9429e-07	1.64287e-07	1	0	0	0	1.31211	0.0697261	0.898723
SNX10	0	0	3.94311e-07	1.64296e-07	1	0	0	0	1.31211	0.0697261	0.898751
ARL8B	0	0	3.9492e-07	1.6455e-07	1	0	0	0	1.31211	0.0697258	0.898778
SAR1B	0	0	4.00551e-07	1.66896e-07	1	0	0	0	1.31204	0.0697227	0.898805
C1orf115	0	0	4.00926e-07	1.67052e-07	1	0	0	0	1.31204	0.0697225	0.898832
C17orf78	0	0	4.01753e-07	1.67397e-07	1	0	0	0	1.31203	0.0697221	0.898859
HIST1H4B	0	0	4.02683e-07	1.67785e-07	1	0	0	0	1.31202	0.0697216	0.898886
C5orf28	0	0	4.05858e-07	1.69108e-07	1	0	0	0	1.31199	0.0697198	0.898913
MRPL35	0	0	4.06283e-07	1.69285e-07	1	0	0	0	1.31198	0.0697196	0.89894
KRTAP4-12	0	0	4.07118e-07	1.69632e-07	1	0	0	0	1.31197	0.0697192	0.898967
FAM179B	0	0	3.23845e-06	1.34935e-06	2	0	1	0	1.31197	0.0697191	0.898994
IGFBPL1	0	0	4.09064e-07	1.70443e-07	1	0	0	0	1.31195	0.0697181	0.899021
HEBP2	0	0	4.0946e-07	1.70608e-07	1	0	0	0	1.31195	0.0697179	0.899048
HIST1H4L	0	0	4.09929e-07	1.70804e-07	1	0	0	0	1.31194	0.0697176	0.899074
WRB	0	0	4.10755e-07	1.71148e-07	1	0	0	0	1.31193	0.0697172	0.899101
CD302	0	0	4.11348e-07	1.71395e-07	1	0	0	0	1.31193	0.0697169	0.899128
CMTM4	0	0	4.11399e-07	1.71416e-07	1	0	0	0	1.31193	0.0697168	0.899154
CACNA1G	0	0	5.59964e-06	2.33318e-06	0	3	1	1	1.31192	0.0697167	0.899181
CRABP1	0	0	4.14088e-07	1.72537e-07	1	0	0	0	1.3119	0.0697154	0.899207
PPIH	0	0	4.14323e-07	1.72635e-07	1	0	0	0	1.31189	0.0697152	0.899234
STXBP6	0	0	4.16185e-07	1.73411e-07	1	0	0	0	1.31187	0.0697142	0.89926
PLA2G16	0	0	4.16392e-07	1.73497e-07	1	0	0	0	1.31187	0.0697141	0.899287
RAMP3	0	0	4.17176e-07	1.73823e-07	1	0	0	0	1.31186	0.0697137	0.899313
CYYR1	0	0	4.20082e-07	1.75034e-07	1	0	0	0	1.31183	0.0697121	0.899339
CAPSL	0	0	4.23451e-07	1.76438e-07	1	0	0	0	1.31179	0.0697103	0.899366
ANKRD49	0	0	4.25409e-07	1.77254e-07	1	0	0	0	1.31177	0.0697092	0.899392
C4orf51	0	0	4.26996e-07	1.77915e-07	1	0	0	0	1.31176	0.0697084	0.899418
MS4A7	0	0	4.27209e-07	1.78004e-07	1	0	0	0	1.31175	0.0697083	0.899444
IL31	0	0	4.2771e-07	1.78212e-07	1	0	0	0	1.31175	0.069708	0.89947
CHMP2B	0	0	4.28501e-07	1.78542e-07	1	0	0	0	1.31174	0.0697076	0.899496
CYB561D1	0	0	4.32434e-07	1.80181e-07	1	0	0	0	1.3117	0.0697054	0.899522
PPAPDC1B	0	0	4.32537e-07	1.80224e-07	1	0	0	0	1.31169	0.0697054	0.899548
REEP5	0	0	4.32566e-07	1.80236e-07	1	0	0	0	1.31169	0.0697054	0.899574
RPAIN	0	0	4.33758e-07	1.80733e-07	1	0	0	0	1.31168	0.0697047	0.8996
LHFP	0	0	4.34682e-07	1.81117e-07	1	0	0	0	1.31167	0.0697042	0.899626
CCDC12	0	0	4.34974e-07	1.81239e-07	1	0	0	0	1.31167	0.0697041	0.899652
OSTF1	0	0	4.37525e-07	1.82302e-07	1	0	0	0	1.31164	0.0697027	0.899677
CLEC3A	0	0	4.37972e-07	1.82488e-07	1	0	0	0	1.31163	0.0697024	0.899703
ATG10	0	0	4.40163e-07	1.83401e-07	1	0	0	0	1.31161	0.0697013	0.899729
GINS1	0	0	4.4041e-07	1.83504e-07	1	0	0	0	1.31161	0.0697011	0.899754
PEX11A	0	0	4.42479e-07	1.84366e-07	1	0	0	0	1.31159	0.0697	0.89978
INSIG2	0	0	4.44613e-07	1.85256e-07	1	0	0	0	1.31156	0.0696988	0.899805
NHP2	0	0	4.45383e-07	1.85576e-07	1	0	0	0	1.31155	0.0696984	0.899831
CRYGB	0	0	4.45784e-07	1.85743e-07	1	0	0	0	1.31155	0.0696982	0.899856
STARD3NL	0	0	4.45819e-07	1.85758e-07	1	0	0	0	1.31155	0.0696982	0.899882
KRCC1	0	0	4.46515e-07	1.86048e-07	1	0	0	0	1.31154	0.0696978	0.899907
SHISA4	0	0	4.46736e-07	1.8614e-07	1	0	0	0	1.31154	0.0696977	0.899932
CRISP2	0	0	4.49766e-07	1.87402e-07	1	0	0	0	1.31151	0.0696961	0.899958
THEM4	0	0	4.51285e-07	1.88036e-07	1	0	0	0	1.31149	0.0696952	0.899983
TCEANC2	0	0	4.53201e-07	1.88834e-07	1	0	0	0	1.31147	0.0696942	0.900008
ADI1	0	0	4.53276e-07	1.88865e-07	1	0	0	0	1.31147	0.0696942	0.900033
TAS2R19	0	0	4.53321e-07	1.88884e-07	1	0	0	0	1.31147	0.0696941	0.900058
ODF4	0	0	4.53645e-07	1.89019e-07	1	0	0	0	1.31146	0.069694	0.900083
C9orf89	0	0	4.54862e-07	1.89526e-07	1	0	0	0	1.31145	0.0696933	0.900108
RAB5B	0	0	4.5644e-07	1.90183e-07	1	0	0	0	1.31143	0.0696924	0.900133
HIST1H2AM	0	0	4.56663e-07	1.90276e-07	1	0	0	0	1.31143	0.0696923	0.900158
CD300E	0	0	4.5676e-07	1.90317e-07	1	0	0	0	1.31143	0.0696923	0.900183
APRT	0	0	4.57128e-07	1.9047e-07	1	0	0	0	1.31143	0.0696921	0.900208
IQCF1	0	0	4.58503e-07	1.91043e-07	1	0	0	0	1.31141	0.0696913	0.900233
NANOS2	0	0	4.59037e-07	1.91265e-07	1	0	0	0	1.3114	0.069691	0.900258
DUSP22	0	0	4.59291e-07	1.91371e-07	1	0	0	0	1.3114	0.0696909	0.900282
SCHIP1	0	0	4.59769e-07	1.9157e-07	1	0	0	0	1.3114	0.0696906	0.900307
APOBEC3C	0	0	4.6194e-07	1.92475e-07	1	0	0	0	1.31137	0.0696895	0.900332
C6orf203	0	0	4.66755e-07	1.94481e-07	1	0	0	0	1.31132	0.0696869	0.900356
RAB8B	0	0	4.68618e-07	1.95257e-07	1	0	0	0	1.3113	0.0696858	0.900381
DIP2B	0	0	3.29999e-06	1.37499e-06	2	0	1	0	1.3113	0.0696858	0.900405
OR4C12	0	0	4.71137e-07	1.96307e-07	1	0	0	0	1.31127	0.0696845	0.90043
IER3	0	0	4.73203e-07	1.97168e-07	1	0	0	0	1.31125	0.0696834	0.900454
CIB1	0	0	4.75356e-07	1.98065e-07	1	0	0	0	1.31123	0.0696822	0.900479
TAS2R50	0	0	4.77249e-07	1.98854e-07	1	0	0	0	1.3112	0.0696812	0.900503
CIDEB	0	0	4.77896e-07	1.99123e-07	1	0	0	0	1.3112	0.0696808	0.900527
OR6C68	0	0	4.79307e-07	1.99711e-07	1	0	0	0	1.31118	0.0696801	0.900552
RAC1	0	0	4.8216e-07	2.009e-07	1	0	0	0	1.31115	0.0696785	0.900576
MYL6B	0	0	4.8236e-07	2.00983e-07	1	0	0	0	1.31115	0.0696784	0.9006
C22orf43	0	0	4.82527e-07	2.01053e-07	1	0	0	0	1.31115	0.0696783	0.900624
OR6C1	0	0	4.84039e-07	2.01683e-07	1	0	0	0	1.31113	0.0696775	0.900649
GATC	0	0	4.84786e-07	2.01994e-07	1	0	0	0	1.31112	0.0696771	0.900673
NMNAT1	0	0	4.85215e-07	2.02173e-07	1	0	0	0	1.31112	0.0696769	0.900697
SCAND1	0	0	4.85508e-07	2.02295e-07	1	0	0	0	1.31111	0.0696767	0.900721
NKIRAS2	0	0	4.86733e-07	2.02805e-07	1	0	0	0	1.3111	0.069676	0.900745
TM4SF19	0	0	4.86821e-07	2.02842e-07	1	0	0	0	1.3111	0.069676	0.900769
CCDC144NL	0	0	4.88167e-07	2.03403e-07	1	0	0	0	1.31109	0.0696753	0.900793
OR5B12	0	0	4.88257e-07	2.0344e-07	1	0	0	0	1.31108	0.0696752	0.900816
HSCB	0	0	4.88875e-07	2.03698e-07	1	0	0	0	1.31108	0.0696749	0.90084
PIH1D2	0	0	4.89763e-07	2.04068e-07	1	0	0	0	1.31107	0.0696744	0.900864
NMNAT3	0	0	4.90841e-07	2.04517e-07	1	0	0	0	1.31106	0.0696738	0.900888
LIN7A	0	0	4.9136e-07	2.04733e-07	1	0	0	0	1.31105	0.0696735	0.900912
C19orf40	0	0	4.92572e-07	2.05238e-07	1	0	0	0	1.31104	0.0696729	0.900935
CRYBA1	0	0	4.9282e-07	2.05342e-07	1	0	0	0	1.31103	0.0696727	0.900959
C10orf129	0	0	4.94262e-07	2.05942e-07	1	0	0	0	1.31102	0.069672	0.900982
C5orf20	0	0	4.95617e-07	2.06507e-07	1	0	0	0	1.311	0.0696712	0.901006
CRYGN	0	0	4.9563e-07	2.06512e-07	1	0	0	0	1.311	0.0696712	0.90103
METTL15	0	0	4.97307e-07	2.07211e-07	1	0	0	0	1.31099	0.0696703	0.901053
GNAT3	0	0	4.97743e-07	2.07393e-07	1	0	0	0	1.31098	0.0696701	0.901077
ROPN1B	0	0	4.99259e-07	2.08025e-07	1	0	0	0	1.31096	0.0696693	0.9011
C1orf216	0	0	5.01013e-07	2.08755e-07	1	0	0	0	1.31094	0.0696683	0.901123
ADAT2	0	0	5.02013e-07	2.09172e-07	1	0	0	0	1.31093	0.0696678	0.901147
CLDN7	0	0	5.02623e-07	2.09426e-07	1	0	0	0	1.31093	0.0696674	0.90117
OMP	0	0	5.10426e-07	2.12678e-07	1	0	0	0	1.31084	0.0696632	0.901193
TMEM202	0	0	5.12052e-07	2.13355e-07	1	0	0	0	1.31082	0.0696623	0.901217
OR10W1	0	0	5.14289e-07	2.14287e-07	1	0	0	0	1.3108	0.0696611	0.90124
OR51L1	0	0	5.14683e-07	2.14451e-07	1	0	0	0	1.31079	0.0696609	0.901263
DRAM1	0	0	5.1587e-07	2.14946e-07	1	0	0	0	1.31078	0.0696603	0.901286
SULT2A1	0	0	5.16671e-07	2.15279e-07	1	0	0	0	1.31077	0.0696598	0.901309
XRCC6BP1	0	0	5.17907e-07	2.15795e-07	1	0	0	0	1.31076	0.0696592	0.901332
CABP1	0	0	5.18845e-07	2.16185e-07	1	0	0	0	1.31075	0.0696587	0.901355
PGPEP1L	0	0	5.18846e-07	2.16186e-07	1	0	0	0	1.31075	0.0696587	0.901378
ZBED6CL	0	0	5.18955e-07	2.16231e-07	1	0	0	0	1.31075	0.0696586	0.901401
TMED6	0	0	5.19201e-07	2.16334e-07	1	0	0	0	1.31075	0.0696585	0.901424
OR52N4	0	0	5.20899e-07	2.17041e-07	1	0	0	0	1.31073	0.0696575	0.901447
XRCC2	0	0	5.21119e-07	2.17133e-07	1	0	0	0	1.31072	0.0696574	0.90147
METTL21A	0	0	5.21595e-07	2.17331e-07	1	0	0	0	1.31072	0.0696572	0.901493
GUCD1	0	0	5.21638e-07	2.17349e-07	1	0	0	0	1.31072	0.0696571	0.901515
HAUS1	0	0	5.218e-07	2.17417e-07	1	0	0	0	1.31072	0.0696571	0.901538
OR6N2	0	0	5.22145e-07	2.1756e-07	1	0	0	0	1.31071	0.0696569	0.901561
OR51B6	0	0	5.2217e-07	2.17571e-07	1	0	0	0	1.31071	0.0696569	0.901583
KRT222	0	0	5.22228e-07	2.17595e-07	1	0	0	0	1.31071	0.0696568	0.901606
ICT1	0	0	5.22855e-07	2.17856e-07	1	0	0	0	1.31071	0.0696565	0.901629
OR5B21	0	0	5.23084e-07	2.17951e-07	1	0	0	0	1.3107	0.0696564	0.901651
FAM76A	0	0	5.25334e-07	2.18889e-07	1	0	0	0	1.31068	0.0696551	0.901674
SLAMF9	0	0	5.26263e-07	2.19276e-07	1	0	0	0	1.31067	0.0696546	0.901696
OR14A16	0	0	5.26311e-07	2.19296e-07	1	0	0	0	1.31067	0.0696546	0.901719
ZNF781	0	0	5.27577e-07	2.19824e-07	1	0	0	0	1.31065	0.0696539	0.901741
EMC9	0	0	5.28372e-07	2.20155e-07	1	0	0	0	1.31065	0.0696535	0.901764
CACFD1	0	0	5.31915e-07	2.21631e-07	1	0	0	0	1.31061	0.0696516	0.901786
TAAR1	0	0	5.32312e-07	2.21797e-07	1	0	0	0	1.3106	0.0696514	0.901808
OR8K3	0	0	5.32959e-07	2.22066e-07	1	0	0	0	1.31059	0.069651	0.90183
FRG1	0	0	5.36439e-07	2.23516e-07	1	0	0	0	1.31056	0.0696491	0.901853
OR1L4	0	0	5.36973e-07	2.23739e-07	1	0	0	0	1.31055	0.0696488	0.901875
HNMT	0	0	5.37699e-07	2.24041e-07	1	0	0	0	1.31054	0.0696485	0.901897
BPGM	0	0	5.39793e-07	2.24914e-07	1	0	0	0	1.31052	0.0696473	0.901919
OR2J1	0	0	5.40119e-07	2.2505e-07	1	0	0	0	1.31052	0.0696471	0.901941
ECHDC1	0	0	5.40917e-07	2.25382e-07	1	0	0	0	1.31051	0.0696467	0.901963
DHRS12	0	0	5.42437e-07	2.26015e-07	1	0	0	0	1.31049	0.0696459	0.901985
OR6X1	0	0	5.43068e-07	2.26278e-07	1	0	0	0	1.31048	0.0696455	0.902007
NICN1	0	0	5.43255e-07	2.26356e-07	1	0	0	0	1.31048	0.0696454	0.902029
LYSMD3	0	0	5.43714e-07	2.26547e-07	1	0	0	0	1.31048	0.0696452	0.902051
OR2M7	0	0	5.4378e-07	2.26575e-07	1	0	0	0	1.31048	0.0696452	0.902073
CELA1	0	0	5.47111e-07	2.27963e-07	1	0	0	0	1.31044	0.0696434	0.902095
NDUFB8	0	0	5.47343e-07	2.2806e-07	1	0	0	0	1.31044	0.0696432	0.902117
OR5D16	0	0	5.47905e-07	2.28294e-07	1	0	0	0	1.31043	0.0696429	0.902139
AANAT	0	0	5.51266e-07	2.29694e-07	1	0	0	0	1.31039	0.0696411	0.902161
TAS2R39	0	0	5.51473e-07	2.2978e-07	1	0	0	0	1.31039	0.069641	0.902182
OR6Q1	0	0	5.52091e-07	2.30038e-07	1	0	0	0	1.31039	0.0696407	0.902204
OR1F1	0	0	5.52437e-07	2.30182e-07	1	0	0	0	1.31038	0.0696405	0.902226
OR10J1	0	0	5.52484e-07	2.30202e-07	1	0	0	0	1.31038	0.0696405	0.902247
RFPL4B	0	0	5.5306e-07	2.30442e-07	1	0	0	0	1.31037	0.0696401	0.902269
OR51S1	0	0	5.54131e-07	2.30888e-07	1	0	0	0	1.31036	0.0696396	0.902291
OR51B5	0	0	5.54372e-07	2.30988e-07	1	0	0	0	1.31036	0.0696394	0.902312
SGTB	0	0	5.55052e-07	2.31272e-07	1	0	0	0	1.31035	0.0696391	0.902334
SLC25A40	0	0	5.55952e-07	2.31647e-07	1	0	0	0	1.31034	0.0696386	0.902355
HIBADH	0	0	5.56114e-07	2.31714e-07	1	0	0	0	1.31034	0.0696385	0.902377
UNC119B	0	0	5.56407e-07	2.31836e-07	1	0	0	0	1.31034	0.0696383	0.902398
HIST1H1A	0	0	5.56683e-07	2.31951e-07	1	0	0	0	1.31034	0.0696382	0.902419
MRPL10	0	0	5.56772e-07	2.31988e-07	1	0	0	0	1.31033	0.0696381	0.902441
MPDU1	0	0	5.58383e-07	2.3266e-07	1	0	0	0	1.31032	0.0696373	0.902462
TREML2	0	0	5.58702e-07	2.32792e-07	1	0	0	0	1.31031	0.0696371	0.902483
NEUROD4	0	0	5.58841e-07	2.32851e-07	1	0	0	0	1.31031	0.069637	0.902504
TMEM106A	0	0	5.60311e-07	2.33463e-07	1	0	0	0	1.3103	0.0696362	0.902526
OR7G3	0	0	5.60639e-07	2.33599e-07	1	0	0	0	1.31029	0.069636	0.902547
OR5R1	0	0	5.60967e-07	2.33736e-07	1	0	0	0	1.31029	0.0696359	0.902568
PPIB	0	0	5.61748e-07	2.34062e-07	1	0	0	0	1.31028	0.0696354	0.902589
OGN	0	0	5.62107e-07	2.34211e-07	1	0	0	0	1.31028	0.0696352	0.90261
CDKL4	0	0	5.625e-07	2.34375e-07	1	0	0	0	1.31027	0.069635	0.902631
OR1Q1	0	0	5.63409e-07	2.34754e-07	1	0	0	0	1.31026	0.0696345	0.902652
TAAR2	0	0	5.64921e-07	2.35384e-07	1	0	0	0	1.31025	0.0696337	0.902673
MS4A8	0	0	5.67953e-07	2.36647e-07	1	0	0	0	1.31021	0.0696321	0.902694
OR2M5	0	0	5.68328e-07	2.36804e-07	1	0	0	0	1.31021	0.0696319	0.902715
TSPAN12	0	0	5.69351e-07	2.3723e-07	1	0	0	0	1.3102	0.0696313	0.902736
ELOVL3	0	0	5.69873e-07	2.37447e-07	1	0	0	0	1.31019	0.069631	0.902757
LUZP4	0	0	5.70016e-07	2.37507e-07	1	0	0	0	1.31019	0.069631	0.902778
ZNF679	0	0	5.70565e-07	2.37735e-07	1	0	0	0	1.31018	0.0696307	0.902799
EMC2	0	0	5.70872e-07	2.37863e-07	1	0	0	0	1.31018	0.0696305	0.902819
SRA1	0	0	5.71873e-07	2.38281e-07	1	0	0	0	1.31017	0.06963	0.90284
WDR5B	0	0	5.73981e-07	2.39159e-07	1	0	0	0	1.31015	0.0696288	0.902861
CLDN10	0	0	5.74424e-07	2.39343e-07	1	0	0	0	1.31014	0.0696286	0.902882
RRP15	0	0	5.75335e-07	2.39723e-07	1	0	0	0	1.31013	0.0696281	0.902902
TPRG1	0	0	5.75475e-07	2.39781e-07	1	0	0	0	1.31013	0.069628	0.902923
CGRRF1	0	0	5.81815e-07	2.42423e-07	1	0	0	0	1.31006	0.0696246	0.902943
TMEM176B	0	0	5.84123e-07	2.43385e-07	1	0	0	0	1.31003	0.0696233	0.902964
IL15RA	0	0	5.84593e-07	2.4358e-07	1	0	0	0	1.31003	0.0696231	0.902985
TMED3	0	0	5.87272e-07	2.44697e-07	1	0	0	0	1.31	0.0696216	0.903005
SULT1C3	0	0	5.87466e-07	2.44777e-07	1	0	0	0	1.31	0.0696215	0.903026
ATP1B3	0	0	5.87651e-07	2.44855e-07	1	0	0	0	1.31	0.0696214	0.903046
TMCO1	0	0	5.88262e-07	2.45109e-07	1	0	0	0	1.30999	0.0696211	0.903066
GPR1	0	0	5.91771e-07	2.46571e-07	1	0	0	0	1.30995	0.0696192	0.903087
GOLPH3L	0	0	5.92131e-07	2.46721e-07	1	0	0	0	1.30995	0.069619	0.903107
MIP	0	0	5.92908e-07	2.47045e-07	1	0	0	0	1.30994	0.0696186	0.903127
STOM	0	0	5.93018e-07	2.47091e-07	1	0	0	0	1.30994	0.0696185	0.903148
OR2AE1	0	0	5.93257e-07	2.4719e-07	1	0	0	0	1.30994	0.0696184	0.903168
OR14I1	0	0	5.95237e-07	2.48015e-07	1	0	0	0	1.30991	0.0696173	0.903188
LIN28A	0	0	5.96874e-07	2.48698e-07	1	0	0	0	1.3099	0.0696164	0.903208
WBP4	0	0	5.98315e-07	2.49298e-07	1	0	0	0	1.30988	0.0696157	0.903229
PIANP	0	0	6.00189e-07	2.50079e-07	1	0	0	0	1.30986	0.0696146	0.903249
CASP6	0	0	6.02166e-07	2.50903e-07	1	0	0	0	1.30984	0.0696136	0.903269
SURF1	0	0	6.04151e-07	2.5173e-07	1	0	0	0	1.30982	0.0696125	0.903289
PYCARD	0	0	6.04744e-07	2.51977e-07	1	0	0	0	1.30981	0.0696122	0.903309
MRPL19	0	0	6.0673e-07	2.52804e-07	1	0	0	0	1.30979	0.0696111	0.903329
DUSP26	0	0	6.07558e-07	2.53149e-07	1	0	0	0	1.30978	0.0696107	0.903349
TMX1	0	0	6.08038e-07	2.53349e-07	1	0	0	0	1.30977	0.0696104	0.903369
TMBIM6	0	0	6.08063e-07	2.5336e-07	1	0	0	0	1.30977	0.0696104	0.903389
EDN3	0	0	6.10038e-07	2.54182e-07	1	0	0	0	1.30975	0.0696093	0.903409
BPHL	0	0	6.10486e-07	2.54369e-07	1	0	0	0	1.30975	0.0696091	0.903429
RP2	0	0	6.10489e-07	2.54371e-07	1	0	0	0	1.30975	0.0696091	0.903449
TRH	0	0	6.11114e-07	2.54631e-07	1	0	0	0	1.30974	0.0696087	0.903468
MAT2B	0	0	6.11483e-07	2.54784e-07	1	0	0	0	1.30974	0.0696085	0.903488
RASL12	0	0	6.1206e-07	2.55025e-07	1	0	0	0	1.30973	0.0696082	0.903508
CRYZ	0	0	6.12457e-07	2.5519e-07	1	0	0	0	1.30973	0.069608	0.903528
PLEKHA3	0	0	6.13924e-07	2.55802e-07	1	0	0	0	1.30971	0.0696072	0.903547
ELOVL2	0	0	6.14512e-07	2.56047e-07	1	0	0	0	1.3097	0.0696069	0.903567
MAGEA3	0	0	6.17654e-07	2.57356e-07	1	0	0	0	1.30967	0.0696052	0.903587
FAM211A	0	0	6.18166e-07	2.57569e-07	1	0	0	0	1.30966	0.0696049	0.903606
PPM1E	0	0	1.54747e-06	6.44777e-07	0	2	1	0	1.30966	0.0696048	0.903626
THUMPD1	0	0	6.2016e-07	2.584e-07	1	0	0	0	1.30964	0.0696038	0.903646
TFPI	0	0	6.206e-07	2.58583e-07	1	0	0	0	1.30964	0.0696036	0.903665
YWHAQ	0	0	6.20727e-07	2.58636e-07	1	0	0	0	1.30963	0.0696035	0.903685
CXorf66	0	0	6.20874e-07	2.58698e-07	1	0	0	0	1.30963	0.0696035	0.903704
C1QA	0	0	6.21328e-07	2.58887e-07	1	0	0	0	1.30963	0.0696032	0.903724
CRYAA	0	0	6.22989e-07	2.59579e-07	1	0	0	0	1.30961	0.0696023	0.903743
SUSD3	0	0	6.2527e-07	2.60529e-07	1	0	0	0	1.30958	0.0696011	0.903762
PLCXD2	0	0	6.28293e-07	2.61789e-07	1	0	0	0	1.30955	0.0695994	0.903782
RAB20	0	0	6.28776e-07	2.6199e-07	1	0	0	0	1.30955	0.0695992	0.903801
RAB3D	0	0	6.28942e-07	2.62059e-07	1	0	0	0	1.30954	0.0695991	0.90382
SLC7A1	0	0	1.55861e-06	6.49422e-07	0	2	1	0	1.30954	0.0695988	0.90384
TSPAN33	0	0	6.29968e-07	2.62487e-07	1	0	0	0	1.30953	0.0695985	0.903859
TRDMT1	0	0	6.30076e-07	2.62532e-07	1	0	0	0	1.30953	0.0695985	0.903878
ZNF391	0	0	6.30993e-07	2.62914e-07	1	0	0	0	1.30952	0.069598	0.903897
MCHR2	0	0	6.31276e-07	2.63032e-07	1	0	0	0	1.30952	0.0695978	0.903917
GPS2	0	0	6.3209e-07	2.63371e-07	1	0	0	0	1.30951	0.0695974	0.903936
CNTD1	0	0	6.3233e-07	2.63471e-07	1	0	0	0	1.30951	0.0695973	0.903955
CACNG6	0	0	6.34944e-07	2.6456e-07	1	0	0	0	1.30948	0.0695959	0.903974
OR3A2	0	0	6.35763e-07	2.64901e-07	1	0	0	0	1.30947	0.0695954	0.903993
OR10G9	0	0	6.37832e-07	2.65763e-07	1	0	0	0	1.30945	0.0695943	0.904012
SRP9	0	0	2.15405e-07	8.9752e-08	0	2	0	1	1.30944	0.0695941	0.904031
OR10G4	0	0	6.38615e-07	2.6609e-07	1	0	0	0	1.30944	0.0695939	0.90405
SUDS3	0	0	6.38852e-07	2.66188e-07	1	0	0	0	1.30944	0.0695937	0.904069
EXOSC7	0	0	6.39338e-07	2.66391e-07	1	0	0	0	1.30943	0.0695935	0.904088
LILRA5	0	0	6.4019e-07	2.66746e-07	1	0	0	0	1.30942	0.069593	0.904107
PLSCR4	0	0	6.40221e-07	2.66759e-07	1	0	0	0	1.30942	0.069593	0.904126
SNRNP48	0	0	6.40307e-07	2.66795e-07	1	0	0	0	1.30942	0.069593	0.904145
ARG1	0	0	6.41986e-07	2.67494e-07	1	0	0	0	1.3094	0.069592	0.904163
RNF133	0	0	6.42382e-07	2.67659e-07	1	0	0	0	1.3094	0.0695918	0.904182
AKR1E2	0	0	6.4297e-07	2.67904e-07	1	0	0	0	1.30939	0.0695915	0.904201
OR2G6	0	0	6.43054e-07	2.67939e-07	1	0	0	0	1.30939	0.0695915	0.90422
GPX1	0	0	6.4318e-07	2.67992e-07	1	0	0	0	1.30939	0.0695914	0.904239
COPS7A	0	0	6.43608e-07	2.6817e-07	1	0	0	0	1.30938	0.0695912	0.904257
KLK11	0	0	6.43618e-07	2.68174e-07	1	0	0	0	1.30938	0.0695912	0.904276
CLDN18	0	0	6.44851e-07	2.68688e-07	1	0	0	0	1.30937	0.0695905	0.904295
OIP5	0	0	6.48178e-07	2.70074e-07	1	0	0	0	1.30933	0.0695887	0.904313
GPR15	0	0	6.49493e-07	2.70622e-07	1	0	0	0	1.30932	0.069588	0.904332
DCXR	0	0	6.51464e-07	2.71443e-07	1	0	0	0	1.3093	0.0695869	0.90435
UNC13C	0	0	3.48583e-06	1.45243e-06	2	0	1	0	1.30927	0.0695854	0.904369
SYNDIG1	0	0	6.5553e-07	2.73138e-07	1	0	0	0	1.30925	0.0695847	0.904387
CCR4	0	0	6.56968e-07	2.73737e-07	1	0	0	0	1.30924	0.0695839	0.904406
SLC35G2	0	0	6.57328e-07	2.73887e-07	1	0	0	0	1.30923	0.0695837	0.904424
CCR5	0	0	6.57571e-07	2.73988e-07	1	0	0	0	1.30923	0.0695836	0.904443
TMEM59	0	0	6.585e-07	2.74375e-07	1	0	0	0	1.30922	0.0695831	0.904461
WBP2NL	0	0	6.59176e-07	2.74657e-07	1	0	0	0	1.30921	0.0695827	0.904479
GJB5	0	0	6.59287e-07	2.74703e-07	1	0	0	0	1.30921	0.0695827	0.904498
NSL1	0	0	6.60635e-07	2.75264e-07	1	0	0	0	1.3092	0.069582	0.904516
TIMMDC1	0	0	6.62313e-07	2.75964e-07	1	0	0	0	1.30918	0.0695811	0.904534
A4GNT	0	0	6.62384e-07	2.75993e-07	1	0	0	0	1.30918	0.069581	0.904553
NEUROD6	0	0	6.65354e-07	2.77231e-07	1	0	0	0	1.30915	0.0695794	0.904571
ASPN	0	0	6.66126e-07	2.77552e-07	1	0	0	0	1.30914	0.069579	0.904589
IKBIP	0	0	6.66209e-07	2.77587e-07	1	0	0	0	1.30914	0.0695789	0.904607
STX3	0	0	6.66681e-07	2.77784e-07	1	0	0	0	1.30913	0.0695787	0.904626
RNF115	0	0	6.67066e-07	2.77944e-07	1	0	0	0	1.30913	0.0695785	0.904644
SDCBP2	0	0	6.6717e-07	2.77987e-07	1	0	0	0	1.30913	0.0695784	0.904662
OR2T2	0	0	6.67913e-07	2.78297e-07	1	0	0	0	1.30912	0.069578	0.90468
DNALI1	0	0	6.7139e-07	2.79746e-07	1	0	0	0	1.30908	0.0695761	0.904698
ZNF566	0	0	6.75739e-07	2.81558e-07	1	0	0	0	1.30903	0.0695738	0.904716
CRYL1	0	0	6.77646e-07	2.82352e-07	1	0	0	0	1.30901	0.0695728	0.904734
PTER	0	0	6.77782e-07	2.82409e-07	1	0	0	0	1.30901	0.0695727	0.904752
CA10	0	0	6.78859e-07	2.82858e-07	1	0	0	0	1.309	0.0695721	0.90477
ZNF793	0	0	6.78932e-07	2.82889e-07	1	0	0	0	1.309	0.0695721	0.904788
MBLAC2	0	0	6.79959e-07	2.83316e-07	1	0	0	0	1.30899	0.0695715	0.904806
TEX13B	0	0	6.80285e-07	2.83452e-07	1	0	0	0	1.30898	0.0695713	0.904824
CD207	0	0	6.80313e-07	2.83464e-07	1	0	0	0	1.30898	0.0695713	0.904842
ARG2	0	0	6.81077e-07	2.83782e-07	1	0	0	0	1.30897	0.0695709	0.90486
RDH11	0	0	6.81547e-07	2.83978e-07	1	0	0	0	1.30897	0.0695707	0.904878
FPR2	0	0	6.82038e-07	2.84183e-07	1	0	0	0	1.30896	0.0695704	0.904895
UQCC1	0	0	6.8356e-07	2.84817e-07	1	0	0	0	1.30895	0.0695696	0.904913
ADH5	0	0	6.83668e-07	2.84862e-07	1	0	0	0	1.30895	0.0695695	0.904931
C11orf53	0	0	6.85212e-07	2.85505e-07	1	0	0	0	1.30893	0.0695687	0.904949
OTUD3	0	0	6.86291e-07	2.85955e-07	1	0	0	0	1.30892	0.0695681	0.904966
LRRC2	0	0	6.87753e-07	2.86564e-07	1	0	0	0	1.3089	0.0695673	0.904984
FAM107B	0	0	6.89923e-07	2.87468e-07	1	0	0	0	1.30888	0.0695661	0.905002
MFAP3	0	0	6.90199e-07	2.87583e-07	1	0	0	0	1.30888	0.069566	0.905019
SH3GL3	0	0	6.90514e-07	2.87714e-07	1	0	0	0	1.30887	0.0695658	0.905037
CCR9	0	0	6.91413e-07	2.88089e-07	1	0	0	0	1.30886	0.0695653	0.905054
C6orf120	0	0	6.91893e-07	2.88289e-07	1	0	0	0	1.30886	0.0695651	0.905072
PITPNC1	0	0	6.92278e-07	2.88449e-07	1	0	0	0	1.30885	0.0695649	0.90509
ORAI3	0	0	6.93128e-07	2.88803e-07	1	0	0	0	1.30884	0.0695644	0.905107
RNF180	0	0	6.9648e-07	2.902e-07	1	0	0	0	1.30881	0.0695626	0.905125
TSPAN15	0	0	6.97176e-07	2.9049e-07	1	0	0	0	1.3088	0.0695622	0.905142
GNAI1	0	0	6.98757e-07	2.91149e-07	1	0	0	0	1.30878	0.0695614	0.90516
TMEM59L	0	0	6.99589e-07	2.91495e-07	1	0	0	0	1.30877	0.0695609	0.905177
FAM81A	0	0	6.9967e-07	2.91529e-07	1	0	0	0	1.30877	0.0695609	0.905194
C6orf89	0	0	7.00085e-07	2.91702e-07	1	0	0	0	1.30877	0.0695606	0.905212
IQCD	0	0	7.01955e-07	2.92481e-07	1	0	0	0	1.30875	0.0695596	0.905229
IBSP	0	0	7.03301e-07	2.93042e-07	1	0	0	0	1.30873	0.0695589	0.905246
NCR1	0	0	7.05252e-07	2.93855e-07	1	0	0	0	1.30871	0.0695578	0.905264
UCHL5	0	0	7.0537e-07	2.93904e-07	1	0	0	0	1.30871	0.0695578	0.905281
SERPINB4	0	0	7.06383e-07	2.94326e-07	1	0	0	0	1.3087	0.0695572	0.905298
DHRS7B	0	0	7.06974e-07	2.94572e-07	1	0	0	0	1.30869	0.0695569	0.905315
GPR55	0	0	7.08614e-07	2.95256e-07	1	0	0	0	1.30867	0.069556	0.905333
INADL	0	0	3.54384e-06	1.4766e-06	2	0	1	0	1.30863	0.069554	0.90535
AADACL3	0	0	7.12456e-07	2.96857e-07	1	0	0	0	1.30863	0.0695539	0.905367
ADORA3	0	0	7.13375e-07	2.97239e-07	1	0	0	0	1.30862	0.0695535	0.905384
UPK3A	0	0	7.13576e-07	2.97323e-07	1	0	0	0	1.30862	0.0695533	0.905401
EXOSC4	0	0	7.13935e-07	2.97473e-07	1	0	0	0	1.30862	0.0695532	0.905418
CCR3	0	0	7.14797e-07	2.97832e-07	1	0	0	0	1.30861	0.0695527	0.905435
COMT	0	0	7.15823e-07	2.9826e-07	1	0	0	0	1.30859	0.0695521	0.905453
SIRT5	0	0	7.15874e-07	2.98281e-07	1	0	0	0	1.30859	0.0695521	0.90547
MSC	0	0	7.16275e-07	2.98448e-07	1	0	0	0	1.30859	0.0695519	0.905487
ZNF586	0	0	7.16682e-07	2.98617e-07	1	0	0	0	1.30859	0.0695517	0.905504
OR13J1	0	0	7.1819e-07	2.99246e-07	1	0	0	0	1.30857	0.0695509	0.90552
RSRC1	0	0	7.1826e-07	2.99275e-07	1	0	0	0	1.30857	0.0695508	0.905537
PDCD2	0	0	7.19029e-07	2.99595e-07	1	0	0	0	1.30856	0.0695504	0.905554
MCU	0	0	7.20726e-07	3.00303e-07	1	0	0	0	1.30854	0.0695495	0.905571
C7orf25	0	0	7.23313e-07	3.0138e-07	1	0	0	0	1.30851	0.0695481	0.905588
CCS	0	0	7.24234e-07	3.01764e-07	1	0	0	0	1.3085	0.0695476	0.905605
FAM118B	0	0	7.24276e-07	3.01782e-07	1	0	0	0	1.3085	0.0695476	0.905622
CTRC	0	0	7.24984e-07	3.02077e-07	1	0	0	0	1.30849	0.0695472	0.905639
OR1I1	0	0	7.2505e-07	3.02104e-07	1	0	0	0	1.30849	0.0695471	0.905655
PDLIM1	0	0	7.26752e-07	3.02813e-07	1	0	0	0	1.30848	0.0695462	0.905672
CAMLG	0	0	7.27372e-07	3.03072e-07	1	0	0	0	1.30847	0.0695459	0.905689
REM1	0	0	7.28017e-07	3.0334e-07	1	0	0	0	1.30846	0.0695455	0.905706
AREG	0	0	3.05726e-07	1.27386e-07	0	2	0	1	1.30846	0.0695452	0.905722
ANKRD1	0	0	7.30091e-07	3.04204e-07	1	0	0	0	1.30844	0.0695444	0.905739
COQ9	0	0	7.31421e-07	3.04759e-07	1	0	0	0	1.30842	0.0695437	0.905756
EFCAB3	0	0	7.34059e-07	3.05858e-07	1	0	0	0	1.3084	0.0695423	0.905772
PRKAB1	0	0	7.34962e-07	3.06234e-07	1	0	0	0	1.30839	0.0695418	0.905789
AKR1B1	0	0	7.34965e-07	3.06235e-07	1	0	0	0	1.30839	0.0695418	0.905805
ECI1	0	0	7.36767e-07	3.06986e-07	1	0	0	0	1.30837	0.0695408	0.905822
QPCT	0	0	7.36926e-07	3.07053e-07	1	0	0	0	1.30836	0.0695407	0.905838
CD300LG	0	0	7.3703e-07	3.07096e-07	1	0	0	0	1.30836	0.0695407	0.905855
RMND5A	0	0	7.37349e-07	3.07229e-07	1	0	0	0	1.30836	0.0695405	0.905871
SNRNP40	0	0	7.37917e-07	3.07466e-07	1	0	0	0	1.30835	0.0695402	0.905888
TMEM38A	0	0	7.38346e-07	3.07644e-07	1	0	0	0	1.30835	0.06954	0.905904
SLX4IP	0	0	7.39223e-07	3.0801e-07	1	0	0	0	1.30834	0.0695395	0.905921
NXF5	0	0	7.3994e-07	3.08308e-07	1	0	0	0	1.30833	0.0695391	0.905937
GNPTG	0	0	7.39958e-07	3.08316e-07	1	0	0	0	1.30833	0.0695391	0.905954
BSND	0	0	7.40568e-07	3.0857e-07	1	0	0	0	1.30832	0.0695388	0.90597
TRAM1L1	0	0	7.41182e-07	3.08826e-07	1	0	0	0	1.30832	0.0695384	0.905986
SLC35A5	0	0	7.42099e-07	3.09208e-07	1	0	0	0	1.30831	0.0695379	0.906003
STK17A	0	0	7.44192e-07	3.1008e-07	1	0	0	0	1.30829	0.0695368	0.906019
LETM2	0	0	7.47039e-07	3.11266e-07	1	0	0	0	1.30825	0.0695353	0.906035
VASH2	0	0	7.47514e-07	3.11464e-07	1	0	0	0	1.30825	0.069535	0.906051
PAX4	0	0	7.48151e-07	3.11729e-07	1	0	0	0	1.30824	0.0695347	0.906068
ANKS4B	0	0	7.4971e-07	3.12379e-07	1	0	0	0	1.30822	0.0695338	0.906084
FKBP6	0	0	7.51034e-07	3.12931e-07	1	0	0	0	1.30821	0.0695331	0.9061
MRPS27	0	0	7.52905e-07	3.1371e-07	1	0	0	0	1.30819	0.0695321	0.906116
MRGPRX1	0	0	7.54916e-07	3.14548e-07	1	0	0	0	1.30817	0.069531	0.906132
DSCC1	0	0	7.5508e-07	3.14617e-07	1	0	0	0	1.30817	0.0695309	0.906148
AQP5	0	0	7.56571e-07	3.15238e-07	1	0	0	0	1.30815	0.0695301	0.906165
GLT8D2	0	0	7.57867e-07	3.15778e-07	1	0	0	0	1.30814	0.0695294	0.906181
PROCA1	0	0	7.58179e-07	3.15908e-07	1	0	0	0	1.30813	0.0695292	0.906197
XCR1	0	0	7.59246e-07	3.16352e-07	1	0	0	0	1.30812	0.0695287	0.906213
STK16	0	0	7.5965e-07	3.16521e-07	1	0	0	0	1.30812	0.0695284	0.906229
GPR3	0	0	7.6045e-07	3.16854e-07	1	0	0	0	1.30811	0.069528	0.906245
HEXIM2	0	0	7.61852e-07	3.17438e-07	1	0	0	0	1.30809	0.0695273	0.906261
PARP16	0	0	7.62526e-07	3.17719e-07	1	0	0	0	1.30808	0.0695269	0.906277
CEACAM6	0	0	7.62595e-07	3.17748e-07	1	0	0	0	1.30808	0.0695269	0.906293
FBXO2	0	0	7.64244e-07	3.18435e-07	1	0	0	0	1.30807	0.069526	0.906309
SLC14A1	0	0	7.6443e-07	3.18513e-07	1	0	0	0	1.30806	0.0695259	0.906325
AFMID	0	0	7.65754e-07	3.19064e-07	1	0	0	0	1.30805	0.0695252	0.90634
NSUN6	0	0	7.66551e-07	3.19396e-07	1	0	0	0	1.30804	0.0695247	0.906356
ZDHHC6	0	0	7.67562e-07	3.19818e-07	1	0	0	0	1.30803	0.0695242	0.906372
CEP57L1	0	0	7.68424e-07	3.20177e-07	1	0	0	0	1.30802	0.0695237	0.906388
CABP4	0	0	7.68535e-07	3.20223e-07	1	0	0	0	1.30802	0.0695236	0.906404
SPOPL	0	0	7.69201e-07	3.205e-07	1	0	0	0	1.30801	0.0695233	0.906419
NUDT6	0	0	7.72737e-07	3.21974e-07	1	0	0	0	1.30797	0.0695214	0.906435
UNG	0	0	7.73456e-07	3.22273e-07	1	0	0	0	1.30797	0.069521	0.906451
FITM1	0	0	7.73706e-07	3.22378e-07	1	0	0	0	1.30796	0.0695209	0.906467
TRIM21	0	0	7.73883e-07	3.22451e-07	1	0	0	0	1.30796	0.0695208	0.906482
CLEC4G	0	0	7.7436e-07	3.2265e-07	1	0	0	0	1.30796	0.0695205	0.906498
RLBP1	0	0	7.74364e-07	3.22652e-07	1	0	0	0	1.30796	0.0695205	0.906514
ERI3	0	0	7.75751e-07	3.2323e-07	1	0	0	0	1.30794	0.0695198	0.906529
CDK20	0	0	7.77271e-07	3.23863e-07	1	0	0	0	1.30792	0.0695189	0.906545
ZNF154	0	0	7.77417e-07	3.23924e-07	1	0	0	0	1.30792	0.0695189	0.906561
ACAT1	0	0	7.78102e-07	3.24209e-07	1	0	0	0	1.30791	0.0695185	0.906576
ALLC	0	0	7.7883e-07	3.24513e-07	1	0	0	0	1.30791	0.0695181	0.906592
DHRS2	0	0	7.81007e-07	3.2542e-07	1	0	0	0	1.30788	0.0695169	0.906607
CCDC176	0	0	7.82997e-07	3.26249e-07	1	0	0	0	1.30786	0.0695158	0.906623
LONRF3	0	0	1.71249e-06	7.13537e-07	0	2	1	0	1.30786	0.0695156	0.906638
BRE	0	0	7.86387e-07	3.27661e-07	1	0	0	0	1.30782	0.069514	0.906654
CRTAM	0	0	7.88178e-07	3.28407e-07	1	0	0	0	1.3078	0.069513	0.906669
GJB4	0	0	7.88641e-07	3.28601e-07	1	0	0	0	1.3078	0.0695128	0.906685
TDG	0	0	7.94671e-07	3.31113e-07	1	0	0	0	1.30773	0.0695095	0.9067
MYCBP2	0	0	8.48283e-06	3.53451e-06	1	3	2	1	1.3077	0.0695081	0.906715
VSTM4	0	0	7.97523e-07	3.32301e-07	1	0	0	0	1.3077	0.069508	0.906731
GDPD3	0	0	7.98011e-07	3.32504e-07	1	0	0	0	1.3077	0.0695077	0.906746
RPF1	0	0	7.98925e-07	3.32886e-07	1	0	0	0	1.30769	0.0695072	0.906761
ZNF724P	0	0	8.01144e-07	3.3381e-07	1	0	0	0	1.30766	0.069506	0.906777
TDO2	0	0	8.01759e-07	3.34066e-07	1	0	0	0	1.30766	0.0695057	0.906792
HOXA4	0	0	8.02797e-07	3.34499e-07	1	0	0	0	1.30764	0.0695051	0.906807
RHOB	0	0	8.03638e-07	3.34849e-07	1	0	0	0	1.30764	0.0695047	0.906823
UBE3D	0	0	8.05449e-07	3.35604e-07	1	0	0	0	1.30762	0.0695037	0.906838
AP3M1	0	0	8.06059e-07	3.35858e-07	1	0	0	0	1.30761	0.0695034	0.906853
FUZ	0	0	8.06129e-07	3.35887e-07	1	0	0	0	1.30761	0.0695033	0.906868
RIMS3	0	0	8.06333e-07	3.35972e-07	1	0	0	0	1.30761	0.0695032	0.906884
HTR1E	0	0	8.07571e-07	3.36488e-07	1	0	0	0	1.30759	0.0695026	0.906899
SLC17A2	0	0	8.07586e-07	3.36494e-07	1	0	0	0	1.30759	0.0695026	0.906914
OR13A1	0	0	8.08004e-07	3.36668e-07	1	0	0	0	1.30759	0.0695023	0.906929
TMPRSS11E	0	0	8.09287e-07	3.37203e-07	1	0	0	0	1.30757	0.0695016	0.906944
C12orf42	0	0	8.10445e-07	3.37686e-07	1	0	0	0	1.30756	0.069501	0.906959
CTH	0	0	8.10632e-07	3.37763e-07	1	0	0	0	1.30756	0.0695009	0.906974
ZSCAN30	0	0	8.13675e-07	3.39031e-07	1	0	0	0	1.30753	0.0694993	0.906989
KLF3	0	0	8.15635e-07	3.39848e-07	1	0	0	0	1.3075	0.0694982	0.907004
MARVELD3	0	0	8.17873e-07	3.4078e-07	1	0	0	0	1.30748	0.069497	0.907019
PNMA2	0	0	8.18512e-07	3.41047e-07	1	0	0	0	1.30747	0.0694967	0.907034
HOXC4	0	0	8.19081e-07	3.41284e-07	1	0	0	0	1.30747	0.0694963	0.907049
RHOA	0	0	3.96648e-07	1.6527e-07	0	2	0	1	1.30746	0.0694961	0.907064
ZFP69B	0	0	8.19566e-07	3.41486e-07	1	0	0	0	1.30746	0.0694961	0.907079
IFIT3	0	0	8.20005e-07	3.41669e-07	1	0	0	0	1.30746	0.0694959	0.907094
ADH1B	0	0	8.20197e-07	3.41749e-07	1	0	0	0	1.30745	0.0694957	0.907109
CCDC42	0	0	8.20804e-07	3.42002e-07	1	0	0	0	1.30745	0.0694954	0.907124
ZNF525	0	0	8.21268e-07	3.42195e-07	1	0	0	0	1.30744	0.0694952	0.907139
STEAP2	0	0	8.24032e-07	3.43347e-07	1	0	0	0	1.30741	0.0694937	0.907154
ACTR10	0	0	8.24561e-07	3.43567e-07	1	0	0	0	1.30741	0.0694934	0.907168
BROX	0	0	8.28693e-07	3.45289e-07	1	0	0	0	1.30736	0.0694912	0.907183
LAX1	0	0	8.30296e-07	3.45957e-07	1	0	0	0	1.30734	0.0694903	0.907198
CYP7B1	0	0	8.3051e-07	3.46046e-07	1	0	0	0	1.30734	0.0694902	0.907213
KAZALD1	0	0	8.31457e-07	3.46441e-07	1	0	0	0	1.30733	0.0694897	0.907228
BSPRY	0	0	8.33373e-07	3.47239e-07	1	0	0	0	1.30731	0.0694886	0.907242
IFIT5	0	0	8.33661e-07	3.47359e-07	1	0	0	0	1.30731	0.0694885	0.907257
SERPINB9	0	0	8.34698e-07	3.47791e-07	1	0	0	0	1.3073	0.0694879	0.907272
PRKAR2A	0	0	8.36821e-07	3.48676e-07	1	0	0	0	1.30727	0.0694868	0.907286
CDKL2	0	0	8.3782e-07	3.49092e-07	1	0	0	0	1.30726	0.0694862	0.907301
TRIM44	0	0	8.38337e-07	3.49307e-07	1	0	0	0	1.30726	0.069486	0.907316
ZNF852	0	0	8.38505e-07	3.49377e-07	1	0	0	0	1.30726	0.0694859	0.90733
LDLRAD4	0	0	8.40367e-07	3.50153e-07	1	0	0	0	1.30723	0.0694849	0.907345
STARD10	0	0	8.42068e-07	3.50862e-07	1	0	0	0	1.30722	0.0694839	0.90736
KCNAB3	0	0	8.42369e-07	3.50987e-07	1	0	0	0	1.30721	0.0694838	0.907374
MYZAP	0	0	8.43158e-07	3.51316e-07	1	0	0	0	1.3072	0.0694833	0.907389
GJA5	0	0	8.43657e-07	3.51524e-07	1	0	0	0	1.3072	0.0694831	0.907403
PARL	0	0	8.44542e-07	3.51892e-07	1	0	0	0	1.30719	0.0694826	0.907418
SLC10A2	0	0	8.45191e-07	3.52163e-07	1	0	0	0	1.30718	0.0694823	0.907432
OSCP1	0	0	8.45668e-07	3.52362e-07	1	0	0	0	1.30718	0.069482	0.907447
SLC16A7	0	0	8.46625e-07	3.5276e-07	1	0	0	0	1.30717	0.0694815	0.907461
ZNF708	0	0	8.47275e-07	3.53031e-07	1	0	0	0	1.30716	0.0694811	0.907476
PRRC1	0	0	8.47352e-07	3.53063e-07	1	0	0	0	1.30716	0.0694811	0.90749
ABRA	0	0	8.4863e-07	3.53596e-07	1	0	0	0	1.30714	0.0694804	0.907504
WDR45B	0	0	8.4913e-07	3.53804e-07	1	0	0	0	1.30714	0.0694801	0.907519
FDFT1	0	0	8.51279e-07	3.547e-07	1	0	0	0	1.30712	0.069479	0.907533
HOXB13	0	0	8.53318e-07	3.55549e-07	1	0	0	0	1.30709	0.0694779	0.907548
TALDO1	0	0	8.53975e-07	3.55823e-07	1	0	0	0	1.30709	0.0694775	0.907562
ASMT	0	0	8.54325e-07	3.55969e-07	1	0	0	0	1.30708	0.0694773	0.907576
NECAB2	0	0	8.55425e-07	3.56427e-07	1	0	0	0	1.30707	0.0694767	0.907591
MECR	0	0	8.56028e-07	3.56678e-07	1	0	0	0	1.30706	0.0694764	0.907605
PANX3	0	0	8.56258e-07	3.56774e-07	1	0	0	0	1.30706	0.0694763	0.907619
ALG11	0	0	8.56529e-07	3.56887e-07	1	0	0	0	1.30706	0.0694761	0.907633
45546	0	0	8.58505e-07	3.57711e-07	1	0	0	0	1.30704	0.0694751	0.907648
HOXB1	0	0	8.58904e-07	3.57877e-07	1	0	0	0	1.30703	0.0694748	0.907662
SPDEF	0	0	8.59318e-07	3.58049e-07	1	0	0	0	1.30703	0.0694746	0.907676
SERPINA12	0	0	8.60709e-07	3.58629e-07	1	0	0	0	1.30701	0.0694739	0.90769
GJA9	0	0	8.61313e-07	3.58881e-07	1	0	0	0	1.30701	0.0694735	0.907704
MOGAT3	0	0	8.61551e-07	3.5898e-07	1	0	0	0	1.307	0.0694734	0.907719
TXNDC15	0	0	8.62031e-07	3.5918e-07	1	0	0	0	1.307	0.0694732	0.907733
GIN1	0	0	8.64122e-07	3.60051e-07	1	0	0	0	1.30698	0.069472	0.907747
MEPE	0	0	8.65655e-07	3.6069e-07	1	0	0	0	1.30696	0.0694712	0.907761
CAMK1	0	0	8.66185e-07	3.6091e-07	1	0	0	0	1.30695	0.0694709	0.907775
HEPACAM	0	0	8.66247e-07	3.60936e-07	1	0	0	0	1.30695	0.0694709	0.907789
MBOAT2	0	0	8.66362e-07	3.60984e-07	1	0	0	0	1.30695	0.0694708	0.907803
ATXN10	0	0	8.66459e-07	3.61024e-07	1	0	0	0	1.30695	0.0694708	0.907817
UQCRFS1	0	0	4.46945e-07	1.86227e-07	0	2	0	1	1.30691	0.0694689	0.907831
ARMC12	0	0	8.72473e-07	3.6353e-07	1	0	0	0	1.30688	0.0694675	0.907845
LGALS4	0	0	8.72531e-07	3.63555e-07	1	0	0	0	1.30688	0.0694675	0.907859
GPA33	0	0	8.73435e-07	3.63931e-07	1	0	0	0	1.30687	0.069467	0.907873
TRIM31	0	0	8.74807e-07	3.64503e-07	1	0	0	0	1.30686	0.0694663	0.907887
TNFRSF11B	0	0	8.75366e-07	3.64736e-07	1	0	0	0	1.30685	0.069466	0.907901
DEPDC7	0	0	8.76014e-07	3.65006e-07	1	0	0	0	1.30685	0.0694656	0.907915
ERRFI1	0	0	8.78778e-07	3.66158e-07	1	0	0	0	1.30682	0.0694641	0.907929
SKP2	0	0	8.79078e-07	3.66283e-07	1	0	0	0	1.30681	0.069464	0.907943
SLC35C2	0	0	8.79285e-07	3.66369e-07	1	0	0	0	1.30681	0.0694638	0.907956
ZCCHC12	0	0	8.81126e-07	3.67136e-07	1	0	0	0	1.30679	0.0694629	0.90797
BLMH	0	0	8.81215e-07	3.67173e-07	1	0	0	0	1.30679	0.0694628	0.907984
KRBA2	0	0	8.81333e-07	3.67222e-07	1	0	0	0	1.30679	0.0694627	0.907998
SETMAR	0	0	8.82509e-07	3.67712e-07	1	0	0	0	1.30677	0.0694621	0.908012
TRIM38	0	0	8.82793e-07	3.6783e-07	1	0	0	0	1.30677	0.069462	0.908026
FFAR3	0	0	8.84453e-07	3.68522e-07	1	0	0	0	1.30675	0.0694611	0.908039
VASH1	0	0	8.85728e-07	3.69053e-07	1	0	0	0	1.30674	0.0694604	0.908053
ZNF273	0	0	8.85921e-07	3.69134e-07	1	0	0	0	1.30674	0.0694603	0.908067
RILP	0	0	8.87472e-07	3.6978e-07	1	0	0	0	1.30672	0.0694594	0.90808
CENPU	0	0	8.88342e-07	3.70143e-07	1	0	0	0	1.30671	0.069459	0.908094
UGT2A3	0	0	8.90641e-07	3.711e-07	1	0	0	0	1.30669	0.0694577	0.908108
UGT2B10	0	0	8.90984e-07	3.71243e-07	1	0	0	0	1.30668	0.0694575	0.908121
SELPLG	0	0	8.92827e-07	3.72011e-07	1	0	0	0	1.30666	0.0694565	0.908135
ZNF630	0	0	8.96821e-07	3.73675e-07	1	0	0	0	1.30662	0.0694544	0.908149
FAM118A	0	0	8.98777e-07	3.74491e-07	1	0	0	0	1.3066	0.0694533	0.908162
OMA1	0	0	8.98921e-07	3.74551e-07	1	0	0	0	1.3066	0.0694532	0.908176
POLR1E	0	0	9.01547e-07	3.75645e-07	1	0	0	0	1.30657	0.0694518	0.90819
UGT2B28	0	0	9.04036e-07	3.76682e-07	1	0	0	0	1.30654	0.0694505	0.908203
PUS3	0	0	9.04581e-07	3.76909e-07	1	0	0	0	1.30653	0.0694502	0.908217
UGT2A2	0	0	9.05126e-07	3.77136e-07	1	0	0	0	1.30653	0.0694499	0.90823
DLK2	0	0	9.05998e-07	3.77499e-07	1	0	0	0	1.30652	0.0694494	0.908244
CCDC181	0	0	9.08113e-07	3.7838e-07	1	0	0	0	1.3065	0.0694483	0.908257
EXOSC9	0	0	9.08311e-07	3.78463e-07	1	0	0	0	1.30649	0.0694482	0.908271
ZNF136	0	0	9.09152e-07	3.78813e-07	1	0	0	0	1.30648	0.0694477	0.908284
TIGD6	0	0	9.10681e-07	3.79451e-07	1	0	0	0	1.30647	0.0694469	0.908298
SGCA	0	0	9.11731e-07	3.79888e-07	1	0	0	0	1.30646	0.0694463	0.908311
ZNF404	0	0	9.131e-07	3.80458e-07	1	0	0	0	1.30644	0.0694456	0.908325
ASIC5	0	0	9.13579e-07	3.80658e-07	1	0	0	0	1.30644	0.0694453	0.908338
CPA2	0	0	9.14467e-07	3.81028e-07	1	0	0	0	1.30643	0.0694449	0.908351
CYP2C18	0	0	9.15369e-07	3.81404e-07	1	0	0	0	1.30642	0.0694444	0.908365
INO80B	0	0	9.17399e-07	3.8225e-07	1	0	0	0	1.30639	0.0694433	0.908378
WDSUB1	0	0	9.18324e-07	3.82635e-07	1	0	0	0	1.30638	0.0694428	0.908391
SGCE	0	0	9.1963e-07	3.83179e-07	1	0	0	0	1.30637	0.0694421	0.908405
CATSPER3	0	0	9.20431e-07	3.83513e-07	1	0	0	0	1.30636	0.0694416	0.908418
NEK6	0	0	9.21474e-07	3.83947e-07	1	0	0	0	1.30635	0.0694411	0.908431
TNFRSF10B	0	0	9.2164e-07	3.84017e-07	1	0	0	0	1.30635	0.069441	0.908445
ACADL	0	0	9.22582e-07	3.84409e-07	1	0	0	0	1.30634	0.0694405	0.908458
ASB4	0	0	9.27175e-07	3.86323e-07	1	0	0	0	1.30629	0.069438	0.908471
NUF2	0	0	9.27544e-07	3.86477e-07	1	0	0	0	1.30628	0.0694378	0.908484
DNAJC30	0	0	9.31194e-07	3.87998e-07	1	0	0	0	1.30624	0.0694358	0.908498
SLC38A2	0	0	9.32589e-07	3.88579e-07	1	0	0	0	1.30623	0.0694351	0.908511
DHDH	0	0	9.34263e-07	3.89276e-07	1	0	0	0	1.30621	0.0694342	0.908524
ASZ1	0	0	9.35365e-07	3.89736e-07	1	0	0	0	1.3062	0.0694336	0.908537
ICA1	0	0	9.38064e-07	3.9086e-07	1	0	0	0	1.30617	0.0694321	0.90855
LIPH	0	0	9.38748e-07	3.91145e-07	1	0	0	0	1.30616	0.0694318	0.908563
CHKB	0	0	9.39704e-07	3.91543e-07	1	0	0	0	1.30615	0.0694312	0.908577
ZNF93	0	0	9.39946e-07	3.91644e-07	1	0	0	0	1.30615	0.0694311	0.90859
CERS6	0	0	9.41668e-07	3.92362e-07	1	0	0	0	1.30613	0.0694302	0.908603
SLC25A24	0	0	9.42913e-07	3.9288e-07	1	0	0	0	1.30612	0.0694295	0.908616
APOLD1	0	0	9.44896e-07	3.93707e-07	1	0	0	0	1.30609	0.0694284	0.908629
SIGLEC9	0	0	9.45068e-07	3.93778e-07	1	0	0	0	1.30609	0.0694283	0.908642
SERPINF1	0	0	9.47884e-07	3.94952e-07	1	0	0	0	1.30606	0.0694268	0.908655
C14orf166B	0	0	9.48932e-07	3.95388e-07	1	0	0	0	1.30605	0.0694263	0.908668
FBXL2	0	0	9.49072e-07	3.95447e-07	1	0	0	0	1.30605	0.0694262	0.908681
LRRC71	0	0	9.49562e-07	3.95651e-07	1	0	0	0	1.30604	0.0694259	0.908694
STXBP4	0	0	9.49741e-07	3.95725e-07	1	0	0	0	1.30604	0.0694258	0.908707
VSIG8	0	0	9.50199e-07	3.95916e-07	1	0	0	0	1.30604	0.0694256	0.90872
ATG4B	0	0	9.50631e-07	3.96096e-07	1	0	0	0	1.30603	0.0694253	0.908733
ENDOD1	0	0	9.52011e-07	3.96671e-07	1	0	0	0	1.30602	0.0694246	0.908746
NKAPL	0	0	9.52994e-07	3.97081e-07	1	0	0	0	1.30601	0.0694241	0.908759
ENO2	0	0	9.53943e-07	3.97476e-07	1	0	0	0	1.306	0.0694236	0.908772
CCDC97	0	0	9.54563e-07	3.97735e-07	1	0	0	0	1.30599	0.0694232	0.908785
GALK1	0	0	9.54588e-07	3.97745e-07	1	0	0	0	1.30599	0.0694232	0.908797
IGFLR1	0	0	9.54617e-07	3.97757e-07	1	0	0	0	1.30599	0.0694232	0.90881
PAH	0	0	9.54646e-07	3.97769e-07	1	0	0	0	1.30599	0.0694232	0.908823
ZNF774	0	0	9.56657e-07	3.98607e-07	1	0	0	0	1.30597	0.0694221	0.908836
SLC9A3R1	0	0	9.56795e-07	3.98665e-07	1	0	0	0	1.30596	0.069422	0.908849
CYP27C1	0	0	9.6194e-07	4.00808e-07	1	0	0	0	1.30591	0.0694192	0.908862
PREB	0	0	9.63213e-07	4.01339e-07	1	0	0	0	1.30589	0.0694186	0.908874
C1orf87	0	0	9.70354e-07	4.04314e-07	1	0	0	0	1.30582	0.0694147	0.908887
ZBTB9	0	0	9.74445e-07	4.06019e-07	1	0	0	0	1.30577	0.0694125	0.9089
TMEM117	0	0	9.75646e-07	4.06519e-07	1	0	0	0	1.30576	0.0694119	0.908913
TRIT1	0	0	9.7807e-07	4.07529e-07	1	0	0	0	1.30573	0.0694105	0.908925
CYP3A7	0	0	9.79533e-07	4.08139e-07	1	0	0	0	1.30572	0.0694098	0.908938
GFRA3	0	0	9.79626e-07	4.08178e-07	1	0	0	0	1.30572	0.0694097	0.908951
LPAR2	0	0	9.83174e-07	4.09656e-07	1	0	0	0	1.30568	0.0694078	0.908964
NPTX2	0	0	9.83295e-07	4.09706e-07	1	0	0	0	1.30568	0.0694077	0.908976
SBK2	0	0	9.84181e-07	4.10075e-07	1	0	0	0	1.30567	0.0694073	0.908989
SIGMAR1	0	0	5.61707e-07	2.34045e-07	0	2	0	1	1.30566	0.069407	0.909001
ZNF350	0	0	9.85849e-07	4.1077e-07	1	0	0	0	1.30565	0.0694064	0.909014
CERS2	0	0	9.85949e-07	4.10812e-07	1	0	0	0	1.30565	0.0694063	0.909027
ACKR3	0	0	9.87729e-07	4.11554e-07	1	0	0	0	1.30563	0.0694053	0.909039
HP1BP3	0	0	9.87775e-07	4.11573e-07	1	0	0	0	1.30563	0.0694053	0.909052
ZCCHC4	0	0	9.89914e-07	4.12464e-07	1	0	0	0	1.3056	0.0694042	0.909064
NR1H4	0	0	9.92649e-07	4.13604e-07	1	0	0	0	1.30557	0.0694027	0.909077
IFT74	0	0	9.93767e-07	4.14069e-07	1	0	0	0	1.30556	0.0694021	0.90909
GLCCI1	0	0	9.94575e-07	4.14406e-07	1	0	0	0	1.30555	0.0694016	0.909102
VPS72	0	0	9.94913e-07	4.14547e-07	1	0	0	0	1.30555	0.0694015	0.909115
C9orf50	0	0	9.94978e-07	4.14574e-07	1	0	0	0	1.30555	0.0694014	0.909127
APLNR	0	0	9.95303e-07	4.14709e-07	1	0	0	0	1.30554	0.0694013	0.90914
SLC29A1	0	0	1.0037e-06	4.18209e-07	1	0	0	0	1.30545	0.0693967	0.909152
NAAA	0	0	1.0041e-06	4.18374e-07	1	0	0	0	1.30545	0.0693965	0.909165
ALDH1A1	0	0	1.00416e-06	4.18399e-07	1	0	0	0	1.30545	0.0693965	0.909177
RAD23A	0	0	1.00467e-06	4.18611e-07	1	0	0	0	1.30544	0.0693962	0.909189
GNB5	0	0	1.00471e-06	4.18631e-07	1	0	0	0	1.30544	0.0693962	0.909202
CPNE3	0	0	1.00472e-06	4.18634e-07	1	0	0	0	1.30544	0.0693962	0.909214
SLC38A4	0	0	1.00574e-06	4.19058e-07	1	0	0	0	1.30543	0.0693956	0.909227
PROSER2	0	0	1.00659e-06	4.19412e-07	1	0	0	0	1.30542	0.0693952	0.909239
RNF26	0	0	1.009e-06	4.20418e-07	1	0	0	0	1.3054	0.0693939	0.909251
KLRG2	0	0	1.00903e-06	4.20429e-07	1	0	0	0	1.30539	0.0693939	0.909264
MAPK3	0	0	1.00919e-06	4.20497e-07	1	0	0	0	1.30539	0.0693938	0.909276
FAM111A	0	0	1.00952e-06	4.20632e-07	1	0	0	0	1.30539	0.0693936	0.909288
TREH	0	0	1.01142e-06	4.21426e-07	1	0	0	0	1.30537	0.0693926	0.909301
PDHX	0	0	1.01162e-06	4.21506e-07	1	0	0	0	1.30537	0.0693925	0.909313
ADCYAP1R1	0	0	1.01244e-06	4.2185e-07	1	0	0	0	1.30536	0.069392	0.909325
GK	0	0	1.01273e-06	4.21969e-07	1	0	0	0	1.30535	0.0693919	0.909337
CDC42EP1	0	0	1.01304e-06	4.22098e-07	1	0	0	0	1.30535	0.0693917	0.90935
RRS1	0	0	1.0139e-06	4.2246e-07	1	0	0	0	1.30534	0.0693912	0.909362
ARPC1B	0	0	1.0154e-06	4.23085e-07	1	0	0	0	1.30533	0.0693904	0.909374
LHX4	0	0	1.01702e-06	4.2376e-07	1	0	0	0	1.30531	0.0693895	0.909386
C11orf24	0	0	1.01887e-06	4.2453e-07	1	0	0	0	1.30529	0.0693885	0.909399
MICU3	0	0	1.01913e-06	4.24637e-07	1	0	0	0	1.30528	0.0693884	0.909411
AKR7A2	0	0	1.01968e-06	4.24867e-07	1	0	0	0	1.30528	0.0693881	0.909423
SYT13	0	0	1.02263e-06	4.26095e-07	1	0	0	0	1.30525	0.0693865	0.909435
CCNO	0	0	1.02394e-06	4.26642e-07	1	0	0	0	1.30523	0.0693858	0.909447
SLC46A1	0	0	1.0249e-06	4.27043e-07	1	0	0	0	1.30522	0.0693853	0.909459
DMKN	0	0	1.03042e-06	4.29341e-07	1	0	0	0	1.30516	0.0693823	0.909471
MAP9	0	0	1.0312e-06	4.29668e-07	1	0	0	0	1.30515	0.0693819	0.909483
ARHGAP28	0	0	1.0336e-06	4.30665e-07	1	0	0	0	1.30513	0.0693806	0.909496
IRF3	0	0	1.03693e-06	4.32053e-07	1	0	0	0	1.30509	0.0693788	0.909508
CELF6	0	0	1.03762e-06	4.32343e-07	1	0	0	0	1.30508	0.0693784	0.90952
CECR1	0	0	1.03791e-06	4.32463e-07	1	0	0	0	1.30508	0.0693783	0.909532
PHF20L1	0	0	1.97177e-06	8.21569e-07	0	2	1	0	1.30503	0.0693758	0.909544
PDP1	0	0	1.04381e-06	4.34922e-07	1	0	0	0	1.30502	0.0693751	0.909556
EME1	0	0	1.04399e-06	4.34994e-07	1	0	0	0	1.30501	0.069375	0.909568
HIST3H2A	0	0	6.21177e-07	2.58824e-07	0	2	0	1	1.30501	0.069375	0.90958
FAM98A	0	0	1.04486e-06	4.35358e-07	1	0	0	0	1.305	0.0693745	0.909592
AFP	0	0	1.04525e-06	4.3552e-07	1	0	0	0	1.305	0.0693743	0.909604
NOSTRIN	0	0	1.04604e-06	4.35848e-07	1	0	0	0	1.30499	0.0693739	0.909616
NCOA4	0	0	1.04615e-06	4.35895e-07	1	0	0	0	1.30499	0.0693738	0.909628
RIOK2	0	0	1.0464e-06	4.36001e-07	1	0	0	0	1.30499	0.0693737	0.90964
ZNF44	0	0	1.04788e-06	4.36617e-07	1	0	0	0	1.30497	0.0693729	0.909651
MLST8	0	0	1.04937e-06	4.37237e-07	1	0	0	0	1.30496	0.0693721	0.909663
FCHO2	0	0	1.04975e-06	4.37397e-07	1	0	0	0	1.30495	0.0693719	0.909675
SAG	0	0	1.04983e-06	4.37429e-07	1	0	0	0	1.30495	0.0693719	0.909687
MOK	0	0	1.05148e-06	4.38119e-07	1	0	0	0	1.30493	0.069371	0.909699
TTLL13	0	0	1.05199e-06	4.38331e-07	1	0	0	0	1.30493	0.0693707	0.909711
ZNF623	0	0	1.05236e-06	4.38482e-07	1	0	0	0	1.30492	0.0693705	0.909723
SLCO1A2	0	0	1.0532e-06	4.38834e-07	1	0	0	0	1.30491	0.06937	0.909734
RNF113B	0	0	1.05536e-06	4.39734e-07	1	0	0	0	1.30489	0.0693689	0.909746
HOMEZ	0	0	1.05669e-06	4.40287e-07	1	0	0	0	1.30488	0.0693682	0.909758
SYT9	0	0	1.05836e-06	4.40984e-07	1	0	0	0	1.30486	0.0693673	0.90977
CCNJL	0	0	1.05859e-06	4.41081e-07	1	0	0	0	1.30485	0.0693671	0.909782
ZNF568	0	0	1.0611e-06	4.42124e-07	1	0	0	0	1.30483	0.0693658	0.909793
SOHLH1	0	0	1.06282e-06	4.42843e-07	1	0	0	0	1.30481	0.0693649	0.909805
DDX42	0	0	1.99336e-06	8.30567e-07	0	2	1	0	1.30479	0.0693641	0.909817
GSTCD	0	0	1.06454e-06	4.43558e-07	1	0	0	0	1.30479	0.0693639	0.909829
DCAF4L1	0	0	1.06502e-06	4.43758e-07	1	0	0	0	1.30478	0.0693637	0.90984
CDC14B	0	0	1.06503e-06	4.43762e-07	1	0	0	0	1.30478	0.0693637	0.909852
SLFNL1	0	0	1.06575e-06	4.44064e-07	1	0	0	0	1.30478	0.0693633	0.909864
KLC3	0	0	1.06957e-06	4.45656e-07	1	0	0	0	1.30474	0.0693612	0.909875
ZNF417	0	0	1.06975e-06	4.45729e-07	1	0	0	0	1.30473	0.0693611	0.909887
TBCCD1	0	0	1.07246e-06	4.46859e-07	1	0	0	0	1.3047	0.0693597	0.909899
GLP1R	0	0	1.07513e-06	4.4797e-07	1	0	0	0	1.30467	0.0693582	0.90991
TCERG1L	0	0	1.07554e-06	4.48143e-07	1	0	0	0	1.30467	0.069358	0.909922
KCNS3	0	0	1.07674e-06	4.48642e-07	1	0	0	0	1.30466	0.0693573	0.909933
FANCF	0	0	1.0789e-06	4.4954e-07	1	0	0	0	1.30463	0.0693562	0.909945
FUT1	0	0	1.07951e-06	4.49796e-07	1	0	0	0	1.30463	0.0693559	0.909957
MB21D1	0	0	1.08073e-06	4.50303e-07	1	0	0	0	1.30461	0.0693552	0.909968
GBP5	0	0	1.08269e-06	4.5112e-07	1	0	0	0	1.30459	0.0693541	0.90998
CDC20B	0	0	1.08337e-06	4.51403e-07	1	0	0	0	1.30458	0.0693538	0.909991
FRMD3	0	0	1.0835e-06	4.51459e-07	1	0	0	0	1.30458	0.0693537	0.910003
KLHL9	0	0	1.08947e-06	4.53945e-07	1	0	0	0	1.30452	0.0693505	0.910014
LEFTY2	0	0	1.09005e-06	4.54188e-07	1	0	0	0	1.30451	0.0693502	0.910026
ATAD3C	0	0	1.09178e-06	4.54909e-07	1	0	0	0	1.30449	0.0693492	0.910037
SPAG8	0	0	1.09238e-06	4.55159e-07	1	0	0	0	1.30449	0.0693489	0.910049
CLCC1	0	0	1.09276e-06	4.55317e-07	1	0	0	0	1.30448	0.0693487	0.91006
ITGBL1	0	0	1.0931e-06	4.5546e-07	1	0	0	0	1.30448	0.0693485	0.910072
SDE2	0	0	1.09332e-06	4.5555e-07	1	0	0	0	1.30448	0.0693484	0.910083
CDC42BPG	0	0	3.9273e-06	1.63638e-06	2	0	1	0	1.30445	0.0693473	0.910095
AMHR2	0	0	1.09626e-06	4.56774e-07	1	0	0	0	1.30444	0.0693468	0.910106
GCM2	0	0	1.09974e-06	4.58226e-07	1	0	0	0	1.30441	0.069345	0.910117
OASL	0	0	1.10099e-06	4.58747e-07	1	0	0	0	1.30439	0.0693443	0.910129
FAM222B	0	0	1.10273e-06	4.5947e-07	1	0	0	0	1.30437	0.0693433	0.91014
CCER1	0	0	1.10281e-06	4.59502e-07	1	0	0	0	1.30437	0.0693433	0.910151
DCP1A	0	0	1.10576e-06	4.60734e-07	1	0	0	0	1.30434	0.0693417	0.910163
SLC30A9	0	0	1.10654e-06	4.61059e-07	1	0	0	0	1.30433	0.0693413	0.910174
SLC1A1	0	0	1.10932e-06	4.62218e-07	1	0	0	0	1.3043	0.0693398	0.910186
ST8SIA5	0	0	1.1105e-06	4.62707e-07	1	0	0	0	1.30429	0.0693392	0.910197
SPATA7	0	0	1.11063e-06	4.62764e-07	1	0	0	0	1.30429	0.0693391	0.910208
ASTL	0	0	1.1116e-06	4.63168e-07	1	0	0	0	1.30428	0.0693386	0.910219
CFHR5	0	0	1.11258e-06	4.63576e-07	1	0	0	0	1.30427	0.069338	0.910231
MS4A14	0	0	1.11267e-06	4.63614e-07	1	0	0	0	1.30427	0.069338	0.910242
LMAN1L	0	0	1.1175e-06	4.65625e-07	1	0	0	0	1.30421	0.0693354	0.910253
DUOXA1	0	0	1.11879e-06	4.66164e-07	1	0	0	0	1.3042	0.0693347	0.910265
CASC1	0	0	1.11963e-06	4.66514e-07	1	0	0	0	1.30419	0.0693342	0.910276
GPATCH2	0	0	1.12018e-06	4.6674e-07	1	0	0	0	1.30418	0.0693339	0.910287
BHLHE41	0	0	1.12109e-06	4.67122e-07	1	0	0	0	1.30417	0.0693334	0.910298
RCBTB1	0	0	1.12153e-06	4.67306e-07	1	0	0	0	1.30417	0.0693332	0.910309
CUZD1	0	0	1.12155e-06	4.67311e-07	1	0	0	0	1.30417	0.0693332	0.910321
SLU7	0	0	1.12167e-06	4.67361e-07	1	0	0	0	1.30417	0.0693331	0.910332
GDF15	0	0	1.1225e-06	4.67708e-07	1	0	0	0	1.30416	0.0693327	0.910343
RPAP3	0	0	1.12384e-06	4.68265e-07	1	0	0	0	1.30414	0.069332	0.910354
CD5	0	0	1.12521e-06	4.68837e-07	1	0	0	0	1.30413	0.0693312	0.910365
AKAP10	0	0	1.12655e-06	4.69397e-07	1	0	0	0	1.30411	0.0693305	0.910376
TMEM79	0	0	1.12672e-06	4.69465e-07	1	0	0	0	1.30411	0.0693304	0.910387
CDK11A	0	0	1.12805e-06	4.70019e-07	1	0	0	0	1.3041	0.0693297	0.910399
PDE1A	0	0	1.12867e-06	4.70279e-07	1	0	0	0	1.30409	0.0693294	0.91041
EPHX1	0	0	1.12943e-06	4.70594e-07	1	0	0	0	1.30408	0.069329	0.910421
SNAP47	0	0	1.13064e-06	4.71101e-07	1	0	0	0	1.30407	0.0693283	0.910432
CPA1	0	0	1.13071e-06	4.71129e-07	1	0	0	0	1.30407	0.0693283	0.910443
GBP2	0	0	1.13131e-06	4.71379e-07	1	0	0	0	1.30406	0.0693279	0.910454
GPR20	0	0	1.13133e-06	4.71389e-07	1	0	0	0	1.30406	0.0693279	0.910465
EARS2	0	0	1.13267e-06	4.71945e-07	1	0	0	0	1.30405	0.0693272	0.910476
P2RX4	0	0	1.13398e-06	4.72491e-07	1	0	0	0	1.30403	0.0693265	0.910487
SLC16A10	0	0	1.13429e-06	4.72623e-07	1	0	0	0	1.30403	0.0693263	0.910498
PICALM	0	0	1.13478e-06	4.72827e-07	1	0	0	0	1.30403	0.0693261	0.910509
CHRM1	0	0	1.1372e-06	4.73833e-07	1	0	0	0	1.304	0.0693248	0.91052
C3orf67	0	0	1.13954e-06	4.74808e-07	1	0	0	0	1.30397	0.0693235	0.910531
SPERT	0	0	1.1408e-06	4.75333e-07	1	0	0	0	1.30396	0.0693228	0.910542
RASGRP3	0	0	1.14174e-06	4.75727e-07	1	0	0	0	1.30395	0.0693223	0.910553
MORN1	0	0	1.143e-06	4.76252e-07	1	0	0	0	1.30394	0.0693216	0.910564
NGLY1	0	0	1.14313e-06	4.76306e-07	1	0	0	0	1.30393	0.0693216	0.910575
ACCSL	0	0	1.14342e-06	4.76427e-07	1	0	0	0	1.30393	0.0693214	0.910585
MCHR1	0	0	1.14423e-06	4.76763e-07	1	0	0	0	1.30392	0.069321	0.910596
DYTN	0	0	1.14501e-06	4.77086e-07	1	0	0	0	1.30391	0.0693206	0.910607
KCNK15	0	0	1.14682e-06	4.77843e-07	1	0	0	0	1.30389	0.0693196	0.910618
MFSD1	0	0	1.1473e-06	4.78042e-07	1	0	0	0	1.30389	0.0693193	0.910629
TIAM2	0	0	3.97926e-06	1.65802e-06	2	0	1	0	1.30389	0.0693193	0.91064
CCT8L2	0	0	1.14773e-06	4.78221e-07	1	0	0	0	1.30388	0.0693191	0.910651
SLC29A3	0	0	1.14785e-06	4.78273e-07	1	0	0	0	1.30388	0.069319	0.910661
MIEF1	0	0	1.15145e-06	4.7977e-07	1	0	0	0	1.30384	0.0693171	0.910672
PTDSS2	0	0	1.15199e-06	4.79994e-07	1	0	0	0	1.30384	0.0693168	0.910683
SPAG4	0	0	1.15211e-06	4.80047e-07	1	0	0	0	1.30384	0.0693167	0.910694
SLC1A3	0	0	1.15216e-06	4.80066e-07	1	0	0	0	1.30384	0.0693167	0.910705
TRAF3IP3	0	0	1.15328e-06	4.80534e-07	1	0	0	0	1.30382	0.0693161	0.910715
FLRT3	0	0	1.15417e-06	4.80903e-07	1	0	0	0	1.30381	0.0693156	0.910726
PARP3	0	0	1.15422e-06	4.80926e-07	1	0	0	0	1.30381	0.0693156	0.910737
HSD17B1	0	0	1.15648e-06	4.81865e-07	1	0	0	0	1.30379	0.0693144	0.910748
EGFL6	0	0	1.15651e-06	4.8188e-07	1	0	0	0	1.30379	0.0693144	0.910758
SMPDL3B	0	0	1.15657e-06	4.81903e-07	1	0	0	0	1.30379	0.0693143	0.910769
MAP4K5	0	0	1.15763e-06	4.82347e-07	1	0	0	0	1.30378	0.0693138	0.91078
SLC39A12	0	0	1.1586e-06	4.82748e-07	1	0	0	0	1.30377	0.0693132	0.91079
ELP3	0	0	1.15885e-06	4.82852e-07	1	0	0	0	1.30376	0.0693131	0.910801
CCT5	0	0	1.16041e-06	4.83505e-07	1	0	0	0	1.30375	0.0693123	0.910812
RRNAD1	0	0	1.16097e-06	4.83738e-07	1	0	0	0	1.30374	0.069312	0.910822
SMYD1	0	0	1.16182e-06	4.84091e-07	1	0	0	0	1.30373	0.0693115	0.910833
FLOT2	0	0	1.16383e-06	4.8493e-07	1	0	0	0	1.30371	0.0693104	0.910844
ZSCAN22	0	0	1.16822e-06	4.86757e-07	1	0	0	0	1.30366	0.0693081	0.910854
DCAF10	0	0	1.17061e-06	4.87755e-07	1	0	0	0	1.30363	0.0693068	0.910865
CTPS1	0	0	1.17283e-06	4.88677e-07	1	0	0	0	1.30361	0.0693056	0.910875
SGPL1	0	0	1.17727e-06	4.90529e-07	1	0	0	0	1.30356	0.0693032	0.910886
KCNN4	0	0	1.17885e-06	4.91188e-07	1	0	0	0	1.30355	0.0693023	0.910897
RNF219	0	0	1.18129e-06	4.92204e-07	1	0	0	0	1.30352	0.069301	0.910907
SLC2A11	0	0	1.18632e-06	4.943e-07	1	0	0	0	1.30346	0.0692983	0.910918
ZNF77	0	0	1.18644e-06	4.94351e-07	1	0	0	0	1.30346	0.0692983	0.910928
L3MBTL4	0	0	1.18967e-06	4.95696e-07	1	0	0	0	1.30343	0.0692965	0.910939
PHYKPL	0	0	1.19075e-06	4.96147e-07	1	0	0	0	1.30342	0.0692959	0.910949
KIAA0930	0	0	1.19259e-06	4.96911e-07	1	0	0	0	1.3034	0.0692949	0.91096
APBB3	0	0	1.19323e-06	4.97178e-07	1	0	0	0	1.30339	0.0692946	0.91097
CLPX	0	0	1.19357e-06	4.97321e-07	1	0	0	0	1.30339	0.0692944	0.910981
ZNF395	0	0	1.19402e-06	4.97507e-07	1	0	0	0	1.30338	0.0692942	0.910991
DOCK7	0	0	4.02744e-06	1.6781e-06	2	0	1	0	1.30336	0.0692934	0.911002
CLU	0	0	1.19641e-06	4.98505e-07	1	0	0	0	1.30335	0.0692929	0.911012
KCNJ14	0	0	1.19852e-06	4.99382e-07	1	0	0	0	1.30333	0.0692917	0.911023
PLS1	0	0	1.20273e-06	5.01138e-07	1	0	0	0	1.30329	0.0692895	0.911033
TOX2	0	0	1.20396e-06	5.0165e-07	1	0	0	0	1.30327	0.0692888	0.911044
DCTN2	0	0	7.82176e-07	3.25907e-07	0	2	0	1	1.30326	0.0692882	0.911054
ANXA11	0	0	1.20975e-06	5.04063e-07	1	0	0	0	1.30321	0.0692857	0.911064
VPS45	0	0	1.21156e-06	5.04816e-07	1	0	0	0	1.30319	0.0692847	0.911075
NKD1	0	0	1.21262e-06	5.05258e-07	1	0	0	0	1.30318	0.0692842	0.911085
ACOXL	0	0	1.21327e-06	5.05531e-07	1	0	0	0	1.30317	0.0692838	0.911096
SLC25A14	0	0	7.91326e-07	3.29719e-07	0	2	0	1	1.30316	0.0692833	0.911106
DAB1	0	0	1.21529e-06	5.06372e-07	1	0	0	0	1.30315	0.0692827	0.911116
VPS13A	0	0	5.48231e-06	2.2843e-06	3	1	3	0	1.30315	0.0692827	0.911127
CCNJ	0	0	7.94002e-07	3.30834e-07	0	2	0	1	1.30313	0.0692818	0.911137
CUEDC1	0	0	1.21958e-06	5.08157e-07	1	0	0	0	1.3031	0.0692804	0.911147
CCDC94	0	0	7.98203e-07	3.32584e-07	0	2	0	1	1.30309	0.0692796	0.911158
ALDH9A1	0	0	1.22202e-06	5.09176e-07	1	0	0	0	1.30308	0.0692791	0.911168
RBAK	0	0	1.22208e-06	5.092e-07	1	0	0	0	1.30307	0.0692791	0.911178
MATN1	0	0	1.22247e-06	5.09362e-07	1	0	0	0	1.30307	0.0692789	0.911189
HPDL	0	0	1.22278e-06	5.0949e-07	1	0	0	0	1.30307	0.0692787	0.911199
OPN4	0	0	1.22452e-06	5.10217e-07	1	0	0	0	1.30305	0.0692777	0.911209
NLE1	0	0	1.22567e-06	5.10695e-07	1	0	0	0	1.30304	0.0692771	0.911219
AGFG1	0	0	1.22832e-06	5.11802e-07	1	0	0	0	1.30301	0.0692757	0.91123
PURG	0	0	8.05854e-07	3.35773e-07	0	2	0	1	1.303	0.0692755	0.91124
TCTN1	0	0	1.23041e-06	5.12669e-07	1	0	0	0	1.30298	0.0692746	0.91125
LHX9	0	0	1.23112e-06	5.12966e-07	1	0	0	0	1.30298	0.0692742	0.91126
FAM69B	0	0	1.23309e-06	5.13788e-07	1	0	0	0	1.30296	0.0692731	0.91127
C4BPA	0	0	1.23715e-06	5.1548e-07	1	0	0	0	1.30291	0.0692709	0.911281
GPER1	0	0	1.23737e-06	5.15569e-07	1	0	0	0	1.30291	0.0692708	0.911291
DOK3	0	0	1.2378e-06	5.15748e-07	1	0	0	0	1.3029	0.0692706	0.911301
C15orf52	0	0	1.23862e-06	5.16091e-07	1	0	0	0	1.30289	0.0692702	0.911311
CSNK2A1	0	0	8.17276e-07	3.40532e-07	0	2	0	1	1.30288	0.0692693	0.911321
SHC2	0	0	1.24023e-06	5.16763e-07	1	0	0	0	1.30288	0.0692693	0.911331
SLC44A3	0	0	1.24049e-06	5.16872e-07	1	0	0	0	1.30287	0.0692692	0.911341
CPN2	0	0	1.24071e-06	5.16961e-07	1	0	0	0	1.30287	0.069269	0.911352
CYP2A7	0	0	1.2454e-06	5.18918e-07	1	0	0	0	1.30282	0.0692665	0.911362
HARS	0	0	1.24552e-06	5.18967e-07	1	0	0	0	1.30282	0.0692664	0.911372
SPSB1	0	0	8.24455e-07	3.43523e-07	0	2	0	1	1.3028	0.0692654	0.911382
IVNS1ABP	0	0	1.24852e-06	5.20218e-07	1	0	0	0	1.30279	0.0692648	0.911392
NT5E	0	0	1.25115e-06	5.21312e-07	1	0	0	0	1.30276	0.0692634	0.911402
RALGPS2	0	0	1.25202e-06	5.21677e-07	1	0	0	0	1.30275	0.0692629	0.911412
KLHL32	0	0	1.25229e-06	5.21786e-07	1	0	0	0	1.30275	0.0692628	0.911422
ECM2	0	0	1.25328e-06	5.222e-07	1	0	0	0	1.30274	0.0692623	0.911432
TTLL2	0	0	1.25381e-06	5.22421e-07	1	0	0	0	1.30273	0.069262	0.911442
C7orf43	0	0	1.25504e-06	5.22935e-07	1	0	0	0	1.30272	0.0692613	0.911452
GCLC	0	0	1.25561e-06	5.23171e-07	1	0	0	0	1.30271	0.069261	0.911462
TBC1D15	0	0	1.25628e-06	5.23448e-07	1	0	0	0	1.3027	0.0692607	0.911472
SMAD6	0	0	1.25635e-06	5.23479e-07	1	0	0	0	1.3027	0.0692606	0.911482
GRAMD1C	0	0	1.26019e-06	5.2508e-07	1	0	0	0	1.30266	0.0692585	0.911492
MROH9	0	0	1.26066e-06	5.25277e-07	1	0	0	0	1.30266	0.0692583	0.911502
CSRNP1	0	0	1.26455e-06	5.26897e-07	1	0	0	0	1.30261	0.0692562	0.911512
FTCD	0	0	1.26525e-06	5.2719e-07	1	0	0	0	1.30261	0.0692558	0.911522
HPSE2	0	0	1.26543e-06	5.27263e-07	1	0	0	0	1.3026	0.0692557	0.911532
SLC5A8	0	0	1.26597e-06	5.27487e-07	1	0	0	0	1.3026	0.0692554	0.911542
PMEL	0	0	1.26716e-06	5.27983e-07	1	0	0	0	1.30258	0.0692548	0.911552
LINS	0	0	1.26739e-06	5.28078e-07	1	0	0	0	1.30258	0.0692547	0.911562
SERPINH1	0	0	1.26787e-06	5.28281e-07	1	0	0	0	1.30258	0.0692544	0.911572
KRT79	0	0	1.27149e-06	5.29789e-07	1	0	0	0	1.30254	0.0692525	0.911581
PAPL	0	0	1.27251e-06	5.30214e-07	1	0	0	0	1.30253	0.0692519	0.911591
YARS2	0	0	1.2782e-06	5.32584e-07	1	0	0	0	1.30246	0.0692489	0.911601
RUNDC3A	0	0	8.55345e-07	3.56394e-07	0	2	0	1	1.30246	0.0692488	0.911611
RNF169	0	0	1.27882e-06	5.32844e-07	1	0	0	0	1.30246	0.0692485	0.911621
PPP5C	0	0	1.27919e-06	5.32996e-07	1	0	0	0	1.30245	0.0692483	0.911631
ZNF483	0	0	1.27987e-06	5.33279e-07	1	0	0	0	1.30245	0.069248	0.911641
FAM198B	0	0	1.28156e-06	5.33983e-07	1	0	0	0	1.30243	0.069247	0.91165
TMPRSS13	0	0	1.28402e-06	5.35009e-07	1	0	0	0	1.3024	0.0692457	0.91166
FZD3	0	0	1.28649e-06	5.36039e-07	1	0	0	0	1.30237	0.0692444	0.91167
SPATA18	0	0	1.2877e-06	5.36542e-07	1	0	0	0	1.30236	0.0692437	0.91168
GLYR1	0	0	1.29261e-06	5.38586e-07	1	0	0	0	1.30231	0.0692411	0.91169
SLC39A5	0	0	1.29338e-06	5.38907e-07	1	0	0	0	1.3023	0.0692407	0.911699
RANGAP1	0	0	1.29354e-06	5.38974e-07	1	0	0	0	1.3023	0.0692406	0.911709
GANAB	0	0	2.22466e-06	9.26942e-07	0	2	1	0	1.30228	0.0692396	0.911719
HSPA8	0	0	1.29664e-06	5.40266e-07	1	0	0	0	1.30226	0.0692389	0.911729
PKM	0	0	1.29948e-06	5.41448e-07	1	0	0	0	1.30223	0.0692374	0.911738
CYP2A13	0	0	1.30091e-06	5.42048e-07	1	0	0	0	1.30222	0.0692366	0.911748
FAM161A	0	0	1.30165e-06	5.42352e-07	1	0	0	0	1.30221	0.0692362	0.911758
TXNDC16	0	0	1.30219e-06	5.4258e-07	1	0	0	0	1.3022	0.0692359	0.911767
SNX27	0	0	1.30221e-06	5.42588e-07	1	0	0	0	1.3022	0.0692359	0.911777
KRT71	0	0	1.30328e-06	5.43034e-07	1	0	0	0	1.30219	0.0692354	0.911787
PRDM5	0	0	1.30401e-06	5.43336e-07	1	0	0	0	1.30218	0.069235	0.911796
ZIC4	0	0	1.30423e-06	5.43429e-07	1	0	0	0	1.30218	0.0692349	0.911806
FAM83E	0	0	1.30736e-06	5.44735e-07	1	0	0	0	1.30215	0.0692332	0.911816
ESR2	0	0	1.30873e-06	5.45305e-07	1	0	0	0	1.30213	0.0692324	0.911825
CANT1	0	0	1.31087e-06	5.46195e-07	1	0	0	0	1.30211	0.0692313	0.911835
POLR1A	0	0	4.1456e-06	1.72733e-06	2	0	1	0	1.30208	0.0692298	0.911845
BBS7	0	0	1.31613e-06	5.48386e-07	1	0	0	0	1.30205	0.0692284	0.911854
RPTN	0	0	1.3194e-06	5.49749e-07	1	0	0	0	1.30202	0.0692267	0.911864
IGSF21	0	0	1.31998e-06	5.49993e-07	1	0	0	0	1.30201	0.0692264	0.911874
ZBTB24	0	0	1.32351e-06	5.51463e-07	1	0	0	0	1.30197	0.0692245	0.911883
ANGEL1	0	0	1.32901e-06	5.53755e-07	1	0	0	0	1.30191	0.0692215	0.911893
AKT2	0	0	1.33176e-06	5.549e-07	1	0	0	0	1.30188	0.06922	0.911902
WDR34	0	0	1.33185e-06	5.54939e-07	1	0	0	0	1.30188	0.06922	0.911912
BACH1	0	0	1.334e-06	5.55832e-07	1	0	0	0	1.30186	0.0692188	0.911921
GPSM2	0	0	1.33487e-06	5.56196e-07	1	0	0	0	1.30185	0.0692184	0.911931
KCNJ6	0	0	9.12221e-07	3.80092e-07	0	2	0	1	1.30185	0.0692182	0.91194
NOLC1	0	0	1.33999e-06	5.58329e-07	1	0	0	0	1.30179	0.0692156	0.91195
SNX9	0	0	1.34038e-06	5.58492e-07	1	0	0	0	1.30179	0.0692154	0.91196
NFKBIZ	0	0	1.34101e-06	5.58755e-07	1	0	0	0	1.30178	0.0692151	0.911969
MECP2	0	0	1.34107e-06	5.58778e-07	1	0	0	0	1.30178	0.069215	0.911979
ST6GALNAC1	0	0	1.34509e-06	5.60454e-07	1	0	0	0	1.30174	0.0692129	0.911988
CES3	0	0	1.34786e-06	5.6161e-07	1	0	0	0	1.30171	0.0692114	0.911997
NDUFV1	0	0	1.3497e-06	5.62374e-07	1	0	0	0	1.30169	0.0692104	0.912007
BEST2	0	0	1.35404e-06	5.64182e-07	1	0	0	0	1.30164	0.0692081	0.912016
ABTB1	0	0	1.35746e-06	5.65607e-07	1	0	0	0	1.3016	0.0692062	0.912026
MIPEP	0	0	1.35799e-06	5.65828e-07	1	0	0	0	1.3016	0.0692059	0.912035
FARSA	0	0	1.35896e-06	5.66232e-07	1	0	0	0	1.30159	0.0692054	0.912045
COL22A1	0	0	4.194e-06	1.7475e-06	2	0	1	0	1.30155	0.0692038	0.912054
TLR4	0	0	1.36233e-06	5.67638e-07	1	0	0	0	1.30155	0.0692036	0.912064
CDC27	0	0	1.36251e-06	5.67714e-07	1	0	0	0	1.30155	0.0692035	0.912073
TKTL2	0	0	1.36504e-06	5.68765e-07	1	0	0	0	1.30152	0.0692021	0.912082
CHRM3	0	0	1.36548e-06	5.68951e-07	1	0	0	0	1.30152	0.0692019	0.912092
RPUSD2	0	0	1.36691e-06	5.69546e-07	1	0	0	0	1.3015	0.0692011	0.912101
RASGRP4	0	0	1.36967e-06	5.70698e-07	1	0	0	0	1.30147	0.0691996	0.912111
SSBP3	0	0	9.47378e-07	3.94741e-07	0	2	0	1	1.30146	0.0691993	0.91212
MRE11A	0	0	1.37266e-06	5.7194e-07	1	0	0	0	1.30144	0.069198	0.912129
GDF5	0	0	1.37417e-06	5.72569e-07	1	0	0	0	1.30142	0.0691972	0.912139
[truncated: 17,562 more rows]
