# Supplementary material for: Rare de novo damaging DNA variants are enriched in attention-deficit/hyperactivity disorder and implicate risk genes
Source: Nat Commun. 2024 Jul 12;15:5870. doi: 10.1038/s41467-024-50247-7 (PMC11245598; doi:10.1038/s41467-024-50247-7)
Supplement: Supplementary file 7 — Supplementary Data 4 [file 41467_2024_50247_MOESM7_ESM.xlsx]

## Sheet: Key
Supplementary Data 4.1: Gene association results from Fu et al. (2022) for Autism Spectrum Disorder, Developmental Delay, and Neurodevelopmental Disorders
	column name	description
	gene	gene name
	FDR_TADA_ASD	TADA Autism Spectrum Disorder False Discovery Rate of the gene
	FDR_TADA_DD	TADA Developmental Delay False Discovery Rate of the gene
	FDR_TADA_NDD	TADA Neurodevelopmental Disorders False Discovery Rate of the gene
Supplementary Data 4.2: Overlap between 24 genes harboring ultra-rare de novo damaging variants in ADHD probands and genes identified in other DNA sequencing studies of parent-child trios using the Gene4Denovo database
	column name	description
	Group name	name of disorder or group of disorders examined; ASD (Autism Spectrum Disorder), UDD (Undiagnosed Developmental Disorders), CHD (Congenital Heart Disease), CMS (Complex Motor Stereotypies), ID (Intellectual Disability), NDDs (Neurodevelopmental Disorders), TD (Tourette's Disorder), CH (Congenital Hydrocephalus), OCD (Obsessive-Compulsive Disorder), PNH (Periventricular Nodular Heterotopia), CDH (…
	Gene	gene name
	Mutation rate	background de novo mutation rate of the gene
	LoF	loss-of-function variant counts
	Del.	deleterious nonsynonymous variant counts
	Func.	functional (Pfun) variant counts
	Tol.	tolerable nonsynonymous variant counts
	Syn.	synonymous variant counts
	Nonfram.	non-frameshift variant counts
	P-value	p-value calculated for association of gene with disorder
	FDR	false discovery rate. Bold denotes FDR (false discovery rate) <0.1, consistent with high-confidence risk genes.
	Sample size	sample size contributing to analysis

## Sheet: 4.1_Fu et al. 2022
Supplementary Data 4.1: Gene association results from Fu et al. (2022) for Autism Spectrum Disorder, Developmental Delay, and Neurodevelopmental Disorders
gene	FDR_TADA_ASD	FDR_TADA_DD	FDR_TADA_NDD
FBXO11	0.010729	3.33067e-18	0
KDM5B	8.92768e-12	0	0
STAG1	0.679899	4.503e-07	1.98488e-07
CTNNA2	0.00794559	0.0533589	9.48592e-05
EML6	0.149327	0.0886169	0.00243327
PAK1	0.82065	0.0062532	0.00617868

## Sheet: 4.2_genes4denovo
Supplementary Data 4: Overlap between 24 genes harboring ultra-rare de novo damaging variants in ADHD probands and genes identified in other DNA sequencing studies of parent-child trios using the Gene4Denovo database
Group name	Gene	Mutation rate	LoF	Del.	Func.	Tol.	Syn.	Nonfram.	P-value	FDR	Sample size
ASD	KDM5B	7e-05	11	12	23	1	0	0	0	0	16991
Combined Disorders	FBXO11	3e-05	11	11	22	4	0	0	0	0	62549
Combined Disorders	KDM5B	7e-05	38	23	61	3	3	1	0	0	62549
Combined Disorders	STAG1	5e-05	6	10	16	1	1	1	0	0	62549
UDD	FBXO11	3e-05	8	10	18	3	0	0	0	0	31085
UDD	KDM5B	7e-05	20	10	30	2	3	1	0	0	31085
UDD	STAG1	5e-05	4	6	10	1	1	0	0	2e-05	31085
CHD	KDM5B	7e-05	3	0	3	0	0	0	1e-05	0.00528	3408
Combined Disorders	PAK1	2e-05	1	5	6	1	0	0	0.00018	0.00918	62549
CMS	KDM5B	7e-05	2	0	2	0	0	0	0	0.0601	118
ID	FBXO11	3e-05	1	0	1	0	0	0	0.00215	0.129	841
UDD	PAK1	2e-05	1	3	4	1	0	0	0.0018	0.145	31085
ID	TUBB	2e-05	0	1	1	0	0	0	0.00546	0.21	841
NDDs	PAK1	2e-05	0	1	1	0	0	0	0.00505	0.259	637
ID	STAG1	5e-05	0	1	1	0	0	0	0.00883	0.31	841
NDDs	STAG1	5e-05	0	1	1	0	0	0	0.00729	0.321	637
TD	KDM5B	7e-05	1	0	1	0	0	0	0.00393	0.349	909
CH	FBXO11	3e-05	1	0	1	0	0	0	0.00057	0.39	232
ASD	FBXO11	3e-05	1	1	2	1	0	0	0.0144	0.411	16991
OCD	STAG1	5e-05	1	0	1	0	0	0	0.00329	0.506	906
PNH	GOLGB1	0.0001	1	0	1	0	0	0	0.00096	0.52	202
CDH	KDM5B	7e-05	0	1	1	0	0	0	0.0104	0.621	827
SCZ	USP54	6e-05	1	0	1	0	0	0	0.0332	0.688	3402
SCZ	KDM5B	7e-05	1	0	1	0	0	0	0.0341	0.692	3402
SCZ	CTNNA2	5e-05	0	1	1	0	0	0	0.0357	0.7	3402
SCZ	STAG1	5e-05	0	1	1	0	0	0	0.0361	0.701	3402
ASD	STAG1	5e-05	1	1	2	0	0	1	0.0679	0.703	16991
SCZ	YLPM1	9e-05	1	0	1	0	1	0	0.0409	0.719	3402
SCZ	GOLGB1	0.0001	0	1	1	1	0	0	0.0449	0.739	3402
ASD	TTC26	2e-05	0	1	1	0	0	0	0.0863	0.741	16991
ASD	PAK1	2e-05	0	1	1	0	0	0	0.0979	0.76	16991
Combined Disorders	EML6	6e-05	4	3	7	7	2	1	0.147	0.81	62549
Combined Disorders	CTNNA2	5e-05	0	6	6	6	0	0	0.204	0.849	62549
Combined Disorders	SECISBP2L	4e-05	2	2	4	1	1	0	0.228	0.861	62549
Combined Disorders	BEST4	2e-05	0	1	1	0	0	0	0.281	0.881	62549
UDD	BEST4	2e-05	0	1	1	0	0	0	0.197	0.893	31085
ASD	USP54	6e-05	1	1	2	2	0	0	0.337	0.901	16991
UDD	EML6	6e-05	4	2	6	4	2	0	0.245	0.911	31085
Combined Disorders	PLD5	2e-05	0	1	1	2	0	0	0.415	0.913	62549
Combined Disorders	CTNND2	6e-05	2	5	7	1	2	0	0.445	0.918	62549
Combined Disorders	NARS2	2e-05	0	1	1	0	1	0	0.465	0.921	62549
UDD	CTNNA2	5e-05	0	5	5	3	0	0	0.288	0.922	31085
ASD	SECISBP2L	4e-05	0	1	1	1	0	0	0.465	0.923	16991
Combined Disorders	TTC26	2e-05	0	1	1	2	0	0	0.482	0.924	62549
UDD	PLD5	2e-05	0	1	1	1	0	0	0.32	0.928	31085
Combined Disorders	TUBB	2e-05	0	1	1	2	0	0	0.572	0.934	62549
UDD	SECISBP2L	4e-05	2	1	3	0	1	0	0.36	0.935	31085
UDD	NARS2	2e-05	0	1	1	0	1	0	0.371	0.937	31085
ASD	YLPM1	9e-05	2	0	2	4	1	0	0.661	0.942	16991
Combined Disorders	CHST15	3e-05	1	0	1	2	0	0	0.728	0.946	62549
UDD	CTNND2	6e-05	2	4	6	1	1	0	0.52	0.953	31085
ASD	EML6	6e-05	0	1	1	1	0	0	0.86	0.954	16991
ASD	CTNND2	6e-05	0	1	1	0	1	0	0.898	0.955	16991
Combined Disorders	USP54	6e-05	2	1	3	3	0	0	0.892	0.955	62549
ASD	RBBP6	7e-05	0	1	1	2	2	0	0.915	0.956	16991
Combined Disorders	EHBP1L1	5e-05	1	0	1	2	0	0	0.916	0.956	62549
Combined Disorders	YLPM1	9e-05	3	2	5	10	2	0	0.925	0.956	62549
Combined Disorders	GOLGB1	0.0001	3	2	5	12	1	0	0.958	0.957	62549
Combined Disorders	RBBP6	7e-05	0	2	2	6	5	2	0.959	0.957	62549
ASD	GOLGB1	0.0001	1	0	1	1	1	0	0.969	0.958	16991
UDD	CHST15	3e-05	1	0	1	1	0	0	0.673	0.963	31085
UDD	EHBP1L1	5e-05	1	0	1	1	0	0	0.887	0.971	31085
UDD	RBBP6	7e-05	0	1	1	3	3	2	0.955	0.972	31085
UDD	GOLGB1	0.0001	1	1	2	6	0	0	0.983	0.973	31085
UDD	YLPM1	9e-05	0	2	2	4	0	0	0.975	0.973	31085
