# Supplementary material for: Rare de novo damaging DNA variants are enriched in attention-deficit/hyperactivity disorder and implicate risk genes
Source: Nat Commun. 2024 Jul 12;15:5870. doi: 10.1038/s41467-024-50247-7 (PMC11245598; doi:10.1038/s41467-024-50247-7)
Supplement: Supplementary file 8 — Supplementary Data 5 [file 41467_2024_50247_MOESM8_ESM.xlsx]

## Sheet: Key
Supplementary Data 5: Overlap between the 24 genes harboring ultra-rare de novo damaging variants in ADHD probands and loci mapped to genes in genome-wide association studies of neuropsychiatric conditions from the GWAS Catalog
column heading	description
Mapped gene in GWAS catalog	gene name that was mapped in GWAS catalog that overlapped with one of the genes harboring ultra-rare de novo damaging variant in ADHD cases
Variant and risk allele	variant and risk allele of gene mapped in GWAS catalog
Genomic coordinate	genomic coordinate of variant
P-value	p-value reported for variant in GWAS catalog. Bold denotes p values < 5 x 10-8. Results are shown for traits that fall under the umbrella terms ‘nervous system disease’ or ‘psychiatric disorder.’
Reported neuropsychiatric trait in GWA study	neuropsychiatric trait reported for variant in GWA study
PMID	PMID of paper that reported association of gene variant and trait

## Sheet: GWAS catalog overlap
Supplementary Data 5: Overlap between the 24 genes harboring ultra-rare de novo damaging variants in ADHD probands and loci mapped to genes in genome-wide association studies of neuropsychiatric conditions using the GWAS Catalog
Mapped gene in GWAS catalog	Variant and risk allele	Genomic coordinate	P-value	Reported neuropsychiatric trait in GWA study	PMID
PLD5	rs11802387	1:242256712	7 x 10-6	Dementia in non-APOE e4 carriers	35694926
	rs1553441	1:242546741	6 x 10-6	Hypersomnia during a major depressive episode in bipolar disorder	26207136
L1TD1	rs2886644	1:62210612	6 x 10-14	Neuroblastoma (pediatric)	3259975
FBXO11, MSH6	rs7562367-G	2:47805474	1 x 10-9	Externalizing behaviour (multivariate analysis)	34446935
FBXO11	rs43811823	2:47820196	6 x 10-6	Schizophrenia	23894747
	rs77969729	2:47879940	6 x 10-11	Alzheimer's disease polygenic risk score (upper quantile vs lower quantile)	35589863
	rs2881935-T	2:47892134	1 x10-8	Insomnia	35835914
CTNNA2	rs13407231-C	2:79206501	1 x 10-6	Schizophrenia	35396580
	rs1897784-C	2:79269432	5 x 10-9	Externalizing behaviour (multivariate analysis)	34446935
	rs13409348-G	2:79312862	3 x 10-6	Bipolar disorder	19416921
	rs399885	2:79460126	5 x 10-7	Response to antipsychotic treatment	20195266
	rs7570469	2:79482228	6 x 10-7
	rs10196867-C	2:79751234	5 x 10-9	Alcohol dependence or heroin dependence or methamphetamine dependence	31462767
	rs17018359	2:79989050	2 x 10-6	Schizophrenia (MTAG)	32107650
	rs10180106-A	2:79994772	5 x 10-7	Response to lurasidone in schizophrenia	29730043
			2 x 10-6
	rs6738962	2:80054047	1 x 10-8	Alzheimer's disease (cognitive decline)	23535033
	rs55803020-C	2:80465766	8 x 10-14	Externalizing behaviour (multivariate analysis)	34446935
ANKRD11P1, CTNNA2	rs10179482-G	2:80777501	3 x 10-8
GOLGB1	rs115630863-A	3:121671594	3 x 10-6	Response to antidepressants in major depressive disorder	36228427
STAG1	rs6770476	3:136355078	6 x 10-9	Attention deficit hyperactivity disorder or autism spectrum disorder or intelligence (pleiotropy)	35764056
	rs10935182	3:136418580	7 x 10-10	Schizophrenia	31740837
	rs10935184-T	3:136434626	1 x 10-14		35396580
	rs10935184-C		1 x 10-9	Neuroticism	32231276
	rs66691851-C	3:136435986	4 x 10-15	Schizophrenia	28991256
			2 x 10-11		26198764
			2 x 10-10		30285260
			2 x 10-13
	rs66691851		4 x 10-18		31740837
	rs7427564	3:136555593	2 x 10-11		31268507
	rs7427564-G		2 x 10-10		30285260
	rs7432375	3:136569563	4 x 10-12		29483656
			3 x 10-8	Autism spectrum disorder or schizophrenia	28540026
	rs7432375-G		7 x 10-11	Schizophrenia	25056061
	rs10935185	3:136571687	5 x 10-9	Schizophrenia (MTAG)	32606422
	rs940174	3:136590868	3 x 10-9
			5 x 10-10	Schizophrenia vs autism spectrum disorder (ordinary least squares (OLS))	33686288
	rs7618871	3:136681578	1 x 10-8	Anorexia nervosa, attention-deficit/hyperactivity disorder, autism spectrum disorder, bipolar disorder, major depression, obsessive-compulsive disorder, schizophrenia, or Tourette syndrome (pleiotropy)	31835028
STAG1-DT, SLC35G2	rs6789329	3:136758020	3 x 10-10	Attention deficit hyperactivity disorder or autism spectrum disorder or intelligence (pleiotropy)	35764056
	rs6795372-G	3:136765048	1 x 10-9	Depressed affect	29942085
CTNND2	rs56044142-G	5:10900282	4 x 10-8	Insomnia	30804565
	rs2907292	5:11084600	3 x 10-8	Amyotrophic lateral sclerosis (sporadic)	24529757
	rs2530215	5:11298111	7 x 10-6	Bipolar disorder and schizophrenia	20889312
	rs6887317-A	5:11370935	9 x 10-6	Lewy body disease	25188341
CTNND2, RNU6-679P	rs10060040-A	5:11922959	4 x 10-6	Opioid addiction	36207451
	rs11744876	5:11930025	8 x 10-6	Late-onset Alzheimer's disease	27770636
	rs9686466	5:12202315	9 x 10-7	Alzheimer's disease in non-APOE e4 carriers	35694926
TUBB	rs114441450	6:30719037	2 x 10-8	Autism spectrum disorder or schizophrenia	28540026
CHST15	rs28719480-C	10:124040129	9 x 10-6	Alzheimer's disease or gastroesophageal reflux disease	35851147
OAT, CHST15	rs3884528	10:124235482	1 x 10-6	Opioid addiction	36207451
NARS2	rs4474465	11:78493334	3 x 10-6	Alzheimer's disease (survival time)	25649651
YLPM1	rs10144845-C	14:74771067	1 x 10-10	Depressed affect	29942085
			4 x 10-13	Neuroticism	32231276
	rs10148293-G	14:74830128	1 x 10-7	Depression (broad)	29662059
SECISBP2L	rs11854184-C	15:49000997	5 x 10-7	Schizophrenia	35396580
