# Supplementary material for: Rare de novo damaging DNA variants are enriched in attention-deficit/hyperactivity disorder and implicate risk genes
Source: Nat Commun. 2024 Jul 12;15:5870. doi: 10.1038/s41467-024-50247-7 (PMC11245598; doi:10.1038/s41467-024-50247-7)
Supplement: Supplementary file 9 — Supplementary Data 6 [file 41467_2024_50247_MOESM9_ESM.xlsx]

## Sheet: Keys
Supplementary Data 6.1: Pathway-based sets that are enriched for 24 genes harboring ultra-rare de novo damaging variants in ADHD probands
column name	description
pathway name	name of pathway that is enriched
set size	number of genes contained in pathway
candidates contained	number of overlaping genes contained in pathway and in list of 24 genes
p-value	p-value from Fisher's exact test
q-value	q-value adjusted for number of tests preformed
pathway source	database source of pathway
Supplementary Data 6.2: Gene-ontology based sets that are enriched for 24 genes harboring ultra-rare de novo damaging variants in ADHD probands
column name	description
gene-ontology term	name of gene-ontology term that is enriched
category, level	gene-ontology category level
set size	number of genes contained in gene-ontology set
candidates contained	number of overlaping genes contained in gene-ontology set and in list of 24 genes
p-value	p-value from Fisher's exact test
q-value	q-value adjusted for number of tests preformed

## Sheet: 6.1_pathway
Supplementary Data 6.1: Pathway-based sets that are enriched for 24 genes harboring ultra-rare devo damaging variants in ADHD probands
pathway name	set size	candidates contained	p-value	q-value	pathway source
CXCR4-mediated signaling events	86	3 (3.6%)	0.000152	0.00414	PID
Sema3A PAK dependent Axon repulsion	16	2 (12.5%)	0.00018	0.00414	Reactome
Ectoderm Differentiation	142	3 (2.1%)	0.00071	0.00856	Wikipathways
EPHB-mediated forward signaling	35	2 (5.7%)	0.000879	0.00856	Reactome
rac1 cell motility signaling pathway	36	2 (5.6%)	0.00093	0.00856	BioCarta
RAC1 signaling pathway	54	2 (3.7%)	0.00208	0.016	PID
Semaphorin interactions	64	2 (3.1%)	0.00292	0.0192	Reactome
CDC42 signaling events	71	2 (2.8%)	0.00357	0.0198	PID
EPH-Ephrin signaling	74	2 (2.7%)	0.00388	0.0198	Reactome
Fc gamma R-mediated phagocytosis - Homo sapiens (human)	97	2 (2.1%)	0.00644	0.0296	KEGG

## Sheet: 6.2_gene-ontolgy
Supplementary Data 6.2: Gene-ontology based sets that are enriched for 24 genes harboring ultra-rare devo damaging variants in ADHD probands
gene ontology term	category, level	set size	candidates contained	p-value	q-value
GO:0000226 microtubule cytoskeleton organization	BP 3	615	6 (1.0%)	6.23e-05	0.00542
GO:0007010 cytoskeleton organization	BP 4	1405	8 (0.6%)	0.000132	0.0155
GO:0005856 cytoskeleton	CC 4	2323	10 (0.4%)	0.000149	0.00403
GO:0007017 microtubule-based process	BP 2	808	6 (0.7%)	0.000278	0.0142
GO:0044877 protein-containing complex binding	MF 2	1223	7 (0.6%)	0.000384	0.00461
GO:0015630 microtubule cytoskeleton	CC 5	1292	7 (0.5%)	0.000534	0.0032
GO:0044430 cytoskeletal part	CC 3	1777	8 (0.5%)	0.000658	0.0164
GO:0040019 positive regulation of embryonic development	BP 5	42	2 (4.8%)	0.00112	0.0564
GO:0050808 synapse organization	BP 3	410	4 (1.0%)	0.00126	0.0449
GO:0099513 polymeric cytoskeletal fiber	CC 4	752	5 (0.7%)	0.00159	0.0214
GO:0120036 plasma membrane bounded cell projection organization	BP 4	1556	7 (0.5%)	0.00161	0.0943
GO:0030030 cell projection organization	BP 3	1594	7 (0.4%)	0.00186	0.0449
GO:0050807 regulation of synapse organization	BP 5	210	3 (1.4%)	0.00188	0.0564
GO:0050803 regulation of synapse structure or activity	BP 3	220	3 (1.4%)	0.00214	0.0449
GO:0060997 dendritic spine morphogenesis	BP 5	59	2 (3.4%)	0.0022	0.0564
GO:0016358 dendrite development	BP 3	235	3 (1.3%)	0.00258	0.0449
GO:0015629 actin cytoskeleton	CC 5	513	4 (0.8%)	0.00281	0.00842
GO:0006996 organelle organization	BP 3	4064	11 (0.3%)	0.00355	0.0515
GO:0035082 axoneme assembly	BP 4	76	2 (2.6%)	0.00362	0.12
GO:0005912 adherens junction	CC 3	557	4 (0.7%)	0.00382	0.035
GO:0097061 dendritic spine organization	BP 4	81	2 (2.5%)	0.0041	0.12
GO:0070161 anchoring junction	CC 2	573	4 (0.7%)	0.00423	0.0508
GO:0031334 positive regulation of protein complex assembly	BP 5	287	3 (1.0%)	0.00453	0.0775
GO:0008013 beta-catenin binding	MF 3	86	2 (2.3%)	0.00461	0.0737
GO:0099512 supramolecular fiber	CC 3	974	5 (0.5%)	0.00489	0.035
GO:0106027 neuron projection organization	BP 5	90	2 (2.2%)	0.00503	0.0775
GO:0099081 supramolecular polymer	CC 2	982	5 (0.5%)	0.00507	0.0508
GO:0032587 ruffle membrane	CC 4	96	2 (2.1%)	0.0057	0.0492
GO:0060996 dendritic spine development	BP 3	97	2 (2.1%)	0.00582	0.0723
GO:0043232 intracellular non-membrane-bounded organelle	CC 3	5063	12 (0.2%)	0.00648	0.035
GO:0005200 structural constituent of cytoskeleton	MF 2	103	2 (1.9%)	0.00654	0.0392
GO:0043228 non-membrane-bounded organelle	CC 2	5070	12 (0.2%)	0.00656	0.0508
GO:0045296 cadherin binding	MF 4	335	3 (0.9%)	0.00695	0.0581
GO:0044463 cell projection part	CC 2	1515	6 (0.4%)	0.007	0.0508
GO:0120038 plasma membrane bounded cell projection part	CC 3	1515	6 (0.4%)	0.007	0.035
GO:0001578 microtubule bundle formation	BP 4	108	2 (1.9%)	0.00717	0.123
GO:0048858 cell projection morphogenesis	BP 4	666	4 (0.6%)	0.00719	0.123
GO:0016363 nuclear matrix	CC 4	109	2 (1.8%)	0.0073	0.0492
GO:0032990 cell part morphogenesis	BP 4	682	4 (0.6%)	0.00781	0.123
GO:0005884 actin filament	CC 5	114	2 (1.8%)	0.00795	0.0159
GO:0030036 actin cytoskeleton organization	BP 3	691	4 (0.6%)	0.00809	0.088
GO:0048666 neuron development	BP 4	1107	5 (0.5%)	0.00844	0.123
GO:0000904 cell morphogenesis involved in differentiation	BP 5	724	4 (0.6%)	0.0096	0.106
GO:0034399 nuclear periphery	CC 4	128	2 (1.6%)	0.00994	0.0537
