# Supplementary material for: Rare de novo damaging DNA variants are enriched in attention-deficit/hyperactivity disorder and implicate risk genes
Source: Nat Commun. 2024 Jul 12;15:5870. doi: 10.1038/s41467-024-50247-7 (PMC11245598; doi:10.1038/s41467-024-50247-7)
Supplement: Supplementary file 11 — Source Data [file 41467_2024_50247_MOESM11_ESM.xlsx]

## Sheet: Figure 1a
Figure 1a: Classes of rare (non-neuro gnomAD AF<0.001) de novo variants
	Mis-D	PTV	Damaging	Synonymous
ADHD_mutation_rate	7.74434e-10	1.88077e-09	2.6552e-09	3.54027e-09
ADHD_mutation_rate_LowerCI	3.11362e-10	1.09562e-09	1.70124e-09	2.42154e-09
ADHD_mutation_rate_UpperCI	1.59563e-09	3.01129e-09	3.95073e-09	4.99781e-09
Control_mutation_rate	4.58452e-10	1.13265e-09	1.5911e-09	4.47665e-09
Control_mutation_rate_LowerCI	2.67065e-10	8.16312e-10	1.21122e-09	3.82154e-09
Control_mutation_rate_UpperCI	7.34026e-10	1.53101e-09	2.0524e-09	5.21184e-09
Rate_ratio	1.68924	1.66051	1.66879	0.79083
Rate_ratio_LowerCI	0.699589	0.978866	1.07788	0.559906
Rate_ratio_UpperCI	3.76761	2.73827	2.53495	1.09665
p-value	0.17516	0.0574661	0.0266597	0.907026

## Sheet: Figure 1b
Figure 1b: Classes of rare (non-neuro gnomAD AF<0.00005) de novo variants
	Mis-D	PTV	Damaging	Synonymous
ADHD_mutation_rate	7.74434e-10	1.88077e-09	2.6552e-09	2.3233e-09
ADHD_mutation_rate_LowerCI	3.11362e-10	1.09562e-09	1.70124e-09	1.43816e-09
ADHD_mutation_rate_UpperCI	1.59563e-09	3.01129e-09	3.95073e-09	3.55141e-09
Control_mutation_rate	4.04517e-10	9.7084e-10	1.37536e-09	3.04736e-09
Control_mutation_rate_LowerCI	2.26405e-10	6.79964e-10	1.02404e-09	2.51145e-09
Control_mutation_rate_UpperCI	6.67189e-10	1.34405e-09	1.80834e-09	3.66377e-09
Rate_ratio	1.91447	1.93726	1.93056	0.762399
Rate_ratio_LowerCI	0.781074	1.12866	1.23539	0.494029
Rate_ratio_UpperCI	4.36416	3.24222	2.96582	1.14214
p-value	0.122403	0.0215665	0.00745744	0.897779

## Sheet: Figure 2
Figure 2: Gene-based test results for ADHD, combining ultra-rare de novo damaging variants and independent case-control data
geneSymbol	FDR	chromosome	position	-log10(Q)
KDM5B	0.0382584	1	202724495	1.41727
YLPM1	0.19681	14	74763316	0.705952
CTNND2	0.261408	5	10971836	0.582682
GNB2L1	0.297572	5	181236897	0.526408
TUBB	0.319405	6	30717435	0.495658
FBXO11	0.334108	2	47789316	0.476113
GOLGB1	0.347873	3	121663199	0.458579
USP54	0.360295	10	73497538	0.443341
NARS2	0.370126	11	78435620	0.43165
EHBP1L1	0.378359	11	65576046	0.422095
EML6	0.385174	2	54723499	0.414343
OCEL1	0.390877	19	17226213	0.40796
TTC26	0.39577	7	139133744	0.402557
STAG1	0.400174	3	136336236	0.397752
CTNNA2	0.404428	2	79185231	0.393158
CFL1	0.408219	11	65823022	0.389107
SCN11A	0.412491	3	38845764	0.384586
BEST4	0.416971	1	44783585	0.379894
CHST15	0.42134	10	124007668	0.375368
L1TD1	0.425777	1	62194849	0.370818
PLD5	0.4298	1	242082986	0.366733
TTN	0.434307	2	178525989	0.362204
PAK1	0.43921	11	77322017	0.357327
SECISBP2L	0.444184	15	48988476	0.352437
RBBP6	0.449682	16	24537693	0.347095
HEATR6	0.458612	17	60041008	0.338555
COL6A6	0.4671	3	130517177	0.33059
ARHGEF10	0.485274	8	1823926	0.314013
GLS2	0.494528	12	56470944	0.305809
KTN1	0.503227	14	55559072	0.298236
TTI2	0.511398	8	33473386	0.291241
PYROXD2	0.519087	10	98383565	0.28476
ZNF425	0.526352	7	149102784	0.278724
CTTNBP2	0.533256	7	117710651	0.273064
MAP1A	0.539855	15	43510958	0.267723
NEBL	0.54665	10	20779973	0.262291
AFG3L2	0.553559	18	12328944	0.256836
GABBR2	0.560153	9	98288109	0.251693
DNAH9	0.56661	17	11598470	0.246716
DNAH2	0.572788	17	7717744	0.242006
IFT80	0.578673	3	160256986	0.237567
CDAN1	0.58437	15	42723544	0.233312
CGN	0.589833	1	151510510	0.229271
PIH1D1	0.595059	19	49446298	0.22544
AKAP3	0.600078	12	4615508	0.221793
CPZ	0.604887	4	8592660	0.218326
WRN	0.609516	8	31033788	0.215015
GMPR	0.613961	6	16238587	0.21186
C20orf26	0.618228	20	20052514	0.208852
HRH1	0.622332	3	11137093	0.205978
PNLIPRP1	0.626279	10	116590385	0.203232
EFCAB6	0.630081	22	43528744	0.200604
SLC37A2	0.633746	11	125063302	0.198085
AP4B1	0.637281	1	113894194	0.195669
CLCNKA	0.640693	1	16018875	0.19335
PDZRN4	0.643995	12	41188320	0.191117
EDRF1	0.647191	10	125719515	0.188968
KALRN	0.650307	3	124033369	0.186882
CUL7	0.653319	6	43037617	0.184874
POLQ	0.656245	3	121431431	0.182934
PIK3CD	0.659137	1	9629889	0.181024
MCOLN1	0.661946	19	7522624	0.179178
BPTF	0.664792	17	67825503	0.177314
GHSR	0.667562	3	172443291	0.175508
GNAZ	0.670309	22	23070519	0.173725
INTS3	0.672986	1	153728050	0.171994
DHX8	0.675585	17	43483865	0.17032
IPO5	0.678114	13	97953658	0.168697
BAI2	0.680606	1	31727117	0.167104
PSMC3	0.683028	11	47418769	0.165561
PICK1	0.685392	22	38056311	0.164061
KCNG3	0.687692	2	42442017	0.162606
HOXA11	0.68993	7	27181157	0.161195
PDE2A	0.692123	11	72576141	0.159817
CACTIN	0.69426	19	3610645	0.158478
SEMA3F	0.696342	3	50155045	0.157178
TCF7L2	0.698374	10	112950247	0.155912
GRM5	0.700368	11	88504576	0.154674
SORCS1	0.702316	10	106573663	0.153468
C2orf16	0.704371	2	27537386	0.152198
TMX2	0.706379	11	57712593	0.150962
ITPR3	0.70835	6	33620365	0.149752
GTSE1	0.710276	22	46296870	0.148573
GPR116	0.712163	6	46852522	0.14742
SPTBN1	0.714012	2	54456327	0.146294
OR10AD1	0.715821	12	48202339	0.145196
OR2Z1	0.71759	19	8721634	0.144124
ZNF3	0.719321	7	100064033	0.143077
BMP5	0.721014	6	55753653	0.142056
BCS1L	0.722672	2	218658764	0.141059
KIAA0141	0.724294	5	141923855	0.140085
FREM2	0.725882	13	38687077	0.139134
CTAGE1	0.727437	18	22413599	0.138205
AP4M1	0.728959	7	100100898	0.137297
RARS	0.730449	5	168486451	0.13641
TOR1AIP1	0.73191	1	179882042	0.135542
WDR46	0.733342	6	33279108	0.134694
CNTN6	0.734747	3	1092658	0.133862
PLCG1	0.736125	20	41136960	0.133049
HSPA12A	0.737476	10	116671192	0.132252
DENND5A	0.738807	11	9138825	0.131469
DEFA5	0.740112	8	7055304	0.130703
TIMELESS	0.741393	12	56416363	0.129952
CRABP2	0.74265	1	156699606	0.129216
TCP10L	0.743885	21	32497967	0.128494
ARL6IP5	0.745097	3	69084937	0.127787
OR52M1	0.746287	11	4545191	0.127094
SDR39U1	0.747456	14	24439766	0.126414
NIPAL1	0.748604	4	47914142	0.125748
RFPL1	0.749731	22	29438583	0.125095
SLC25A44	0.750838	1	156193932	0.124454
ALX1	0.751926	12	85280220	0.123825
CCDC113	0.752996	16	58231157	0.123208
ZNF257	0.754047	19	22052430	0.122602
CPQ	0.75508	8	96645242	0.122007
METTL2B	0.756095	7	128476729	0.121424
IMPAD1	0.757093	8	56957931	0.120851
SERPINA3	0.758075	14	94612384	0.120288
LRIT3	0.75904	4	109848107	0.119735
TAF1A	0.759989	1	222557902	0.119193
TRIM68	0.760924	11	4598672	0.118659
TSTD2	0.761843	9	97600080	0.118135
ZKSCAN3	0.762748	6	28349947	0.117619
GPR111	0.763638	6	47673420	0.117113
ME1	0.764514	6	83210402	0.116614
PLVAP	0.765378	19	17351450	0.116124
POFUT2	0.766228	21	45263928	0.115642
SURF6	0.767065	9	133328776	0.115168
CCDC30	0.767889	1	42463221	0.114701
BCMO1	0.768701	16	81238689	0.114242
ZNF615	0.769501	19	51991332	0.113791
FAM71A	0.770289	1	212624474	0.113346
STK25	0.771065	2	241492670	0.112909
USP45	0.771831	6	99432325	0.112478
CHRNA2	0.772585	8	27459756	0.112054
LRRN1	0.773328	3	3799431	0.111637
RSPH3	0.77406	6	158972871	0.111225
EXOC1	0.774783	4	55853648	0.11082
ZMYND15	0.775496	17	4739833	0.110421
USHBP1	0.776198	19	17249171	0.110027
MDGA1	0.776891	6	37630679	0.10964
TARS2	0.777575	1	150487414	0.109257
MATN4	0.778251	20	45293445	0.10888
KCND3	0.778918	1	111770662	0.108508
TUBGCP3	0.779576	13	112485011	0.108141
KIAA0586	0.780226	14	58427385	0.10778
KIAA1549	0.780867	7	138831381	0.107423
ERCC5	0.781501	13	102845831	0.10707
RAD50	0.782127	5	132556019	0.106723
PYGB	0.782745	20	25248085	0.10638
FHDC1	0.783355	4	152936323	0.106041
UBN2	0.783958	7	139230356	0.105707
LIPE	0.784553	19	42401514	0.105378
BMP1	0.785141	8	22165140	0.105052
MYO3A	0.785722	10	25934229	0.104731
CD163L1	0.786295	12	7346685	0.104414
ATP13A2	0.786862	1	16985958	0.104101
UBR2	0.787423	6	42564029	0.103792
TNRC6C	0.787978	17	77958703	0.103486
DUOX2	0.788527	15	45092650	0.103183
ZNFX1	0.78907	20	49237946	0.102884
PIK3C2B	0.789608	1	204422628	0.102588
NISCH	0.79014	3	52455118	0.102296
NUP205	0.790665	7	135557917	0.102007
ALMS1	0.791186	2	73385758	0.101721
ADAMTS9	0.791701	3	64515654	0.101439
TNC	0.792214	9	115019575	0.101158
SZT2	0.79272	1	43389882	0.10088
TMEM63B	0.793222	6	44126914	0.100605
SCN8A	0.793732	12	51590266	0.100326
EIF4G1	0.794239	3	184314495	0.100049
ZMYND11	0.794742	10	130088	0.0997739
PIP5K1C	0.795242	19	3630183	0.0995005
MEPCE	0.795743	7	100428322	0.099227
CUL9	0.796239	6	43182184	0.0989567
AGO2	0.796731	8	140520156	0.0986882
SLC2A14	0.797223	12	7812512	0.09842
CDK5	0.79771	7	151053815	0.0981548
MYH9	0.798193	22	36281280	0.0978921
LTBR	0.79867	12	6375045	0.0976324
TUBG1	0.799143	17	42609641	0.0973754
SIRPA	0.799611	20	1894167	0.0971211
SLC2A1	0.800074	1	42925353	0.0968696
PPIG	0.800987	2	169584342	0.0963746
VPS39	0.801438	15	42158701	0.0961303
CACNA1D	0.801884	3	53328963	0.0958886
DNMT3A	0.802327	2	25227855	0.0956483
MYH3	0.802768	17	10628526	0.0954098
PRKCI	0.803211	3	170222424	0.0951701
ZNF407	0.803651	18	74597870	0.0949325
ORM1	0.804087	9	114323098	0.0946971
FBXL3	0.804519	13	76992598	0.0944636
SMAD2	0.804948	18	47808957	0.0942323
ARHGAP21	0.805372	10	24583609	0.0940035
KLC1	0.805794	14	103561896	0.0937759
YWHAH	0.806213	22	31944522	0.09355
TAGLN3	0.806629	3	111998739	0.0933264
FGFR1	0.807448	8	38400215	0.0928856
EFTUD2	0.808252	17	44849948	0.0924534
STK38L	0.808648	12	27243968	0.0922405
MAPK6	0.809042	15	51952106	0.092029
FIP1L1	0.809432	4	53377569	0.0918194
SLC39A6	0.80982	18	36108531	0.0916117
FUT4	0.810204	11	94543921	0.0914054
ZNF324B	0.810586	19	58451611	0.091201
DYNC1H1	0.810967	14	101964573	0.0909969
RAD54L2	0.811345	3	51538719	0.0907943
CHD8	0.811721	14	21385194	0.0905932
NLGN2	0.812103	17	7404874	0.0903891
GRIK2	0.81249	6	100962701	0.0901819
KCNA2	0.812886	1	110519837	0.0899706
FAM151A	0.813282	1	54609181	0.0897586
AGO1	0.813678	1	35869808	0.0895474
ARFGEF1	0.81407	8	67173511	0.089338
BTN1A1	0.814468	6	26500303	0.0891262
CEP63	0.814861	3	134485699	0.0889163
ZNF606	0.815252	19	57977076	0.0887084
RAB3GAP1	0.815641	2	135052289	0.0885012
PDE11A	0.816027	2	177623244	0.0882957
TECTA	0.816409	11	121101243	0.088092
UACA	0.816789	15	70654554	0.0878901
MMP16	0.817166	8	88032011	0.0876897
CNNM4	0.817542	2	96760902	0.0874901
PI4KB	0.817914	1	151291797	0.0872922
RP1	0.818285	8	54509422	0.0870955
UHMK1	0.818654	1	162497251	0.0868997
C5orf54	0.81902	5	160393148	0.0867055
CA9	0.819383	9	35673928	0.086513
ZNF611	0.819743	19	52702813	0.086322
NPHP1	0.820102	2	110122311	0.0861324
ANKRD11	0.820457	16	89267630	0.0859444
FAM189B	0.820809	1	155247205	0.0857579
VWCE	0.82116	11	61258286	0.0855722
CORIN	0.821509	4	47593999	0.0853879
DCTN5	0.821854	16	23641466	0.0852052
ANKRD27	0.822197	19	32597006	0.085024
MYH10	0.822538	17	8474207	0.0848441
NPC1	0.822877	18	23506184	0.0846652
PLA2R1	0.823213	2	159932006	0.0844878
CEP164	0.823547	11	117314557	0.0843117
FYCO1	0.823878	3	45917903	0.084137
DHCR24	0.824207	1	54849627	0.0839636
PXDNL	0.824534	8	51319577	0.0837917
RFK	0.824857	9	76385526	0.0836212
FRMPD1	0.825179	9	37650954	0.083452
CSNK2A2	0.825498	16	58157907	0.0832841
FOLR4	0.825814	11	94304580	0.0831175
HIST1H1D	0.826129	6	26234212	0.0829523
OR13C4	0.82644	9	104526253	0.0827884
OR5M1	0.82675	11	56609236	0.0826259
OR9A2	0.827057	7	143026200	0.0824646
SLC10A1	0.827362	14	69775416	0.0823045
F2RL1	0.827664	5	76818933	0.0821458
ZNF200	0.827965	16	3222325	0.0819882
ZMYND12	0.828263	1	42430329	0.081832
FAM217B	0.828558	20	59933764	0.081677
SLC30A7	0.828852	1	100896076	0.0815232
ZNF117	0.829143	7	64971772	0.0813706
TRIM69	0.829432	15	44728988	0.0812192
RTN4IP1	0.829719	6	106570771	0.0810689
GPN1	0.830004	2	27628247	0.0809199
CHRNA5	0.830287	15	78565520	0.0807719
TTC23	0.830568	15	99136323	0.080625
AGPAT9	0.830846	4	83535914	0.0804793
ABCC1	0.831123	16	15949138	0.0803347
HGD	0.831398	3	120628172	0.0801912
B3GALTL	0.83167	13	31199975	0.0800488
ENTPD3	0.831941	3	40387184	0.0799074
VRK3	0.83221	19	49976468	0.079767
RPE65	0.832477	1	68428822	0.0796278
GLRA3	0.832742	4	174636920	0.0794896
ZFYVE27	0.833005	10	97737121	0.0793524
POLI	0.833266	18	54269517	0.0792162
PIGM	0.833526	1	160024953	0.079081
ZNF613	0.833783	19	51927147	0.0789468
SLIT3	0.834039	5	168661740	0.0788136
SUOX	0.834293	12	55997180	0.0786813
CDK5RAP3	0.834545	17	47967810	0.0785501
NSUN7	0.834796	4	40749925	0.0784197
TMPRSS3	0.835045	21	42371887	0.0782903
ZNF600	0.835292	19	52749942	0.0781619
SLC27A6	0.835537	5	128538013	0.0780343
ZNF418	0.835781	19	57921882	0.0779076
LGI2	0.836023	4	24998847	0.0777818
GPR152	0.836263	11	67451301	0.0776569
MPL	0.836502	1	43337818	0.0775329
ASAP2	0.83674	2	9206765	0.0774097
R3HCC1L	0.836975	10	98134624	0.0772873
ZNF780B	0.83721	19	40028260	0.0771657
ABCD3	0.837442	1	94418389	0.077045
LCT	0.837674	2	135787850	0.0769251
XRCC1	0.837904	19	43543311	0.076806
CACNA1E	0.838132	1	181317690	0.0766876
NUP88	0.838359	17	5359668	0.07657
L3MBTL2	0.838585	22	41205282	0.0764531
DHX33	0.838809	17	5440917	0.076337
PPFIBP2	0.839032	11	7513298	0.0762217
ZNF451	0.839253	6	57086844	0.0761071
PLA2G4D	0.839473	15	42067009	0.0759934
RAG1	0.839692	11	36510372	0.0758802
PIWIL1	0.839909	12	130337887	0.0757677
POMT1	0.840125	9	131502789	0.075656
SLCO5A1	0.84034	8	69667046	0.075545
ZFYVE26	0.840554	14	67727374	0.0754346
CEP128	0.840766	14	80476983	0.075325
NAT10	0.840977	11	34105617	0.075216
THBS4	0.841395	5	79991311	0.0750001
CPT1A	0.841602	11	68754620	0.0748933
PFKP	0.841808	10	3066333	0.074787
FRMD4A	0.842013	10	13643706	0.0746815
ITGAV	0.842216	2	186590010	0.0745765
OBSL1	0.842419	2	219550728	0.0744721
PRUNE2	0.84262	9	76611376	0.0743682
ITGA11	0.84282	15	68296532	0.074265
IKBKAP	0.843019	9	108866898	0.0741624
BET1	0.843218	7	93962762	0.0740602
NRG4	0.843415	15	75935969	0.0739586
LYRM1	0.843611	16	20899868	0.0738577
CCL25	0.843806	19	8052318	0.0737573
MOB1A	0.844	2	74152528	0.0736576
C2orf40	0.844193	2	106063246	0.0735584
POLR2F	0.844384	22	37952607	0.0734599
PACRGL	0.844575	4	20696282	0.073362
HIST1H2BD	0.844952	6	26158122	0.073168
PNOC	0.845139	8	28316986	0.0730718
RERG	0.845325	12	15107783	0.0729763
THSD7B	0.84551	2	136765545	0.0728813
UPK2	0.845694	11	118925164	0.0727869
C10orf62	0.845876	10	97589721	0.0726931
GSTZ1	0.846058	14	77320996	0.0725999
INSL6	0.846238	9	5123880	0.0725072
IGFBP6	0.846418	12	53097436	0.0724152
ATP10B	0.846596	5	160563120	0.0723236
OR6C70	0.846774	12	55469200	0.0722326
KCNRG	0.84695	13	50015254	0.0721422
FTL	0.847125	19	48965309	0.0720523
CER1	0.8473	9	14719724	0.0719629
DAZL	0.847473	3	16586792	0.0718741
GSTP1	0.847645	11	67583742	0.0717858
CCDC134	0.847817	22	41800679	0.071698
OR1A2	0.848157	17	3197519	0.071524
OR13D1	0.848325	9	104694518	0.0714377
TMEM106C	0.848493	12	47963569	0.0713519
FNDC4	0.848659	2	27491883	0.0712667
PRL	0.848825	6	22287244	0.0711819
CGREF1	0.848989	2	27098889	0.0710977
OR2AG2	0.849153	11	6765626	0.0710139
CCDC121	0.849316	2	27625638	0.0709306
LIM2	0.849478	19	51379909	0.0708478
KRTAP10-2	0.849639	21	44550357	0.0707655
PLCH1	0.849799	3	155375580	0.0706836
SHISA3	0.849959	4	42397488	0.0706022
TPGS2	0.850117	18	36777647	0.0705213
ASB8	0.850274	12	48147789	0.0704409
FAM173B	0.850431	5	10225507	0.0703608
OR5F1	0.850587	11	55993681	0.0702813
ZMYM5	0.850742	13	19823482	0.0702022
CXCL16	0.850896	17	4733533	0.0701235
HMGCL	0.851049	1	23801885	0.0700453
TMEM165	0.851202	4	55395957	0.0699675
OR1C1	0.851353	1	247754846	0.0698901
MFAP4	0.851504	17	19383442	0.0698132
CCDC28A	0.851654	6	138773769	0.0697367
F2RL2	0.851804	5	76615482	0.0696606
KCTD11	0.851952	17	7351889	0.0695849
FAIM2	0.8521	12	49866896	0.0695096
CACNG1	0.852247	17	67044554	0.0694347
SLC35B4	0.852393	7	134289332	0.0693603
FOXR1	0.852538	11	118971712	0.0692862
GPR52	0.852683	1	174447964	0.0692125
RFFL	0.852827	17	35005990	0.0691393
FPR3	0.85297	19	51795157	0.0690664
ZFP42	0.853112	4	187995771	0.0689939
TRA2A	0.853254	7	23504780	0.0689218
TMEM248	0.853395	7	66921225	0.0688501
REEP2	0.853535	5	138439057	0.0687788
ADORA2B	0.853674	17	15945130	0.0687079
CTSH	0.853813	15	78921058	0.0686373
CCNB2	0.853951	15	59105126	0.0685671
CRX	0.854088	19	47819779	0.0684973
CTBS	0.854225	1	84549611	0.0684278
LCLAT1	0.854361	2	30447226	0.0683587
TRIM51	0.854496	11	55883297	0.06829
MVB12A	0.854631	19	17405722	0.0682216
EID3	0.854764	12	104303739	0.0681536
DOK5	0.854898	20	54475593	0.0680859
IFIT1	0.85503	10	89392546	0.0680185
GALE	0.855162	1	23795599	0.0679516
DHDDS	0.855293	1	26432282	0.0678849
ADAMTSL3	0.855424	15	83654088	0.0678186
HSD3B1	0.855554	1	119507198	0.0677527
IFIT1B	0.855683	10	89378056	0.067687
ACADSB	0.855812	10	123008979	0.0676218
MMAA	0.85594	4	145599042	0.0675568
TMEM53	0.856067	1	44635238	0.0674922
RTP1	0.856194	3	187197486	0.0674279
FGL2	0.85632	7	77193369	0.0673639
DNASE2	0.85657	19	12875209	0.067237
AP3M2	0.856695	8	42152946	0.0671739
MOCS1	0.856818	6	39899578	0.0671112
SLC25A39	0.856941	17	44319625	0.0670488
MDH2	0.857064	7	76048051	0.0669867
VAT1L	0.857186	16	77788564	0.066925
FKTN	0.857307	9	105558122	0.0668635
CYP2C8	0.857428	10	95036772	0.0668023
FEZ1	0.857548	11	125442881	0.0667414
STAMBP	0.857668	2	73828916	0.0666809
FAXC	0.857787	6	99271168	0.0666206
EPHX3	0.857905	19	15226919	0.0665606
EIF5	0.858023	14	103333544	0.0665009
WNT9B	0.858141	17	46833201	0.0664415
GLUL	0.858258	1	182378098	0.0663823
OXER1	0.858374	2	42762499	0.0663235
MYOT	0.85849	5	137867858	0.0662649
LSM14A	0.858605	19	34172504	0.0662066
NDNL2	0.85872	15	29264989	0.0661486
TINF2	0.858834	14	24238286	0.0660908
FANCM	0.858947	14	45135930	0.0660334
FTO	0.859061	16	53701692	0.0659762
OPRK1	0.859173	8	53225724	0.0659192
HAUS8	0.859285	19	17049729	0.0658626
KIAA1045	0.859397	9	34957608	0.0658062
SPTLC1	0.859508	9	92000087	0.06575
LAMA1	0.859619	18	6941742	0.0656942
CACNG3	0.859729	16	24256335	0.0656385
ACTL8	0.859838	1	17755333	0.0655832
TTC8	0.859948	14	88824153	0.0655281
NDC80	0.860056	18	2571557	0.0654732
SLC23A3	0.860164	2	219161465	0.0654186
DBR1	0.860272	3	138160988	0.0653642
ZNF671	0.860379	19	57719751	0.0653101
PHKG1	0.860486	7	56080283	0.0652563
GHDC	0.860592	17	42188799	0.0652027
RMDN3	0.860698	15	40735884	0.0651493
GP2	0.860803	16	20309574	0.0650962
GAL3ST4	0.860908	7	100159244	0.0650433
DNAJC1	0.861012	10	21756548	0.0649907
MCOLN2	0.861116	1	84925583	0.0649383
KRT24	0.86122	17	40697991	0.0648861
NMT2	0.861323	10	15102584	0.0648342
DPH2	0.861425	1	43970000	0.0647825
ADAM32	0.861527	8	39106990	0.064731
ZNF132	0.861629	19	58432814	0.0646798
CNBD2	0.86173	20	35954564	0.0646288
CSAD	0.861831	12	53157663	0.064578
ZNF700	0.861931	19	11925068	0.0645274
TGFB1I1	0.862031	16	31471585	0.064477
FLVCR2	0.862131	14	75578620	0.0644269
DALRD3	0.86223	3	49015488	0.064377
SLC28A2	0.862328	15	45252234	0.0643273
CCDC41	0.862427	12	94306449	0.0642778
NMUR1	0.862525	2	231523187	0.0642285
DTNB	0.862622	2	25377198	0.0641795
NLRP10	0.862719	11	7957537	0.0641307
ZNF175	0.862815	19	51571283	0.0640821
UNC5CL	0.862912	6	41026895	0.0640337
TMEM168	0.863007	7	112762377	0.0639855
PFKFB4	0.863103	3	48517684	0.0639375
SLC18A2	0.863198	10	117241093	0.0638897
MTMR10	0.863292	15	30938941	0.0638421
CPT2	0.863387	1	53196792	0.0637947
KIAA1467	0.86348	12	13044381	0.0637475
SP4	0.863574	7	21428043	0.0637006
PTPN18	0.863667	2	130356045	0.0636538
CCDC9	0.863852	19	47255980	0.0635608
ZNF560	0.863944	19	9466355	0.0635146
SNW1	0.864035	14	77717599	0.0634686
TMEM260	0.864126	14	56488354	0.0634228
RHOBTB3	0.864217	5	95713522	0.0633772
KRT6B	0.864307	12	52446651	0.0633318
GALNT7	0.864397	4	173168811	0.0632865
CNKSR3	0.864487	6	154387515	0.0632414
NEURL4	0.864577	17	7315628	0.0631965
DEF8	0.864666	16	89948697	0.0631518
RABEP2	0.864754	16	28904421	0.0631073
GARS	0.864843	7	30580533	0.0630629
FUBP3	0.864931	9	130578965	0.0630187
ZNF646	0.865018	16	31074422	0.0629747
AHR	0.865106	7	16916359	0.0629309
CERCAM	0.865193	9	128411751	0.0628872
SMOX	0.865279	20	4120980	0.0628437
TGFBI	0.865365	5	136028988	0.0628005
SMPD1	0.865451	11	6390440	0.0627573
MON1B	0.865537	16	77190835	0.0627144
RNF19A	0.865622	8	100257060	0.0626716
USP33	0.865707	1	77695987	0.0626289
CCDC129	0.865792	7	31514090	0.0625864
HERC6	0.865876	4	88378739	0.0625441
MPHOSPH8	0.86596	13	19633659	0.062502
C11orf63	0.866044	11	122882683	0.06246
ZNF808	0.866127	19	52527652	0.0624182
SLC6A6	0.86621	3	14402576	0.0623766
MX2	0.866293	21	41361999	0.0623351
TGFBR3	0.866376	1	91680343	0.0622938
BBX	0.866458	3	107522936	0.0622526
ACOX3	0.86654	4	8366282	0.0622115
AOC3	0.866621	17	42851184	0.0621706
SELP	0.866703	1	169588849	0.0621299
AP5B1	0.866784	11	65773898	0.0620893
ARHGAP10	0.866864	4	147732063	0.0620489
LRSAM1	0.866945	9	127451489	0.0620086
COL9A3	0.867025	20	62816244	0.0619685
ROR1	0.867104	1	63774017	0.0619286
PIGQ	0.867184	16	566995	0.0618888
SMCR8	0.867263	17	18315293	0.0618491
ZNF445	0.867342	3	44431705	0.0618096
ORC1	0.867421	1	52372829	0.0617703
LEPR	0.867499	1	65420652	0.0617311
ANO3	0.867577	11	26188842	0.061692
MED25	0.867655	19	49818282	0.0616531
MOGS	0.867732	2	74461057	0.0616144
NLRP13	0.867809	19	55891699	0.0615758
MCM4	0.867886	8	47960185	0.0615373
CAPN2	0.867963	1	223701593	0.0614989
PLCL1	0.868039	2	197804593	0.0614607
FAM129A	0.868115	1	184790724	0.0614227
ATP6V0A2	0.868191	12	123712353	0.0613848
HUNK	0.868266	21	31873020	0.061347
FBXW10	0.868342	17	18744026	0.0613094
SMG7	0.868491	1	183472216	0.0612345
EVC	0.868566	4	5711201	0.0611972
ITGA1	0.86864	5	52787916	0.06116
DIS3L2	0.868714	2	231961245	0.0611229
RHBDF1	0.868788	16	58059	0.061086
PYGM	0.868862	11	64746389	0.0610492
CNTLN	0.868935	9	17134982	0.0610125
DENND2A	0.869009	7	140518420	0.0609759
BCAN	0.869082	1	156641390	0.0609395
PAN2	0.869154	12	56316223	0.0609031
SIPA1	0.869227	11	65638101	0.0608669
LRRK1	0.869299	15	100919327	0.0608308
CENPF	0.869371	1	214603185	0.0607948
OGDHL	0.869443	10	49734641	0.0607589
ABCB4	0.869515	7	87401696	0.0607231
FLT1	0.869586	13	28300346	0.0606875
PCDHGA6	0.869657	5	141373891	0.0606519
TLR9	0.869728	3	52221080	0.0606165
FNDC3B	0.869799	3	172039578	0.0605812
ATP2B4	0.869869	1	203626832	0.0605459
COBL	0.86994	7	51016212	0.0605108
KIF17	0.87001	1	20664014	0.0604758
TEX14	0.87008	17	58556678	0.0604409
CLIP2	0.87015	7	74289407	0.0604061
EPHA8	0.870219	1	22563489	0.0603715
TUBGCP4	0.870288	15	43369221	0.0603369
KBTBD6	0.870357	13	41127569	0.0603025
CCDC88A	0.870426	2	55287842	0.0602682
XPR1	0.870563	1	180632022	0.0601999
KCND2	0.870631	7	120273175	0.0601659
IGSF3	0.870699	1	116574399	0.060132
C5	0.870767	9	120932987	0.0600982
ANO8	0.870834	19	17323223	0.0600645
PTPN21	0.870902	14	88465778	0.0600309
PTPRG	0.870969	3	61561569	0.0599974
NINL	0.871036	20	25451594	0.0599639
PPFIA3	0.871103	19	49119544	0.0599305
QRICH2	0.87117	17	76274049	0.0598971
NCOA6	0.871237	20	34689097	0.0598638
COL4A4	0.871303	2	227002714	0.0598306
ACTN4	0.87137	19	38647649	0.0597974
B4GALT5	0.871437	20	49632945	0.0597642
CYFIP2	0.871503	5	157266079	0.0597311
TRIOBP	0.871571	22	37697048	0.0596975
DEDD	0.871638	1	161120974	0.059664
NEB	0.871705	2	151485336	0.0596305
RANBP2	0.871772	2	108719482	0.0595971
TUBA4A	0.871839	2	219249710	0.0595638
SSTR1	0.871906	14	38207904	0.0595305
PPP2R1A	0.871973	19	52170936	0.0594972
SPAG11B	0.872106	8	7442684	0.0594309
RIMS4	0.872173	20	44751808	0.0593976
SMARCA5	0.872239	4	143513702	0.0593644
ZP3	0.872306	7	76397518	0.0593313
ATP2B1	0.872372	12	89588049	0.0592982
AMIGO1	0.872438	1	109504178	0.0592652
GABRB3	0.872505	15	26543552	0.0592323
WEE1	0.87257	11	9573670	0.0591995
KCNV1	0.872636	8	109963636	0.0591668
ELAVL3	0.872702	19	11451326	0.0591342
ZNF777	0.872767	7	149431363	0.0591016
KIAA0100	0.872832	17	28614446	0.0590691
LIN54	0.872898	4	82909973	0.0590367
CELF5	0.872962	19	3224661	0.0590044
VPS35	0.873027	16	46656132	0.0589722
CELSR1	0.873092	22	46360834	0.0589401
KAT5	0.873156	11	65711996	0.0589081
ING1	0.873284	13	110712736	0.0588443
GPHN	0.873348	14	66507407	0.0588126
GTF3C4	0.873412	9	132670035	0.0587809
WWP1	0.873476	8	86342547	0.0587492
CXXC1	0.873539	18	50282343	0.0587176
CCAR2	0.873603	8	22604757	0.0586861
HIST1H2BC	0.873666	6	26086317	0.0586546
KCNB1	0.873729	20	49293394	0.0586232
NCKAP1	0.873792	2	182909115	0.0585918
PDSS2	0.873855	6	107152562	0.0585604
MYRF	0.873918	11	61752636	0.0585292
KDR	0.873981	4	55078481	0.0584978
PCLO	0.874044	7	82754012	0.0584666
TNIK	0.874107	3	171058414	0.0584354
BRPF1	0.87417	3	9731729	0.0584043
KRTAP9-2	0.874232	17	41226648	0.0583732
TOMM22	0.874295	22	38681957	0.0583422
PLEKHF2	0.874357	8	95115642	0.0583112
ORM2	0.874419	9	114329869	0.0582803
RHOC	0.874481	1	112701127	0.0582495
KCNIP1	0.874543	5	170353487	0.0582188
RRP7A	0.874605	22	42508344	0.0581881
DIRAS3	0.874666	1	68045886	0.0581575
FGF17	0.874728	8	22042398	0.0581271
CREB1	0.874789	2	207529737	0.0580966
CHD2	0.87485	15	92886203	0.0580662
DDX19B	0.874911	16	70289663	0.0580359
RSPRY1	0.874973	16	57186137	0.0580056
METTL16	0.875034	17	2405562	0.0579753
PSPC1	0.875094	13	19674752	0.057945
NAA35	0.875155	9	85941146	0.0579149
KCNC2	0.875216	12	75040077	0.0578847
RPL38	0.875277	17	74203582	0.0578546
DFNB31	0.875337	9	114402080	0.0578246
SPCS2	0.875398	11	74949261	0.0577946
SLC35E2	0.875518	1	1734690	0.0577349
HIST1H2BN	0.875578	6	27838545	0.0577051
RAB6A	0.875638	11	73675638	0.0576755
NCS1	0.875698	9	130172404	0.0576459
EIF4ENIF1	0.875757	22	31436977	0.0576164
HECTD1	0.875816	14	31100117	0.057587
NIPBL	0.875876	5	36876769	0.0575576
DPP9	0.875993	19	4674341	0.0574991
LRP8	0.876052	1	53242364	0.05747
GJD2	0.876111	15	34751032	0.057441
TEF	0.876169	22	41367333	0.0574121
MLEC	0.876227	12	120687149	0.0573832
MED24	0.876343	17	40019097	0.0573256
TECR	0.876401	19	14517085	0.057297
CSF1R	0.876459	5	150053291	0.0572684
NSD1	0.876517	5	177131830	0.0572399
KPNA3	0.876574	13	49699320	0.0572115
TPP2	0.876631	13	102596958	0.0571831
CELF1	0.876688	11	47465933	0.0571548
KIF5A	0.876745	12	57546026	0.0571266
CACNG4	0.876802	17	66964707	0.0570985
ILKAP	0.876859	2	238170402	0.0570705
CCNL1	0.876972	3	157146508	0.0570145
ARHGEF3	0.877028	3	56727418	0.0569866
CSRNP3	0.877084	2	165469647	0.0569588
FBXW7	0.87714	4	152320544	0.0569311
SOX11	0.877196	2	5692384	0.0569034
DCAF8	0.877252	1	160215715	0.0568758
PPM1D	0.877307	17	60600193	0.0568482
WDR70	0.877363	5	37379285	0.0568208
MEX3A	0.877418	1	156072013	0.0567934
SYK	0.877473	9	90801787	0.0567661
PTGER4	0.877528	5	40679915	0.0567388
UHRF2	0.877583	9	6413151	0.0567116
INTS6	0.877638	13	51354077	0.0566845
ADARB1	0.877693	21	45073853	0.0566574
RGL1	0.877748	1	183636085	0.0566303
BRD1	0.877802	22	49773283	0.0566034
KCNG1	0.877857	20	51003656	0.0565765
XPO1	0.877911	2	61476032	0.0565496
EXOC8	0.877965	1	231332753	0.0565229
REST	0.878019	4	56907876	0.0564962
RFX2	0.878073	19	5993164	0.0564695
MACF1	0.878126	1	39081316	0.056443
NEDD4L	0.87818	18	58044226	0.0564165
STRN4	0.878233	19	46719511	0.05639
NFKB1	0.878287	4	102501330	0.0563636
HNRNPU	0.87834	1	244840638	0.0563373
ZMYM2	0.878393	13	19958677	0.0563111
NPAS2	0.878446	2	100820139	0.0562849
MED13	0.878499	17	61942605	0.0562587
TRHDE	0.878605	12	72087266	0.0562065
MLLT4	0.878657	6	167826893	0.0561805
CLEC16A	0.87871	16	10944539	0.0561545
USP42	0.878763	7	6104949	0.0561284
PLCB3	0.878816	11	64251530	0.0561023
ARID1B	0.878869	6	156776020	0.0560761
DAGLA	0.87898	11	61680391	0.056021
WDR24	0.879038	16	684622	0.0559924
CTR9	0.879097	11	10751246	0.0559632
PDZD2	0.879157	5	31639131	0.0559336
PIP5K1B	0.879218	9	68705240	0.0559036
TSPYL5	0.879279	8	97273488	0.0558735
AP3B2	0.87934	15	82659281	0.0558431
MAP3K10	0.879402	19	40191426	0.0558127
CAMTA2	0.879463	17	4967992	0.0557823
DNAH7	0.879525	2	195737703	0.0557519
KIAA0368	0.879587	9	111360685	0.0557213
PTPRS	0.879649	19	5158495	0.0556903
CTNNB1	0.879712	3	41194741	0.0556594
SF3B3	0.879775	16	70523791	0.0556284
FLG2	0.879839	1	152348735	0.055597
CIAO1	0.879902	2	96266159	0.0555655
ZNF85	0.879966	19	20923222	0.0555341
BBS12	0.88003	4	122732702	0.0555026
CEP95	0.880094	17	64506865	0.0554711
LIMK2	0.880157	22	31212239	0.0554396
GYLTL1B	0.880221	11	45921621	0.0554082
HHIPL2	0.880285	1	222522258	0.0553769
KCMF1	0.880348	2	84971093	0.0553456
FAT2	0.880411	5	151504092	0.0553145
GNB1	0.880474	1	1785285	0.0552833
DSG4	0.8806	18	31376777	0.0552211
TSSK6	0.880663	19	19512418	0.0551902
OLFM1	0.880726	9	135075422	0.0551592
HIAT1	0.880788	1	100038095	0.0551284
KCNJ4	0.880851	22	38426327	0.0550974
OTOGL	0.880915	12	80099537	0.0550662
SMCO3	0.880978	12	14804650	0.0550351
CDK5RAP2	0.881041	9	120388875	0.055004
OR10A3	0.881104	11	7937171	0.054973
METTL24	0.881166	6	110243940	0.0549421
GJB6	0.881229	13	20221962	0.0549112
RBKS	0.881354	2	27781379	0.0548498
ALG9	0.881416	11	111782195	0.0548191
GBF1	0.881478	10	102245371	0.0547884
ZNF564	0.88154	19	12525373	0.0547579
FGB	0.881602	4	154563011	0.0547274
BCHE	0.881664	3	165772904	0.054697
ZNF300	0.881725	5	150894392	0.0546667
HYAL1	0.881787	3	50299890	0.0546364
ZNF429	0.881848	19	21496682	0.0546062
SLC17A9	0.881909	20	62952707	0.0545761
FBXL4	0.88197	6	98868535	0.0545461
ZNF823	0.882092	19	11721265	0.0544863
ZNF79	0.882152	9	127424374	0.0544565
ZNF443	0.882213	19	12429706	0.0544268
FANCC	0.882273	9	95099054	0.0543971
TBL2	0.882333	7	73567537	0.0543675
PHTF2	0.882393	7	77798773	0.0543381
KCNMB3	0.882453	3	179236691	0.0543086
ZNF33A	0.882512	10	38010650	0.0542793
BEST3	0.882572	12	69643360	0.05425
ENTPD7	0.882631	10	99659509	0.0542208
DARS2	0.88269	1	173824653	0.0541916
PRC1	0.882749	15	90966040	0.0541625
EIF2AK4	0.882808	15	39934115	0.0541335
CD276	0.882867	15	73683966	0.0541046
MUT	0.882926	6	49430360	0.0540758
GP6	0.882984	19	55013705	0.054047
PHIP	0.883043	6	78934419	0.0540182
RAD54L	0.883101	1	46246461	0.0539895
ZBTB49	0.883159	4	4290251	0.0539609
CSRP2BP	0.883218	20	18137228	0.0539323
STRIP2	0.883276	7	129434432	0.0539038
VLDLR	0.883333	9	2621182	0.0538753
ANAPC5	0.883391	12	121308245	0.053847
PPFIBP1	0.883449	12	27523431	0.0538186
NLRC4	0.883506	2	32224453	0.0537904
MIA3	0.883564	1	222618097	0.0537622
PLA2G6	0.883621	22	38111495	0.0537341
ARHGEF1	0.883678	19	41883173	0.053706
PDE6A	0.883735	5	149857953	0.053678
DZIP3	0.883792	3	108589705	0.05365
EML3	0.883849	11	62602218	0.053622
UBE2V1	0.883906	20	50081124	0.0535941
FCGR1B	0.883962	1	121087395	0.0535662
DUSP27	0.884019	1	167094075	0.0535384
STAB2	0.884075	12	103587273	0.0535107
FANCD2	0.884132	3	10026370	0.053483
AK4	0.884188	1	65147549	0.0534554
UBE2Z	0.884244	17	48908407	0.0534278
UNC13D	0.8843	17	75827225	0.0534003
DDX27	0.884356	20	49219347	0.0533729
C22orf42	0.884412	22	32149006	0.0533455
PLEKHH1	0.884467	14	67533290	0.0533182
MAF1	0.884523	8	144104461	0.053291
MAST3	0.884578	19	18097778	0.0532638
C9orf41	0.884633	9	74980790	0.0532366
PPP4C	0.884689	16	30075978	0.0532095
TMEM200B	0.884744	1	29119429	0.0531825
PCDHA10	0.884799	5	140855883	0.0531555
KAT8	0.884854	16	31114489	0.0531285
PCDHA3	0.884908	5	140801028	0.0531017
MKRN1	0.884963	7	140453033	0.0530748
PAX5	0.885018	9	36833269	0.0530481
DHX34	0.885072	19	47349315	0.0530214
NR2E1	0.885126	6	108166022	0.0529948
ATG13	0.88518	11	46617527	0.0529682
CAMKV	0.885234	3	49857988	0.0529417
HIGD1C	0.885288	12	50952538	0.0529153
C5orf58	0.885342	5	170229104	0.0528889
C3orf58	0.885396	3	143971823	0.0528625
CPSF6	0.885449	12	69239569	0.0528363
LRRTM3	0.885503	10	66926036	0.05281
MAB21L2	0.885556	4	150582151	0.0527839
FAM50B	0.885609	6	3849373	0.0527578
NUMBL	0.885662	19	40665905	0.0527318
FBXL14	0.885715	12	1565993	0.0527058
C15orf40	0.885768	15	82988441	0.0526799
KRTAP4-8	0.885821	17	41096981	0.0526541
CLK3	0.885874	15	74598500	0.0526283
PRDX1	0.885926	1	45510914	0.0526025
DNAJB9	0.885978	7	108569867	0.0525769
CCDC74A	0.886031	2	131527675	0.0525512
C9orf152	0.886083	9	110190048	0.0525257
SIGLEC11	0.886135	19	49948985	0.0525002
KCNA1	0.886187	12	4909905	0.0524747
SEC63	0.886239	6	107867756	0.0524494
PSMA8	0.88629	18	26133852	0.052424
MGAT1	0.886342	5	180784780	0.0523988
AKR1C2	0.886393	10	4987775	0.0523736
FAM200A	0.886445	7	99546300	0.0523484
ACOX1	0.886496	17	75941507	0.0523233
OR5V1	0.886547	6	29353749	0.0522983
PMM2	0.886598	16	8788823	0.0522734
OR5I1	0.886649	11	55935456	0.0522485
GSTM3	0.886699	1	109733932	0.0522236
TIGIT	0.88675	3	114276913	0.0521988
HPGD	0.8868	4	174490175	0.0521741
OR10A4	0.886851	11	6876625	0.0521494
CYB5R2	0.886951	11	7665100	0.0521003
TTC3	0.887001	21	37073226	0.0520758
GNRHR	0.887051	4	67737118	0.0520514
MRPS7	0.887101	17	75261674	0.052027
AUNIP	0.887151	1	25831913	0.0520027
SPG21	0.8872	15	64963022	0.0519784
NFIC	0.88725	19	3314403	0.0519542
NSUN3	0.887299	3	94062980	0.0519301
OR4D6	0.887348	11	59456961	0.051906
HIST1H1C	0.887397	6	26055740	0.0518819
OR51Q1	0.887446	11	5422111	0.0518579
OR10G8	0.887495	11	124026798	0.051834
FAM212B	0.887544	1	111680630	0.0518101
TMEM144	0.887593	4	158201604	0.0517863
PLK1	0.887641	16	23677656	0.0517626
NIFK	0.88769	2	121726945	0.0517389
OR51E1	0.887738	11	4643420	0.0517152
LCMT1	0.887786	16	25111731	0.0516916
NPAS4	0.887834	11	66421035	0.0516681
ENDOV	0.887882	17	80415165	0.0516446
WDR53	0.88793	3	196554177	0.0516212
ZNF589	0.887978	3	48241100	0.0515978
IL20RB	0.888026	3	136946230	0.0515745
CD1B	0.888073	1	158327951	0.0515512
SPEM1	0.888121	17	7420324	0.051528
MURC	0.888168	9	100578079	0.0515049
COX18	0.888215	4	73052362	0.0514818
SERPINB8	0.888262	18	63970029	0.0514587
VMO1	0.888309	17	4785285	0.0514357
CLCN3	0.888356	4	169612633	0.0514128
KRTAP10-9	0.888403	21	44627093	0.0513899
ERCC8	0.88845	5	60866454	0.051367
MTERF	0.888497	7	91692008	0.0513443
ZSCAN31	0.888543	6	28324693	0.0513215
GPD1	0.888589	12	50103982	0.0512988
LRRC30	0.888636	18	7231089	0.0512762
ZNF829	0.888682	19	36888124	0.0512536
SRFBP1	0.888728	5	121961975	0.0512311
ANGPTL3	0.888774	1	62597520	0.0512086
ZNF222	0.88882	19	44025342	0.0511862
ENDOU	0.888866	12	47709734	0.0511638
ZFP3	0.888911	17	5078467	0.0511415
AGO3	0.888957	1	35930718	0.0511192
HIBCH	0.889002	2	190189735	0.051097
SUMF2	0.889048	7	56064002	0.0510748
DENND1B	0.889093	1	197504748	0.0510527
POLR1C	0.889138	6	43509702	0.0510306
PAFAH2	0.889184	1	25959767	0.0510086
PSKH2	0.889229	8	86047109	0.0509866
SLC51A	0.889273	3	196211487	0.0509647
KCNJ16	0.889318	17	70053429	0.0509428
TTC5	0.889363	14	20256558	0.050921
GTF3C3	0.889408	2	196763035	0.0508992
ALDOC	0.889452	17	28573115	0.0508774
DLEC1	0.889496	3	38039205	0.0508558
PEX10	0.889541	1	2403964	0.0508341
BFAR	0.889585	16	14632931	0.0508125
CCDC65	0.889629	12	48904110	0.050791
ACPP	0.889673	3	132317369	0.0507695
PLEKHA8	0.889717	7	30027404	0.050748
2024-09-10	0.889761	2	109542799	0.0507266
GJA10	0.889805	6	89894469	0.0507053
GPBP1L1	0.889848	1	45627304	0.050684
GFI1B	0.889892	9	132944000	0.0506627
PRSS50	0.889935	3	46712115	0.0506415
GPR32	0.889979	19	50770464	0.0506204
CYP3A4	0.890022	7	99756960	0.0505992
OXSR1	0.890065	3	38165089	0.0505782
KAT2A	0.890108	17	42113111	0.0505571
MIIP	0.890151	1	12019466	0.0505361
KBTBD3	0.890194	11	106051098	0.0505152
LRIT2	0.890237	10	84220571	0.0504943
ZCCHC7	0.89028	9	37120574	0.0504734
TSSK1B	0.890323	5	113432553	0.0504526
ZNF490	0.890365	19	12576100	0.0504319
CCDC71	0.890408	3	49162535	0.0504111
MGAT3	0.89045	22	39457012	0.0503905
IRAK3	0.890535	12	66189195	0.0503492
DEPDC1B	0.890577	5	60596912	0.0503287
ZNF283	0.890619	19	43827321	0.0503082
SPATA16	0.890661	3	172889357	0.0502877
NME8	0.890702	7	37848597	0.0502673
SMAD9	0.890744	13	36844831	0.050247
ZNF790	0.890786	19	36817428	0.0502266
LMBR1L	0.890828	12	49097136	0.0502064
HRG	0.890869	3	186660216	0.0501861
PIK3C3	0.890911	18	41955234	0.0501659
HACL1	0.890952	3	15560699	0.0501458
FAM134A	0.890993	2	219176225	0.0501257
DCBLD1	0.891034	6	117453817	0.0501056
ZNF14	0.891075	19	19710472	0.0500856
SNX17	0.891116	2	27370496	0.0500656
CAMK1G	0.891157	1	209583714	0.0500457
HPD	0.891198	12	121839527	0.0500258
FASTKD3	0.891239	5	7859159	0.0500059
ASNS	0.891279	7	97851677	0.0499861
MAK	0.89132	6	10762723	0.0499663
LHCGR	0.891361	2	48686774	0.0499466
ZC3HC1	0.891401	7	130018287	0.0499269
ACSM2A	0.891441	16	20451461	0.0499073
LCA5	0.891482	6	79484991	0.0498876
BTN2A1	0.891522	6	26457904	0.0498681
P2RY11	0.891562	19	10111693	0.0498486
ZNF665	0.891602	19	53159213	0.0498291
ZNF169	0.891642	9	94259298	0.0498096
BBS10	0.891682	12	76344474	0.0497902
ASL	0.891721	7	66075800	0.0497709
ZNF28	0.891761	19	52797408	0.0497515
SAMD8	0.891801	10	75099586	0.0497322
ZKSCAN7	0.89184	3	44555193	0.049713
SOAT2	0.89188	12	53103486	0.0496938
SLC16A14	0.891919	2	230034982	0.0496746
TCTE1	0.891958	6	44278734	0.0496555
C1S	0.891998	12	6988259	0.0496363
RUSC1	0.892037	1	155320894	0.0496173
KRT82	0.892076	12	52393931	0.0495983
SSFA2	0.892115	2	181891730	0.0495793
TEKT5	0.892154	16	10627501	0.0495603
KIF3A	0.892193	5	132692628	0.0495414
DHCR7	0.892231	11	71428193	0.0495225
FRAS1	0.89227	4	78057323	0.0495037
ADCK1	0.892309	14	77800109	0.0494849
PTPN5	0.892347	11	18727928	0.0494662
ZBBX	0.892386	3	167239843	0.0494474
TRPV4	0.892424	12	109783087	0.0494287
TTC14	0.892462	3	180602163	0.0494101
NAALADL2	0.892501	3	174438573	0.0493915
ARHGAP24	0.892539	4	85475150	0.0493729
IRAK2	0.892577	3	10164919	0.0493543
CCDC116	0.892615	22	21632716	0.0493358
ABCB10	0.892653	1	229516582	0.0493174
SLC6A16	0.892691	19	49289638	0.049299
CHRNG	0.892729	2	232539692	0.0492806
ELP2	0.892766	18	36129444	0.0492622
VPS33A	0.892804	12	122229564	0.0492439
HOXB4	0.892842	17	48575507	0.0492256
USP21	0.892879	1	161159450	0.0492074
TBC1D24	0.892917	16	2475051	0.0491891
NCAPH	0.892954	2	96335766	0.049171
CEP68	0.892991	2	65056354	0.0491528
KIFC1	0.893028	6	33391823	0.0491347
HSPA4L	0.893066	4	127781821	0.0491166
ITGAL	0.893103	16	30472658	0.0490986
GPR155	0.89314	2	174431571	0.0490806
SLC26A4	0.893177	7	107660828	0.0490626
TMTC2	0.893214	12	82686880	0.0490447
SLC11A1	0.89325	2	218382029	0.0490268
ARMC9	0.893287	2	231198546	0.0490089
C6	0.893324	5	41142116	0.0489911
TMEM245	0.893361	9	109015135	0.0489732
TMC4	0.893397	19	54160108	0.0489555
PCDHB1	0.893434	5	141051374	0.0489377
SFSWAP	0.89347	12	131711081	0.04892
MICALL1	0.893506	22	37905657	0.0489023
CEP112	0.893543	17	65635537	0.0488846
EP400	0.893579	12	131949942	0.048867
TLE2	0.893615	19	2997639	0.0488494
ALDH1L2	0.893651	12	105019784	0.0488319
COL6A5	0.893687	3	130345516	0.0488144
HNF4A	0.893723	20	44355699	0.0487969
F12	0.893759	5	177402133	0.0487794
TTLL3	0.893795	3	9808086	0.048762
ACO1	0.893831	9	32384603	0.0487446
TMC5	0.893867	16	19410496	0.0487273
CPED1	0.893902	7	120988697	0.0487099
WDR36	0.893938	5	111092321	0.0486926
MEFV	0.893973	16	3242027	0.0486754
CPXM2	0.894009	10	123706207	0.0486581
WDR27	0.894044	6	169457212	0.0486409
TANGO6	0.89408	16	68843531	0.0486238
GBA2	0.894115	9	35736866	0.0486066
USP13	0.89415	3	179653032	0.0485895
ODF2	0.894185	9	128455186	0.0485724
KDM4C	0.89422	9	6757641	0.0485554
INVS	0.894255	9	100099243	0.0485384
RAPGEF3	0.89429	12	47734363	0.0485214
CATSPERB	0.894325	14	91580696	0.0485045
ESYT2	0.89436	7	158730995	0.0484875
HPS6	0.894395	10	102065349	0.0484707
PIK3C2G	0.89443	12	18242961	0.0484538
EIF5B	0.894464	2	99337389	0.048437
TGM1	0.894499	14	24249114	0.0484202
WDR19	0.894533	4	39182504	0.0484034
BRIP1	0.894568	17	61679139	0.0483867
PLEKHA4	0.894602	19	48837092	0.04837
FDX1	0.894637	11	110429948	0.0483533
SVIL	0.894671	10	29457338	0.0483367
ITGA8	0.894705	10	15513954	0.0483201
ITIH1	0.894739	3	52777595	0.0483035
PKN3	0.894841	9	128702503	0.0482539
HFM1	0.894875	1	91260766	0.0482374
POLR2I	0.894909	19	36113709	0.048221
KIF24	0.894943	9	34252380	0.0482045
TUBGCP2	0.894977	10	133278635	0.0481881
DENND1A	0.895011	9	123379654	0.0481717
POLR3B	0.895045	12	106357748	0.0481553
TPO	0.895078	2	1374066	0.048139
SAMD9	0.895112	7	93099513	0.0481227
GRIN2A	0.895145	16	9753404	0.0481065
ATP1A4	0.895179	1	160151586	0.0480902
CTC1	0.895212	17	8224815	0.048074
MAGI2	0.895246	7	78017055	0.0480578
A2M	0.895279	12	9067664	0.0480417
ANKAR	0.895312	2	189674290	0.0480256
FAM49A	0.895345	2	16549459	0.0480095
DDX54	0.895378	12	113157173	0.0479934
IGHMBP2	0.895411	11	68903863	0.0479774
SH3TC2	0.895444	5	148923639	0.0479614
NKTR	0.895477	3	42600655	0.0479454
ATP10D	0.89551	4	47485275	0.0479295
LAMC2	0.895543	1	183186238	0.0479135
ZNF536	0.895576	19	30224891	0.0478976
PCDHGB7	0.895609	5	141417645	0.0478818
C1orf173	0.895641	1	74568117	0.0478659
PLEKHG4	0.895674	16	67277510	0.0478501
TJP2	0.895706	9	69121264	0.0478343
MEGF10	0.895739	5	127290796	0.0478185
ITGAX	0.895771	16	31355134	0.0478028
LLGL1	0.895804	17	18225635	0.0477871
PKP4	0.895836	2	158456952	0.0477714
ERBB3	0.895869	12	56076799	0.0477557
KIF21A	0.895901	12	39293228	0.0477401
CDK9	0.895933	9	127785679	0.0477245
KRTAP19-2	0.895965	21	30487043	0.0477088
DEFB121	0.895997	20	31404845	0.0476933
CNTN2	0.896029	1	205042937	0.0476777
MT1B	0.896061	16	56651886	0.0476622
SPRR4	0.896093	1	152970648	0.0476467
ATP2A3	0.896125	17	3923870	0.0476312
CCL26	0.896157	7	75769533	0.0476158
PYDC2	0.896189	3	191461163	0.0476004
GNG3	0.896221	11	62707676	0.047585
PPY	0.896252	17	43940804	0.0475697
RAB42	0.896284	1	28592200	0.0475543
ATP8B2	0.896316	1	154325525	0.047539
KRTAP12-4	0.896347	21	44654213	0.0475238
RCOR3	0.896379	1	211258377	0.0475085
DYNLRB2	0.89641	16	80540734	0.0474933
DEFB132	0.896441	20	257724	0.0474781
MUCL1	0.896473	12	54830518	0.047463
PCBD1	0.896504	10	70882280	0.0474478
AHSA2	0.896535	2	61177539	0.0474327
KRTAP17-1	0.896566	17	41314912	0.0474177
NAA38	0.896597	7	118184144	0.0474026
C4orf36	0.896628	4	86876205	0.0473876
UQCRB	0.896659	8	96222947	0.0473726
FAM103A1	0.89669	15	82986210	0.0473576
VAMP1	0.896721	12	6462237	0.0473427
CARD17	0.896752	11	105092486	0.0473278
CHCHD7	0.896782	8	56211686	0.0473129
FSHB	0.896813	11	30231014	0.0472981
MALL	0.896844	2	110083870	0.0472832
TUSC2	0.896874	3	50320027	0.0472684
KRTDAP	0.896905	19	35487324	0.0472536
POLR1D	0.896935	13	27620742	0.0472389
TMEM256	0.896966	17	7402975	0.0472242
TMEM254	0.896996	10	80078646	0.0472095
FABP4	0.897026	8	81478419	0.0471948
LSMEM1	0.897057	7	112480853	0.0471802
ATP6V1G2	0.897087	6	31544444	0.0471656
H2AFV	0.897117	7	44826791	0.047151
DDA1	0.897147	19	17309518	0.0471364
FABP3	0.897177	1	31365253	0.0471219
ZSWIM7	0.897207	17	15976560	0.0471074
C6orf1	0.897237	6	34246381	0.0470929
OSBPL9	0.897267	1	51577179	0.0470784
MAP1LC3B	0.897297	16	87383953	0.047064
IL26	0.897326	12	68201349	0.0470496
IFNW1	0.897356	9	21140632	0.0470352
GTSF1L	0.897386	20	43726164	0.0470208
SMG6	0.897415	17	2059839	0.0470065
NENF	0.897445	1	212432920	0.0469922
EEF1E1	0.897474	6	8073360	0.0469779
C14orf1	0.897504	14	75649791	0.0469636
FAM162A	0.897533	3	122384161	0.0469494
CNIH4	0.897563	1	224356858	0.0469352
ACOT6	0.897592	14	73610945	0.046921
HESX1	0.897621	3	57197838	0.0469069
FLVCR1	0.89765	1	212858275	0.0468927
FANCD2OS	0.89768	3	10081317	0.0468786
COMMD3	0.897709	10	22316386	0.0468646
ARL14	0.897738	3	160677160	0.0468505
PRM2	0.897767	16	11275639	0.0468365
RNASE1	0.897796	14	20801228	0.0468225
ORMDL2	0.897825	12	55818041	0.0468085
MPLKIP	0.897853	7	40126027	0.0467946
C11orf74	0.897882	11	36594369	0.0467806
CCDC153	0.897911	11	119190250	0.0467667
KRTAP11-1	0.89794	21	30880644	0.0467529
C1orf194	0.897968	1	109105951	0.046739
OPALIN	0.897997	10	96343221	0.0467252
CIB4	0.898025	2	26581205	0.0467114
GMNN	0.898054	6	24774931	0.0466976
REG4	0.898082	1	119794017	0.0466838
KIAA1143	0.898111	3	44737661	0.0466701
C4orf33	0.898139	4	129093317	0.0466564
C12orf60	0.898167	12	14803666	0.0466427
EFCAB11	0.898196	14	89794669	0.0466291
SLC31A1	0.898224	9	113221544	0.0466154
CDKN3	0.898252	14	54396849	0.0466018
LYPD6	0.89828	2	149329985	0.0465882
REP15	0.898308	12	27696447	0.0465747
C1orf105	0.898336	1	172420685	0.0465611
TBC1D9B	0.898364	5	179862066	0.0465476
SLMO1	0.898392	18	12407896	0.0465341
GAL	0.89842	11	68683779	0.0465206
OR2T35	0.898448	1	248636356	0.0465072
CHCHD2	0.898475	7	56101573	0.0464938
GLIPR2	0.898503	9	36136536	0.0464804
TEX30	0.898531	13	102765888	0.046467
RARRES3	0.898558	11	63536808	0.0464537
HIST1H4C	0.898586	6	26103933	0.0464403
MFAP2	0.898614	1	16974502	0.046427
PARK7	0.898641	1	7954291	0.0464137
TMEM17	0.898668	2	62500218	0.0464005
NKG7	0.898696	19	51371606	0.0463872
LITAF	0.898723	16	11547722	0.046374
SNX10	0.898751	7	26291862	0.0463608
ARL8B	0.898778	3	5122249	0.0463477
SAR1B	0.898805	5	134601149	0.0463345
C1orf115	0.898832	1	220690363	0.0463214
C5orf28	0.898913	5	43444252	0.0462822
MRPL35	0.89894	2	86199355	0.0462692
KRTAP4-12	0.898967	17	41123091	0.0462562
FAM179B	0.898994	14	44962190	0.0462432
IGFBPL1	0.899021	9	38406528	0.0462302
HEBP2	0.899048	6	138403531	0.0462173
WRB	0.899101	21	39377698	0.0461915
CD302	0.899128	2	159768628	0.0461786
CMTM4	0.899154	16	66614750	0.0461657
CACNA1G	0.899181	17	50560715	0.0461529
CRABP1	0.899207	15	78340353	0.0461401
PPIH	0.899234	1	42658335	0.0461273
STXBP6	0.89926	14	24809454	0.0461145
PLA2G16	0.899287	11	63573195	0.0461018
RAMP3	0.899313	7	45157791	0.0460891
CYYR1	0.899339	21	26466209	0.0460764
CAPSL	0.899366	5	35904288	0.0460637
ANKRD49	0.899392	11	94493979	0.0460511
C4orf51	0.899418	4	145680146	0.0460384
MS4A7	0.899444	11	60378485	0.0460258
IL31	0.89947	12	122172029	0.0460132
CHMP2B	0.899496	3	87227271	0.0460006
CYB561D1	0.899522	1	109494052	0.0459881
PPAPDC1B	0.899548	8	38263130	0.0459756
REEP5	0.899574	5	112876385	0.0459631
RPAIN	0.8996	17	5419641	0.0459506
LHFP	0.899626	13	39209116	0.0459381
CCDC12	0.899652	3	46921726	0.0459257
OSTF1	0.899677	9	75088514	0.0459133
CLEC3A	0.899703	16	78022515	0.0459009
ATG10	0.899729	5	81972023	0.0458885
GINS1	0.899754	20	25391008	0.0458761
PEX11A	0.89978	15	89677764	0.0458638
INSIG2	0.899805	2	118088452	0.0458515
NHP2	0.899831	5	178149463	0.0458392
CRYGB	0.899856	2	208142573	0.0458269
STARD3NL	0.899882	7	38178245	0.0458146
KRCC1	0.899907	2	88027205	0.0458024
SHISA4	0.899932	1	201888680	0.0457902
CRISP2	0.899958	6	49692358	0.045778
THEM4	0.899983	1	151870866	0.0457658
TCEANC2	0.900008	1	54053584	0.0457537
ADI1	0.900033	2	3497366	0.0457415
TAS2R19	0.900058	12	11021619	0.0457294
ODF4	0.900083	17	8339840	0.0457173
C9orf89	0.900108	9	93096217	0.0457053
RAB5B	0.900133	12	55973913	0.0456932
CD300E	0.900183	17	74609885	0.0456692
APRT	0.900208	16	88809339	0.0456572
IQCF1	0.900233	3	51894876	0.0456452
NANOS2	0.900258	19	45913214	0.0456333
DUSP22	0.900282	6	291630	0.0456213
SCHIP1	0.900307	3	159839861	0.0456094
APOBEC3C	0.900332	22	39014257	0.0455975
C6orf203	0.900356	6	107028199	0.0455856
RAB8B	0.900381	15	63189560	0.0455738
DIP2B	0.900405	12	50504985	0.045562
OR4C12	0.90043	11	49981473	0.0455501
IER3	0.900454	6	30743199	0.0455383
CIB1	0.900479	15	90229975	0.0455266
TAS2R50	0.900503	12	10985913	0.0455148
CIDEB	0.900527	14	24305187	0.0455031
OR6C68	0.900552	12	55492378	0.0454913
RAC1	0.900576	7	6374527	0.0454796
MYL6B	0.9006	12	56152256	0.045468
C22orf43	0.900624	22	23608452	0.0454563
OR6C1	0.900649	12	55314343	0.0454447
GATC	0.900673	12	120446444	0.045433
NMNAT1	0.900697	1	9943428	0.0454214
SCAND1	0.900721	20	35953617	0.0454098
NKIRAS2	0.900745	17	42011382	0.0453983
TM4SF19	0.900769	3	196319342	0.0453867
CCDC144NL	0.900793	17	20893392	0.0453752
OR5B12	0.900816	11	58438994	0.0453637
HSCB	0.90084	22	28742039	0.0453522
PIH1D2	0.900864	11	112063218	0.0453407
NMNAT3	0.900888	3	139560180	0.0453293
LIN7A	0.900912	12	80792520	0.0453178
C19orf40	0.900935	19	32972209	0.0453064
CRYBA1	0.900959	17	29246859	0.045295
C10orf129	0.900982	10	95194200	0.0452836
C5orf20	0.901006	5	135444214	0.0452723
CRYGN	0.90103	7	151428832	0.0452609
METTL15	0.901053	11	28108248	0.0452496
GNAT3	0.901077	7	80458635	0.0452383
ROPN1B	0.9011	3	125969160	0.045227
C1orf216	0.901123	1	35713877	0.0452158
ADAT2	0.901147	6	143422832	0.0452045
CLDN7	0.90117	17	7259903	0.0451933
OMP	0.901193	11	77102840	0.045182
TMEM202	0.901217	15	72398302	0.0451708
OR10W1	0.90124	11	58266792	0.0451597
OR51L1	0.901263	11	4994851	0.0451485
DRAM1	0.901286	12	101877580	0.0451374
SULT2A1	0.901309	19	47870467	0.0451262
XRCC6BP1	0.901332	12	57906039	0.0451151
CABP1	0.901355	12	120640626	0.045104
PGPEP1L	0.901378	15	98968229	0.0450929
ZBED6CL	0.901401	7	150329871	0.0450819
TMED6	0.901424	16	69343250	0.0450708
OR52N4	0.901447	11	5754243	0.0450598
XRCC2	0.90147	7	152644776	0.0450488
METTL21A	0.901493	2	207580631	0.0450378
GUCD1	0.901515	22	24540423	0.0450269
HAUS1	0.901538	18	46104378	0.0450159
OR6N2	0.901561	1	158774222	0.045005
OR51B6	0.901583	11	5351508	0.0449941
KRT222	0.901606	17	40654665	0.0449832
ICT1	0.901629	17	75012670	0.0449723
OR5B21	0.901651	11	58506807	0.0449614
FAM76A	0.901674	1	27725961	0.0449506
SLAMF9	0.901696	1	159951492	0.0449397
OR14A16	0.901719	1	247814660	0.0449289
ZNF781	0.901741	19	37668579	0.0449181
EMC9	0.901764	14	24138959	0.0449073
CACFD1	0.901786	9	133459965	0.0448966
TAAR1	0.901808	6	132643312	0.0448858
FRG1	0.901853	4	189940855	0.0448644
OR1L4	0.901875	9	122723990	0.0448537
HNMT	0.901897	2	137964020	0.044843
BPGM	0.901919	7	134646811	0.0448324
OR2J1	0.901941	6	29099490	0.0448217
ECHDC1	0.901963	6	127288712	0.0448111
DHRS12	0.901985	13	51767993	0.0448005
OR6X1	0.902007	11	123753580	0.0447899
NICN1	0.902029	3	49422333	0.0447793
LYSMD3	0.902051	5	90515611	0.0447687
OR2M7	0.902073	1	248323630	0.0447582
CELA1	0.902095	12	51328442	0.0447476
NDUFB8	0.902117	10	100523740	0.0447371
OR5D16	0.902139	11	55838752	0.0447266
AANAT	0.902161	17	76453351	0.0447161
TAS2R39	0.902182	7	143183419	0.0447057
OR1F1	0.902226	16	3188204	0.0446848
OR10J1	0.902247	1	159437845	0.0446744
RFPL4B	0.902269	6	112347330	0.044664
OR51S1	0.902291	11	4848237	0.0446536
SGTB	0.902334	5	65665928	0.0446329
SLC25A40	0.902355	7	87833568	0.0446225
HIBADH	0.902377	7	27525442	0.0446122
UNC119B	0.902398	12	120710458	0.0446019
HIST1H1A	0.902419	6	26017032	0.0445916
MRPL10	0.902441	17	47823272	0.0445813
MPDU1	0.902462	17	7583529	0.0445711
TREML2	0.902483	6	41189749	0.0445609
NEUROD4	0.902504	12	55019974	0.0445506
TMEM106A	0.902526	17	43211835	0.0445404
OR7G3	0.902547	19	9126012	0.0445302
PPIB	0.902589	15	64155740	0.0445099
OGN	0.90261	9	92383268	0.0444997
CDKL4	0.902631	2	39168045	0.0444896
OR1Q1	0.902652	9	122614738	0.0444795
TAAR2	0.902673	6	132617022	0.0444694
MS4A8	0.902694	11	60699585	0.0444593
OR2M5	0.902715	1	248145148	0.0444492
TSPAN12	0.902736	7	120787320	0.0444392
ELOVL3	0.902757	10	102226299	0.0444291
ZNF679	0.902799	7	64228474	0.0444091
EMC2	0.902819	8	108443601	0.0443991
SRA1	0.90284	5	140537340	0.0443891
WDR5B	0.902861	3	122411846	0.0443792
CLDN10	0.902882	13	95433604	0.0443692
RRP15	0.902902	1	218285293	0.0443593
TPRG1	0.902923	3	188947214	0.0443493
CGRRF1	0.902943	14	54509812	0.0443394
TMEM176B	0.902964	7	150791285	0.0443296
IL15RA	0.902985	10	5943639	0.0443197
TMED3	0.903005	15	79311112	0.0443098
SULT1C3	0.903026	2	108239968	0.0443
ATP1B3	0.903046	3	141876124	0.0442901
TMCO1	0.903066	1	165724293	0.0442803
GPR1	0.903087	2	206175316	0.0442705
GOLPH3L	0.903107	1	150646230	0.0442607
MIP	0.903127	12	56449502	0.044251
STOM	0.903148	9	121338987	0.0442412
OR2AE1	0.903168	7	99876062	0.0442315
OR14I1	0.903188	1	248681322	0.0442217
LIN28A	0.903208	1	26410817	0.044212
WBP4	0.903229	13	41061509	0.0442023
PIANP	0.903249	12	6693791	0.0441926
CASP6	0.903269	4	109688622	0.0441829
SURF1	0.903289	9	133351758	0.0441733
PYCARD	0.903309	16	31201486	0.0441636
MRPL19	0.903329	2	75646783	0.044154
DUSP26	0.903349	8	33591330	0.0441444
TMX1	0.903369	14	51240162	0.0441348
TMBIM6	0.903389	12	49707725	0.0441252
EDN3	0.903409	20	59300443	0.0441156
BPHL	0.903429	6	3118374	0.0441061
TRH	0.903468	3	129974688	0.044087
MAT2B	0.903488	5	163503114	0.0440775
RASL12	0.903508	15	65053337	0.044068
CRYZ	0.903528	1	74705482	0.0440585
PLEKHA3	0.903547	2	178480457	0.044049
ELOVL2	0.903567	6	10980759	0.0440396
FAM211A	0.903606	17	16441577	0.0440207
PPM1E	0.903626	17	58755854	0.0440113
THUMPD1	0.903646	16	20702816	0.0440019
TFPI	0.903665	2	187464230	0.0439925
YWHAQ	0.903685	2	9583967	0.0439831
C1QA	0.903724	1	22635077	0.0439644
CRYAA	0.903743	21	43169008	0.043955
SUSD3	0.903762	9	93058688	0.0439457
PLCXD2	0.903782	3	111674676	0.0439364
RAB20	0.903801	13	110523066	0.0439271
RAB3D	0.90382	19	11322068	0.0439178
SLC7A1	0.90384	13	29509414	0.0439086
TSPAN33	0.903859	7	129144707	0.0438993
TRDMT1	0.903878	10	17137336	0.0438901
ZNF391	0.903897	6	27374615	0.0438808
MCHR2	0.903917	6	99918519	0.0438716
GPS2	0.903936	17	7311324	0.0438624
CNTD1	0.903955	17	42798800	0.0438532
CACNG6	0.903974	19	53991637	0.0438441
OR3A2	0.903993	17	3276177	0.0438349
OR10G9	0.904012	11	124023013	0.0438258
SRP9	0.904031	1	225777813	0.0438166
OR10G4	0.90405	11	124012997	0.0438075
SUDS3	0.904069	12	118376555	0.0437984
EXOSC7	0.904088	3	44975241	0.0437893
LILRA5	0.904107	19	54307070	0.0437802
PLSCR4	0.904126	3	146192335	0.0437711
SNRNP48	0.904145	6	7590198	0.0437621
ARG1	0.904163	6	131470832	0.043753
RNF133	0.904182	7	122697735	0.043744
AKR1E2	0.904201	10	4786629	0.043735
OR2G6	0.90422	1	248508073	0.043726
GPX1	0.904239	3	49357174	0.043717
COPS7A	0.904257	12	6724014	0.043708
KLK11	0.904276	19	51022216	0.0436991
CLDN18	0.904295	3	137998735	0.0436901
OIP5	0.904313	15	41309273	0.0436812
GPR15	0.904332	3	98531978	0.0436722
DCXR	0.90435	17	82035136	0.0436633
UNC13C	0.904369	15	53978201	0.0436544
SYNDIG1	0.904387	20	24469629	0.0436455
CCR4	0.904406	3	32951644	0.0436367
SLC35G2	0.904424	3	136818647	0.0436278
CCR5	0.904443	3	46370946	0.0436189
TMEM59	0.904461	1	54026681	0.0436101
WBP2NL	0.904479	22	41998725	0.0436013
GJB5	0.904498	1	34755047	0.0435925
NSL1	0.904516	1	212726153	0.0435837
TIMMDC1	0.904534	3	119498547	0.0435749
A4GNT	0.904553	3	138123713	0.0435661
NEUROD6	0.904571	7	31337465	0.0435573
ASPN	0.904589	9	92456205	0.0435486
IKBIP	0.904607	12	98613405	0.0435398
STX3	0.904626	11	59713456	0.0435311
SDCBP2	0.904662	20	1309909	0.0435137
OR2T2	0.90468	1	248445512	0.043505
DNALI1	0.904698	1	37556919	0.0434963
ZNF566	0.904716	19	36445119	0.0434877
CRYL1	0.904734	13	20403666	0.043479
PTER	0.904752	10	16436943	0.0434704
CA10	0.90477	17	51630313	0.0434617
ZNF793	0.904788	19	37506939	0.0434531
MBLAC2	0.904806	5	90458209	0.0434445
CD207	0.904842	2	70830211	0.0434273
ARG2	0.90486	14	67619920	0.0434188
RDH11	0.904878	14	67676800	0.0434102
FPR2	0.904895	19	51752026	0.0434017
UQCC1	0.904913	20	35302566	0.0433931
ADH5	0.904931	4	99070978	0.0433846
C11orf53	0.904949	11	111245725	0.0433761
OTUD3	0.904966	1	19882395	0.0433676
LRRC2	0.904984	3	46515385	0.0433591
FAM107B	0.905002	10	14518557	0.0433506
MFAP3	0.905019	5	154038959	0.0433422
SH3GL3	0.905037	15	83447228	0.0433337
CCR9	0.905054	3	45884425	0.0433253
C6orf120	0.905072	6	169702126	0.0433168
PITPNC1	0.90509	17	67377281	0.0433084
ORAI3	0.905107	16	30949068	0.0433
RNF180	0.905125	5	64165843	0.0432916
TSPAN15	0.905142	10	69451465	0.0432832
GNAI1	0.90516	7	79768028	0.0432749
TMEM59L	0.905177	19	18607430	0.0432665
FAM81A	0.905194	15	59372693	0.0432582
C6orf89	0.905212	6	36871870	0.0432498
IQCD	0.905229	12	113195441	0.0432415
IBSP	0.905246	4	87799554	0.0432332
NCR1	0.905264	19	54906148	0.0432249
UCHL5	0.905281	1	193012250	0.0432166
SERPINB4	0.905298	18	63637259	0.0432083
DHRS7B	0.905315	17	21123364	0.0432001
GPR55	0.905333	2	230907318	0.0431918
INADL	0.90535	1	61742477	0.0431836
AADACL3	0.905367	1	12716110	0.0431753
ADORA3	0.905384	1	111483348	0.0431671
UPK3A	0.905401	22	45284949	0.0431589
EXOSC4	0.905418	8	144078648	0.0431507
CCR3	0.905435	3	46130890	0.0431425
COMT	0.905453	22	19941371	0.0431343
SIRT5	0.90547	6	13574227	0.0431261
MSC	0.905487	8	71841560	0.043118
ZNF586	0.905504	19	57769655	0.0431098
OR13J1	0.90552	9	35869463	0.0431017
RSRC1	0.905537	3	158105855	0.0430936
PDCD2	0.905554	6	170575295	0.0430855
MCU	0.905571	10	72692143	0.0430774
C7orf25	0.905588	7	42909273	0.0430693
CCS	0.905605	11	66593153	0.0430612
FAM118B	0.905622	11	126211724	0.0430531
CTRC	0.905639	1	15438442	0.0430451
OR1I1	0.905655	19	15082211	0.043037
PDLIM1	0.905672	10	95237572	0.043029
CAMLG	0.905689	5	134738495	0.043021
REM1	0.905706	20	31475288	0.043013
AREG	0.905722	4	74445136	0.043005
ANKRD1	0.905739	10	90912096	0.042997
COQ9	0.905756	16	57447425	0.042989
EFCAB3	0.905772	17	62343941	0.042981
PRKAB1	0.905789	12	119667864	0.0429731
AKR1B1	0.905805	7	134442356	0.0429651
ECI1	0.905822	16	2239402	0.0429572
QPCT	0.905838	2	37342827	0.0429493
CD300LG	0.905855	17	43847148	0.0429413
RMND5A	0.905871	2	86720291	0.0429334
SNRNP40	0.905888	1	31259568	0.0429255
TMEM38A	0.905904	19	16661139	0.0429176
SLX4IP	0.905921	20	10435305	0.0429098
GNPTG	0.905954	16	1351931	0.0428941
BSND	0.90597	1	54998933	0.0428862
TRAM1L1	0.905986	4	117083554	0.0428784
SLC35A5	0.906003	3	112561709	0.0428706
STK17A	0.906019	7	43582758	0.0428627
LETM2	0.906035	8	38386207	0.0428549
VASH2	0.906051	1	212950520	0.0428472
PAX4	0.906068	7	127610292	0.0428394
ANKS4B	0.906084	16	21233699	0.0428316
FKBP6	0.9061	7	73328161	0.0428238
MRPS27	0.906116	5	72214953	0.0428161
MRGPRX1	0.906132	11	18933499	0.0428084
DSCC1	0.906148	8	119833976	0.0428006
AQP5	0.906165	12	49961872	0.0427929
GLT8D2	0.906181	12	103988987	0.0427852
PROCA1	0.906197	17	28703197	0.0427775
XCR1	0.906213	3	46016990	0.0427698
STK16	0.906229	2	219245455	0.0427621
GPR3	0.906245	1	27392622	0.0427545
HEXIM2	0.906261	17	45160700	0.0427468
PARP16	0.906277	15	65234460	0.0427392
CEACAM6	0.906293	19	41750977	0.0427315
FBXO2	0.906309	1	11637018	0.0427239
SLC14A1	0.906325	18	45687025	0.0427163
AFMID	0.90634	17	78187358	0.0427087
NSUN6	0.906356	10	18545561	0.0427011
ZDHHC6	0.906372	10	112424428	0.0426935
CEP57L1	0.906388	6	109095110	0.0426859
CABP4	0.906404	11	67452406	0.0426783
SPOPL	0.906419	2	138501770	0.0426708
NUDT6	0.906435	4	122888697	0.0426632
UNG	0.906451	12	109097597	0.0426557
FITM1	0.906467	14	24130659	0.0426481
TRIM21	0.906482	11	4384897	0.0426406
CLEC4G	0.906498	19	7728957	0.0426331
RLBP1	0.906514	15	89209869	0.0426256
ERI3	0.906529	1	44221070	0.0426181
CDK20	0.906545	9	87966441	0.0426107
ZNF154	0.906561	19	57696275	0.0426032
ACAT1	0.906576	11	108116695	0.0425957
ALLC	0.906592	2	3658200	0.0425883
DHRS2	0.906607	14	23630115	0.0425808
CCDC176	0.906623	14	74019349	0.0425734
BRE	0.906654	2	27889941	0.0425586
CRTAM	0.906669	11	122838500	0.0425512
GJB4	0.906685	1	34759740	0.0425438
TDG	0.9067	12	103965822	0.0425364
MYCBP2	0.906715	13	77042474	0.042529
VSTM4	0.906731	10	49014236	0.0425216
GDPD3	0.906746	16	30104810	0.0425143
RPF1	0.906761	1	84479259	0.0425069
ZNF724P	0.906777	19	23221599	0.0424996
TDO2	0.906792	4	155854738	0.0424923
HOXA4	0.906807	7	27128507	0.0424849
RHOB	0.906823	2	20447074	0.0424776
UBE3D	0.906838	6	82892390	0.0424703
AP3M1	0.906853	10	74120255	0.042463
FUZ	0.906868	19	49806866	0.0424558
RIMS3	0.906884	1	40620680	0.0424485
HTR1E	0.906899	6	86937528	0.0424412
SLC17A2	0.906914	6	25912754	0.042434
OR13A1	0.906929	10	45302298	0.0424267
TMPRSS11E	0.906944	4	68447463	0.0424195
C12orf42	0.906959	12	103237591	0.0424123
CTH	0.906974	1	70411218	0.0424051
ZSCAN30	0.906989	18	35251058	0.0423978
KLF3	0.907004	4	38664197	0.0423906
MARVELD3	0.907019	16	71626161	0.0423835
PNMA2	0.907034	8	26504701	0.0423763
HOXC4	0.907049	12	54016931	0.0423691
RHOA	0.907064	3	49359139	0.0423619
ZFP69B	0.907079	1	40450102	0.0423548
IFIT3	0.907094	10	89327307	0.0423476
ADH1B	0.907109	4	99304971	0.0423405
CCDC42	0.907124	17	8729935	0.0423334
ZNF525	0.907139	19	53365693	0.0423263
STEAP2	0.907154	7	90167590	0.0423192
ACTR10	0.907168	14	58200080	0.0423121
BROX	0.907183	1	222712553	0.042305
LAX1	0.907198	1	203765177	0.0422979
CYP7B1	0.907213	8	64587763	0.0422908
KAZALD1	0.907228	10	101061989	0.0422838
BSPRY	0.907242	9	113349541	0.0422767
IFIT5	0.907257	10	89414568	0.0422697
SERPINB9	0.907272	6	2887270	0.0422626
PRKAR2A	0.907286	3	48744597	0.0422556
CDKL2	0.907301	4	75576496	0.0422486
TRIM44	0.907316	11	35662775	0.0422416
ZNF852	0.90733	3	44491880	0.0422346
LDLRAD4	0.907345	18	13217498	0.0422276
STARD10	0.90736	11	72754729	0.0422206
KCNAB3	0.907374	17	7921859	0.0422136
MYZAP	0.907389	15	57591904	0.0422066
PARL	0.907418	3	183829271	0.0421927
SLC10A2	0.907432	13	103043998	0.0421858
OSCP1	0.907447	1	36415827	0.0421789
SLC16A7	0.907461	12	59596029	0.0421719
ZNF708	0.907476	19	21291160	0.042165
PRRC1	0.90749	5	127517640	0.0421581
ABRA	0.907504	8	106759483	0.0421512
WDR45B	0.907519	17	82614562	0.0421443
FDFT1	0.907533	8	11795573	0.0421375
HOXB13	0.907548	17	48724763	0.0421306
TALDO1	0.907562	11	747415	0.0421237
NECAB2	0.907591	16	83968244	0.04211
MECR	0.907605	1	29192657	0.0421032
PANX3	0.907619	11	124611428	0.0420964
ALG11	0.907633	13	52012391	0.0420895
2024-09-11	0.907648	4	76949751	0.0420827
HOXB1	0.907662	17	48528526	0.0420759
SPDEF	0.907676	6	34537802	0.0420691
SERPINA12	0.90769	14	94487274	0.0420623
GJA9	0.907704	1	38874069	0.0420556
MOGAT3	0.907719	7	101195007	0.0420488
TXNDC15	0.907733	5	134874371	0.042042
GIN1	0.907747	5	103086000	0.0420353
MEPE	0.907761	4	87821398	0.0420285
CAMK1	0.907775	3	9757347	0.0420218
HEPACAM	0.907789	11	124919205	0.0420151
MBOAT2	0.907803	2	8852690	0.0420084
ATXN10	0.907817	22	45671798	0.0420016
UQCRFS1	0.907831	19	29205320	0.0419949
ARMC12	0.907845	6	35737032	0.0419882
LGALS4	0.907859	19	38801671	0.0419816
GPA33	0.907873	1	167052836	0.0419749
TRIM31	0.907887	6	30102897	0.0419682
TNFRSF11B	0.907901	8	118923557	0.0419615
DEPDC7	0.907915	11	33015876	0.0419549
ERRFI1	0.907929	1	8004404	0.0419482
SKP2	0.907943	5	36151989	0.0419416
SLC35C2	0.907956	20	46345980	0.041935
BLMH	0.907984	17	30248203	0.0419217
KRBA2	0.907998	17	8356902	0.0419151
SETMAR	0.908012	3	4303332	0.0419085
TRIM38	0.908026	6	25962802	0.0419019
FFAR3	0.908039	19	35358460	0.0418954
VASH1	0.908053	14	76761468	0.0418888
ZNF273	0.908067	7	64870172	0.0418822
RILP	0.90808	17	1646145	0.0418757
CENPU	0.908094	4	184694085	0.0418691
UGT2A3	0.908108	4	68928463	0.0418626
UGT2B10	0.908121	4	68815994	0.041856
SELPLG	0.908135	12	108621895	0.0418495
FAM118A	0.908162	22	45308968	0.0418365
OMA1	0.908176	1	58415384	0.04183
POLR1E	0.90819	9	37485948	0.0418235
UGT2B28	0.908203	4	69280475	0.041817
PUS3	0.908217	11	125893485	0.0418105
UGT2A2	0.90823	4	69588417	0.041804
DLK2	0.908244	6	43450352	0.0417976
CCDC181	0.908257	1	169394870	0.0417911
EXOSC9	0.908271	4	121801318	0.0417847
ZNF136	0.908284	19	12163064	0.0417782
TIGD6	0.908298	5	149993118	0.0417718
SGCA	0.908311	17	50164214	0.0417654
ZNF404	0.908325	19	43872365	0.041759
ASIC5	0.908338	4	155829729	0.0417525
CPA2	0.908351	7	130266863	0.0417461
CYP2C18	0.908365	10	94683729	0.0417397
INO80B	0.908378	2	74455087	0.0417334
WDSUB1	0.908391	2	159235798	0.041727
SGCE	0.908405	7	94524204	0.0417206
CATSPER3	0.908418	5	134967907	0.0417142
NEK6	0.908431	9	124257606	0.0417079
TNFRSF10B	0.908445	8	23020133	0.0417015
ACADL	0.908458	2	210187126	0.0416952
ASB4	0.908471	7	95478444	0.0416889
NUF2	0.908484	1	163266576	0.0416825
DNAJC30	0.908498	7	73680918	0.0416762
SLC38A2	0.908511	12	46358188	0.0416699
DHDH	0.908524	19	48933699	0.0416636
ASZ1	0.908537	7	117363222	0.0416573
ICA1	0.90855	7	8113184	0.041651
LIPH	0.908563	3	185506262	0.0416447
CHKB	0.908577	22	50578959	0.0416384
ZNF93	0.90859	19	19900913	0.0416322
CERS6	0.908603	2	168456249	0.0416259
SLC25A24	0.908616	1	108134043	0.0416197
APOLD1	0.908629	12	12725917	0.0416134
SIGLEC9	0.908642	19	51124906	0.0416072
SERPINF1	0.908655	17	1762029	0.0416009
C14orf166B	0.908668	14	76826372	0.0415947
FBXL2	0.908681	3	33277025	0.0415885
LRRC71	0.908694	1	156920632	0.0415823
STXBP4	0.908707	17	54968727	0.0415761
VSIG8	0.90872	1	159854316	0.0415699
ATG4B	0.908733	2	241637213	0.0415637
ENDOD1	0.908746	11	95089846	0.0415575
NKAPL	0.908759	6	28259297	0.0415514
ENO2	0.908772	12	6913745	0.0415452
CCDC97	0.908785	19	41310172	0.041539
GALK1	0.908797	17	75751594	0.0415329
IGFLR1	0.90881	19	35738801	0.0415267
PAH	0.908823	12	102836889	0.0415206
ZNF774	0.908836	15	90352284	0.0415145
SLC9A3R1	0.908849	17	74748628	0.0415083
CYP27C1	0.908862	2	127183832	0.0415022
PREB	0.908874	2	27130756	0.0414961
C1orf87	0.908887	1	59987269	0.04149
ZBTB9	0.9089	6	33453970	0.0414839
TMEM117	0.908913	12	43835967	0.0414778
TRIT1	0.908925	1	39838110	0.0414718
CYP3A7	0.908938	7	99705036	0.0414657
GFRA3	0.908951	5	138252380	0.0414596
LPAR2	0.908964	19	19623655	0.0414535
NPTX2	0.908976	7	98617285	0.0414475
SBK2	0.908989	19	55528611	0.0414414
SIGMAR1	0.909001	9	34634722	0.0414354
ZNF350	0.909014	19	51964340	0.0414294
CERS2	0.909027	1	150960583	0.0414233
ACKR3	0.909039	2	236567787	0.0414173
HP1BP3	0.909052	1	20740266	0.0414113
ZCCHC4	0.909064	4	25312774	0.0414053
NR1H4	0.909077	12	100473708	0.0413993
IFT74	0.90909	9	26947039	0.0413933
GLCCI1	0.909102	7	7968796	0.0413873
VPS72	0.909115	1	151176304	0.0413814
C9orf50	0.909127	9	129612225	0.0413754
APLNR	0.90914	11	57233577	0.0413694
SLC29A1	0.909152	6	44219553	0.0413635
NAAA	0.909165	4	75913660	0.0413575
ALDH1A1	0.909177	9	72900671	0.0413516
RAD23A	0.909189	19	12945855	0.0413456
GNB5	0.909202	15	52115100	0.0413397
CPNE3	0.909214	8	86514435	0.0413338
SLC38A4	0.909227	12	46764761	0.0413279
PROSER2	0.909239	10	11823339	0.041322
RNF26	0.909251	11	119334527	0.0413161
KLRG2	0.909264	7	139452690	0.0413102
MAPK3	0.909276	16	30114105	0.0413043
FAM111A	0.909288	11	59142748	0.0412984
TREH	0.909301	11	118657316	0.0412925
PDHX	0.909313	11	34915829	0.0412866
ADCYAP1R1	0.909325	7	31052308	0.0412808
CDC42EP1	0.90935	22	37560480	0.0412691
RRS1	0.909362	8	66429014	0.0412632
ARPC1B	0.909374	7	99374249	0.0412574
LHX4	0.909386	1	180230264	0.0412516
C11orf24	0.909399	11	68261338	0.0412458
MICU3	0.909411	8	17027238	0.0412399
AKR7A2	0.909423	1	19303965	0.0412341
SYT13	0.909435	11	45240302	0.0412283
CCNO	0.909447	5	55231152	0.0412225
SLC46A1	0.909459	17	28394642	0.0412167
DMKN	0.909471	19	35497220	0.041211
MAP9	0.909483	4	155342658	0.0412052
ARHGAP28	0.909496	18	6729716	0.0411994
IRF3	0.909508	19	49659569	0.0411936
CELF6	0.90952	15	72284727	0.0411879
CECR1	0.909532	22	17178790	0.0411821
PHF20L1	0.909544	8	132775358	0.0411764
PDP1	0.909556	8	93857807	0.0411707
EME1	0.909568	17	50373220	0.0411649
HIST3H2A	0.90958	1	228434777	0.0411592
FAM98A	0.909592	2	33532744	0.0411535
AFP	0.909604	4	73431138	0.0411478
NOSTRIN	0.909616	2	168786539	0.0411421
RIOK2	0.90964	5	97160867	0.0411307
ZNF44	0.909651	19	12224686	0.041125
MLST8	0.909663	16	2204248	0.0411193
FCHO2	0.909675	5	72956041	0.0411136
SAG	0.909687	2	233307816	0.041108
MOK	0.909699	14	102224500	0.0411023
TTLL13	0.909711	15	90249530	0.0410966
ZNF623	0.909723	8	143636019	0.041091
SLCO1A2	0.909734	12	21264600	0.0410853
RNF113B	0.909746	13	98175785	0.0410797
SYT9	0.90977	11	7238778	0.0410685
CCNJL	0.909782	5	160249083	0.0410628
ZNF568	0.909793	19	36916316	0.0410572
SOHLH1	0.909805	9	135693407	0.0410516
DDX42	0.909817	17	63773603	0.041046
GSTCD	0.909829	4	105708778	0.0410404
DCAF4L1	0.90984	4	41981756	0.0410348
CDC14B	0.909852	9	96490241	0.0410293
SLFNL1	0.909864	1	41015589	0.0410237
KLC3	0.909875	19	45333434	0.0410181
ZNF417	0.909887	19	57900296	0.0410126
TBCCD1	0.909899	3	186546067	0.041007
GLP1R	0.90991	6	39048781	0.0410015
TCERG1L	0.909922	10	131092391	0.0409959
KCNS3	0.909933	2	17877847	0.0409904
FANCF	0.909945	11	22622533	0.0409848
FUT1	0.909957	19	48748011	0.0409793
MB21D1	0.909968	6	73413515	0.0409738
GBP5	0.90998	1	89256189	0.0409683
CDC20B	0.909991	5	55112971	0.0409628
FRMD3	0.910003	9	83242990	0.0409573
KLHL9	0.910014	9	21329665	0.0409518
LEFTY2	0.910026	1	225936598	0.0409463
ATAD3C	0.910037	1	1449689	0.0409408
SPAG8	0.910049	9	35808045	0.0409353
CLCC1	0.91006	1	108881885	0.0409299
ITGBL1	0.910072	13	101452593	0.0409244
SDE2	0.910083	1	225982702	0.0409189
CDC42BPG	0.910095	11	64823052	0.0409135
AMHR2	0.910106	12	53423855	0.040908
GCM2	0.910117	6	10873223	0.0409026
OASL	0.910129	12	121017763	0.0408972
FAM222B	0.91014	17	28755980	0.0408917
CCER1	0.910151	12	90905622	0.0408863
SLC30A9	0.910174	4	41990502	0.0408755
SLC1A1	0.910186	9	4490468	0.0408701
ST8SIA5	0.910197	18	46667821	0.0408647
SPATA7	0.910208	14	88384924	0.0408593
ASTL	0.910219	2	96122818	0.0408539
CFHR5	0.910231	1	196975010	0.0408485
MS4A14	0.910242	11	60378530	0.0408431
LMAN1L	0.910253	15	74812716	0.0408378
DUOXA1	0.910265	15	45117366	0.0408324
CASC1	0.910276	12	25108289	0.040827
GPATCH2	0.910287	1	217426992	0.0408217
BHLHE41	0.910298	12	26120030	0.0408163
RCBTB1	0.910309	13	49531946	0.040811
CUZD1	0.910321	10	122832158	0.0408057
SLU7	0.910332	5	160401641	0.0408003
GDF15	0.910343	19	18374731	0.040795
RPAP3	0.910354	12	47661249	0.0407897
CD5	0.910365	11	61102489	0.0407844
AKAP10	0.910376	17	19904302	0.0407791
TMEM79	0.910387	1	156282935	0.0407738
CDK11A	0.910399	1	1702379	0.0407685
PDE1A	0.91041	2	182139968	0.0407632
EPHX1	0.910421	1	225810124	0.0407579
SNAP47	0.910432	1	227728200	0.0407526
CPA1	0.910443	7	130380339	0.0407473
GBP2	0.910454	1	89106132	0.0407421
GPR20	0.910465	8	141356470	0.0407368
EARS2	0.910476	16	23520754	0.0407315
P2RX4	0.910487	12	121210065	0.0407263
SLC16A10	0.910498	6	111087503	0.0407211
PICALM	0.910509	11	85957175	0.0407158
CHRM1	0.91052	11	62908679	0.0407106
C3orf67	0.910531	3	58717365	0.0407054
SPERT	0.910542	13	45702320	0.0407001
RASGRP3	0.910553	2	33436324	0.0406949
MORN1	0.910564	1	2321253	0.0406897
NGLY1	0.910575	3	25718944	0.0406845
ACCSL	0.910585	11	44047981	0.0406793
MCHR1	0.910596	22	40679273	0.0406741
DYTN	0.910607	2	206651621	0.0406689
KCNK15	0.910618	20	44745865	0.0406637
MFSD1	0.910629	3	158732198	0.0406586
TIAM2	0.91064	6	154832697	0.0406534
CCT8L2	0.910651	22	16590751	0.0406482
SLC29A3	0.910661	10	71319259	0.0406431
MIEF1	0.910672	22	39499432	0.0406379
PTDSS2	0.910683	11	448268	0.0406328
SPAG4	0.910694	20	35615829	0.0406276
SLC1A3	0.910705	5	36596588	0.0406225
TRAF3IP3	0.910715	1	209756032	0.0406173
FLRT3	0.910726	20	14322985	0.0406122
PARP3	0.910737	3	51942345	0.0406071
HSD17B1	0.910748	17	42552922	0.040602
SMPDL3B	0.910769	1	27935000	0.0405917
MAP4K5	0.91078	14	50418501	0.0405866
SLC39A12	0.91079	10	17951839	0.0405816
ELP3	0.910801	8	28089673	0.0405765
CCT5	0.910812	5	10249929	0.0405714
RRNAD1	0.910822	1	156728442	0.0405663
SMYD1	0.910833	2	88067825	0.0405612
FLOT2	0.910844	17	28879335	0.0405562
ZSCAN22	0.910854	19	58326994	0.0405511
DCAF10	0.910865	9	37800554	0.040546
CTPS1	0.910875	1	40979300	0.040541
SGPL1	0.910886	10	70815905	0.0405359
KCNN4	0.910897	19	43766533	0.0405309
RNF219	0.910907	13	78614289	0.0405259
SLC2A11	0.910918	22	23856703	0.0405208
ZNF77	0.910928	19	2933218	0.0405158
L3MBTL4	0.910939	18	5954706	0.0405108
PHYKPL	0.910949	5	178208471	0.0405058
KIAA0930	0.91096	22	45192244	0.0405007
APBB3	0.91097	5	140558268	0.0404957
CLPX	0.910981	15	65148219	0.0404907
ZNF395	0.910991	8	28345590	0.0404857
DOCK7	0.911002	1	62454298	0.0404807
CLU	0.911012	8	27596917	0.0404758
KCNJ14	0.911023	19	48455574	0.0404708
PLS1	0.911033	3	142596393	0.0404658
TOX2	0.911044	20	43914852	0.0404608
DCTN2	0.911054	12	57529633	0.0404559
ANXA11	0.911064	10	80150889	0.0404509
VPS45	0.911075	1	150067279	0.0404459
NKD1	0.911085	16	50548396	0.040441
ACOXL	0.911096	2	110732539	0.040436
DAB1	0.911116	1	56994778	0.0404262
VPS13A	0.911127	9	77177445	0.0404212
CCNJ	0.911137	10	96043394	0.0404163
CUEDC1	0.911147	17	57861243	0.0404114
CCDC94	0.911158	19	4247080	0.0404065
ALDH9A1	0.911168	1	165662216	0.0404016
RBAK	0.911178	7	5045821	0.0403967
MATN1	0.911189	1	30711277	0.0403918
HPDL	0.911199	1	45326895	0.0403869
OPN4	0.911209	10	86654518	0.040382
NLE1	0.911219	17	35128730	0.0403771
AGFG1	0.91123	2	227472152	0.0403722
PURG	0.91124	8	30995802	0.0403673
TCTN1	0.91125	12	110614027	0.0403625
LHX9	0.91126	1	197911902	0.0403576
FAM69B	0.91127	9	136712572	0.0403527
C4BPA	0.911281	1	207104233	0.0403479
GPER1	0.911291	7	1082208	0.040343
DOK3	0.911301	5	177501904	0.0403382
C15orf52	0.911311	15	40331452	0.0403334
CSNK2A1	0.911321	20	472498	0.0403285
SHC2	0.911331	19	416589	0.0403237
SLC44A3	0.911341	1	94820342	0.0403189
CPN2	0.911352	3	194339768	0.040314
CYP2A7	0.911362	19	40875439	0.0403092
HARS	0.911372	5	140673035	0.0403044
SPSB1	0.911382	1	9292894	0.0402996
IVNS1ABP	0.911392	1	185296388	0.0402948
NT5E	0.911402	6	85449584	0.04029
RALGPS2	0.911412	1	178725165	0.0402852
KLHL32	0.911422	6	96924620	0.0402804
ECM2	0.911432	9	92493554	0.0402757
TTLL2	0.911442	6	167325071	0.0402709
C7orf43	0.911452	7	100154420	0.0402661
GCLC	0.911462	6	53497341	0.0402613
TBC1D15	0.911472	12	71839707	0.0402566
SMAD6	0.911482	15	66702236	0.0402518
GRAMD1C	0.911492	3	113828182	0.0402471
MROH9	0.911502	1	170935526	0.0402423
CSRNP1	0.911512	3	39141855	0.0402376
FTCD	0.911522	21	46136160	0.0402328
HPSE2	0.911532	10	98457077	0.0402281
SLC5A8	0.911542	12	101155493	0.0402234
PMEL	0.911552	12	55954105	0.0402187
LINS	0.911562	15	100559369	0.0402139
SERPINH1	0.911572	11	75562056	0.0402092
KRT79	0.911581	12	52821408	0.0402045
PAPL	0.911591	19	39083913	0.0401998
YARS2	0.911601	12	32727490	0.0401951
RUNDC3A	0.911611	17	44308413	0.0401904
RNF169	0.911621	11	74748849	0.0401857
PPP5C	0.911631	19	46347087	0.040181
ZNF483	0.911641	9	111525159	0.0401764
FAM198B	0.91165	4	158124474	0.0401717
TMPRSS13	0.91166	11	117900641	0.040167
FZD3	0.91167	8	28494205	0.0401623
SPATA18	0.91168	4	52051304	0.0401577
GLYR1	0.91169	16	4803203	0.040153
SLC39A5	0.911699	12	56230049	0.0401484
RANGAP1	0.911709	22	41244779	0.0401437
GANAB	0.911719	11	62624826	0.0401391
HSPA8	0.911729	11	123057489	0.0401344
PKM	0.911738	15	72199029	0.0401298
CYP2A13	0.911748	19	41088451	0.0401252
FAM161A	0.911758	2	61824848	0.0401205
TXNDC16	0.911767	14	52430596	0.0401159
SNX27	0.911777	1	151612006	0.0401113
KRT71	0.911787	12	52543909	0.0401067
PRDM5	0.911796	4	120684919	0.0401021
ZIC4	0.911806	3	147386046	0.0400975
FAM83E	0.911816	19	48599961	0.0400929
ESR2	0.911825	14	64084232	0.0400883
CANT1	0.911835	17	78991716	0.0400837
POLR1A	0.911845	2	86020216	0.0400791
BBS7	0.911854	4	121824329	0.0400745
RPTN	0.911864	1	152153595	0.04007
IGSF21	0.911874	1	18107798	0.0400654
ZBTB24	0.911883	6	109460632	0.0400608
ANGEL1	0.911893	14	76786009	0.0400563
AKT2	0.911902	19	40230317	0.0400517
WDR34	0.911912	9	128633653	0.0400471
BACH1	0.911921	21	29194071	0.0400426
GPSM2	0.911931	1	108875350	0.0400381
KCNJ6	0.91194	21	37607373	0.0400335
NOLC1	0.91195	10	102152176	0.040029
SNX9	0.91196	6	157700387	0.0400244
NFKBIZ	0.911969	3	101827991	0.0400199
ST6GALNAC1	0.911988	17	76624761	0.0400109
CES3	0.911997	16	66961245	0.0400064
NDUFV1	0.912007	11	67605653	0.0400018
BEST2	0.912016	19	12751702	0.0399973
ABTB1	0.912026	3	127672935	0.0399928
MIPEP	0.912035	13	23730189	0.0399883
FARSA	0.912045	19	12922479	0.0399838
COL22A1	0.912054	8	138588235	0.0399794
TLR4	0.912064	9	117704175	0.0399749
CDC27	0.912073	17	47117703	0.0399704
TKTL2	0.912082	4	163471095	0.0399659
CHRM3	0.912092	1	239386565	0.0399614
RPUSD2	0.912101	15	40569299	0.039957
RASGRP4	0.912111	19	38409051	0.0399525
SSBP3	0.91212	1	54225432	0.0399481
MRE11A	0.912129	11	94415570	0.0399436
GDF5	0.912139	20	35433347	0.0399392
GPR108	0.912148	19	6729914	0.0399347
DPY19L3	0.912157	19	32405543	0.0399303
TMEM151A	0.912167	11	66291894	0.0399258
PITX2	0.912176	4	110617423	0.0399214
GSK3A	0.912185	19	42226225	0.039917
TRMT1L	0.912195	1	185118101	0.0399125
FAM194A	0.912204	3	150659885	0.0399081
KRT19	0.912213	17	41523617	0.0399037
LRRC36	0.912222	16	67326798	0.0398993
ZDHHC14	0.912232	6	157381133	0.0398949
CALCOCO1	0.912241	12	53708517	0.0398905
UBE2Q1	0.91225	1	154548577	0.0398861
ZNF133	0.912259	20	18288283	0.0398817
MFSD7	0.912269	4	681829	0.0398773
ARMC6	0.912278	19	19033575	0.0398729
KLHL1	0.912287	13	69700594	0.0398685
SLC28A3	0.912296	9	84275457	0.0398641
BAG3	0.912305	10	119651380	0.0398598
MLNR	0.912315	13	49220338	0.0398554
PPP1R16B	0.912324	20	38805697	0.039851
CAMK2D	0.912333	4	113418054	0.0398467
TSNAXIP1	0.912342	16	67806765	0.0398423
GEN1	0.912351	2	17753858	0.039838
KY	0.91236	3	134599923	0.0398336
KLC4	0.912369	6	43040777	0.0398293
PEX5	0.912388	12	7188685	0.0398206
ABCF2	0.912397	7	151211484	0.0398162
H2AFY2	0.912406	10	70052544	0.0398119
SH2B3	0.912415	12	111405923	0.0398076
ZNF587	0.912424	19	57849859	0.0398033
ZNF160	0.912433	19	53066606	0.0397989
SLCO2A1	0.912442	3	133932701	0.0397946
EXOC6B	0.912451	2	72175984	0.0397903
RILPL1	0.91246	12	123470054	0.039786
KIAA1958	0.912469	9	112486827	0.0397817
HOXA3	0.912478	7	27106184	0.0397774
KRT5	0.912487	12	52514575	0.0397731
NT5C1B	0.912496	2	18562871	0.0397688
PAX7	0.912505	1	18630846	0.0397645
SLC35F3	0.912514	1	233904676	0.0397602
C19orf44	0.912523	19	16496394	0.039756
SLC22A1	0.912532	6	160121815	0.0397517
IDUA	0.912541	4	986997	0.0397474
SPIDR	0.91255	8	47260878	0.0397431
SNTB1	0.912559	8	120535745	0.0397389
TTYH2	0.912568	17	74213571	0.0397346
NOP9	0.912577	14	24299850	0.0397304
ABCD4	0.912586	14	74285269	0.0397261
SLC5A11	0.912595	16	24845841	0.0397218
GMEB2	0.912604	20	63587602	0.0397176
HIF1A	0.912613	14	61695513	0.0397134
NOP2	0.912622	12	6556863	0.0397091
RARG	0.912631	12	53210567	0.0397049
[truncated: 16,137 more rows]
